# Supplementary material for: Translational reprogramming in response to accumulating stressors ensures critical threshold levels of Hsp90 for mammalian life
Source: Nat Commun. 2022 Oct 21;13:6271. doi: 10.1038/s41467-022-33916-3 (PMC9587034; doi:10.1038/s41467-022-33916-3)
Supplement: Supplementary file 4 — Supplementary Data 1 [file 41467_2022_33916_MOESM4_ESM.xlsx]

## Sheet: Analysis-Brain
LFQ 12336_WT	LFQ 12337_WT	LFQ 12335_A--	LFQ 12338_A--	LFQ 12334_B+-	LFQ 12339_B+-	LFQ 12333_A--B+-	LFQ 12340_A--B+-	Protein names	Gene names	Peptides	12335_A-- vs 12336_WT	12338_A-- vs 12337_WT	12334_B+- vs 12336_WT	12339_B+- vs 12337_WT	12333_A--B+- vs 12336_WT	12340_A--B+- vs 12337_WT	12333_A--B+- vs 12335_A--	12340_A--B+- vs 12338_A--	12333_A--B+- vs 12334_B+-	12340_A--B+- vs 12339_B+-	Avg_A-- vs WT	Avg_B+- vs WT	Avg_A--B+- vs WT	Avg_A--B+- vs A--	Avg_A--B+- vs B+-	P value_A-- vs WT	P value_B+- vs WT	P value_A--B+- vs WT	P value_A--B+- vs A--	P value_A--B+- vs B+-
26.1909	26.2815	26.0845	26.453	26.2588	26.0773	26.1437	25.6819	Proteasomal ubiquitin receptor ADRM1	Adrm1;Gm9774	6	-0.10636	0.17145	0.06793	-0.20422	-0.04717	-0.59967	0.05919	-0.77112	-0.1151	-0.39545	0.032545	-0.068145	-0.32342	-0.355965	-0.255275	0.879601	0.570897	0.303057	0.35144	0.411664
29.5592	29.4395	29.3431	29.5605	29.5726	29.5951	29.4868	29.4058	Proteasome subunit alpha type-1	Psma1	18	-0.21607	0.12106	0.01338	0.15565	-0.07238	-0.03366	0.14369	-0.15472	-0.08576	-0.18931	-0.047505	0.084515	-0.05302	-0.005515	-0.137535	0.738722	0.299649	0.539497	0.966403	0.0820804
28.1092	28.0328	27.9943	28.0077	27.9209	28.0566	28.1734	27.9214	Proteasome subunit alpha type-2	Psma2	12	-0.11487	-0.02507	-0.18826	0.02376	0.06422	-0.11142	0.17909	-0.08635	0.25248	-0.13518	-0.06997	-0.08225	-0.0236	0.04637	0.05865	0.212916	0.40142	0.874267	0.748513	0.721647
27.0549	27.0543	26.7743	27.412	27.1626	27.326	27.297	27.1398	Proteasome subunit alpha type-3	Psma3	12	-0.28056	0.35765	0.10774	0.27169	0.24216	0.08551	0.52272	-0.27214	0.13442	-0.18618	0.038545	0.189715	0.163835	0.12529	-0.02588	0.914829	0.14597	0.172437	0.739529	0.840646
26.291	26.8336	26.4799	26.685	26.2025	26.7938	26.6975	26.6447	Proteasome subunit alpha type-4;Proteasome subunit alpha type	Psma4	13	0.18885	-0.14865	-0.08851	-0.03987	0.40648	-0.18893	0.21763	-0.04028	0.49499	-0.14906	0.0201	-0.06419	0.108775	0.088675	0.172965	0.951057	0.887599	0.728439	0.490523	0.619009
28.5838	28.4506	28.6815	28.5725	28.6203	28.7828	28.5723	28.5603	Proteasome subunit alpha type-5	Psma5	12	0.09763	0.12197	0.03647	0.33218	-0.01159	0.10977	-0.10922	-0.0122	-0.04806	-0.22241	0.1098	0.184325	0.04909	-0.06071	-0.135235	0.330156	0.221429	0.539446	0.383249	0.238675
27.4402	27.8806	27.1178	28.0758	27.5051	27.9251	27.8753	27.8631	Proteasome subunit alpha type-6	Psma6	13	-0.32241	0.19519	0.0649	0.04455	0.43507	-0.0175	0.75748	-0.21269	0.37017	-0.06205	-0.06361	0.054725	0.208785	0.272395	0.15406	0.914984	0.873833	0.443221	0.626926	0.539668
28.9434	28.6757	28.5031	28.7772	28.6173	28.9045	28.9316	28.717	Proteasome subunit alpha type-7	Psma7	13	-0.44032	0.10152	-0.32615	0.22879	-0.01181	0.04126	0.42851	-0.06026	0.31434	-0.18753	-0.1694	-0.04868	0.014725	0.184125	0.063405	0.469859	0.827301	0.939422	0.401076	0.757398
28.1667	28.0617	28.1834	28.1087	28.2239	28.2345	28.1908	28.0975	Proteasome subunit beta type-1	Psmb1	11	0.01666	0.04696	0.05717	0.1728	0.02407	0.0358	0.00741	-0.01116	-0.0331	-0.137	0.03181	0.114985	0.029935	-0.001875	-0.08505	0.670369	0.161154	0.711365	0.977813	0.211649
28.6057	28.4547	28.522	28.6433	28.4847	28.7909	28.4966	28.5968	Proteasome subunit beta type-2	Psmb2	15	-0.08365	0.18856	-0.12095	0.33615	-0.10906	0.14209	-0.02541	-0.04647	0.01189	-0.19406	0.052455	0.1076	0.016515	-0.03594	-0.091085	0.642231	0.592829	0.872148	0.692536	0.628705
25.3356	25.3427	25.1574	25.498	24.9474	25.5676	25.7451	25.4287	Proteasome subunit beta type-3	Psmb3	9	-0.17824	0.15533	-0.38818	0.22489	0.40952	0.08604	0.58776	-0.06929	0.7977	-0.13885	-0.011455	-0.081645	0.24778	0.259235	0.329425	0.952503	0.816959	0.257914	0.380801	0.44385
27.3748	27.2243	27.2194	27.4776	27.3353	27.412	27.5961	27.1325	Proteasome subunit beta type-4	Psmb4	9	-0.15547	0.25335	-0.03949	0.18773	0.22121	-0.09174	0.37668	-0.34509	0.2607	-0.27947	0.04894	0.07412	0.064735	0.015795	-0.009385	0.774439	0.472823	0.815388	0.95794	0.971761
28.5797	28.4095	28.0557	28.5199	28.4053	28.4425	28.4245	28.3777	Proteasome subunit beta type-5	Psmb5	12	-0.52397	0.11034	-0.17439	0.033	-0.15525	-0.03183	0.36872	-0.14217	0.01914	-0.06483	-0.206815	-0.070695	-0.09354	0.113275	-0.022845	0.490797	0.50223	0.400232	0.675205	0.524417
27.2408	27.8418	27.6335	27.899	27.2635	27.8851	27.5178	27.8733	Proteasome subunit beta type-6	Psmb6	6	0.39271	0.0572	0.02265	0.0433	0.27699	0.0315	-0.11572	-0.0257	0.25434	-0.0118	0.224955	0.032975	0.154245	-0.07071	0.12127	0.564198	0.946146	0.701819	0.780141	0.7671
28.2205	28.1757	27.8016	28.2424	27.794	28.3026	27.8823	28.1781	Proteasome subunit beta type-7	Psmb7	12	-0.41886	0.06662	-0.42646	0.12682	-0.33821	0.00238	0.08065	-0.06424	0.08825	-0.12444	-0.17612	-0.14982	-0.167915	0.008205	-0.018095	0.509917	0.616669	0.378348	0.978146	0.956545
28.5039	28.4778	28.5283	28.5724	28.3468	28.6771	28.4973	28.5385	26S protease regulatory subunit 4	Psmc1	26	0.02442	0.09455	-0.15717	0.1993	-0.00661	0.06064	-0.03103	-0.03391	0.15056	-0.13866	0.059485	0.021065	0.027015	-0.03247	0.00595	0.145672	0.910463	0.382951	0.393754	0.974732
27.999	28.0148	28.0223	28.0895	27.9177	27.9698	28.0917	27.9326	26S protease regulatory subunit 7	Psmc2	25	0.02337	0.07474	-0.08126	-0.04495	0.09274	-0.0822	0.06937	-0.15694	0.174	-0.03725	0.049055	-0.063105	0.00527	-0.043785	0.068375	0.291184	0.146514	0.953439	0.662523	0.499891
28.0215	27.7619	27.8838	27.8927	27.7728	27.8926	27.8771	27.9448	26S protease regulatory subunit 6A	Psmc3	27	-0.13768	0.13075	-0.24862	0.13069	-0.1444	0.18289	-0.00672	0.05214	0.10422	0.0522	-0.003465	-0.058965	0.019245	0.02271	0.07821	0.981135	0.719947	0.899056	0.574567	0.373465
28.1577	28.2074	28.1776	28.0348	28.1576	28.265	28.0768	28.0397	26S protease regulatory subunit 6B	Psmc4	27	0.0199	-0.17261	-0.00015	0.05763	-0.0809	-0.16774	-0.1008	0.00487	-0.08075	-0.22537	-0.076355	0.02874	-0.12432	-0.047965	-0.15306	0.4189	0.675255	0.0569855	0.582409	0.114697
28.0187	28.0449	27.7367	28.001	27.8439	28.1264	28.146	28.0395	26S protease regulatory subunit 8	Psmc5	22	-0.28193	-0.0439	-0.17474	0.08153	0.12737	-0.00543	0.4093	0.03847	0.30211	-0.08696	-0.162915	-0.046605	0.06097	0.223885	0.107575	0.34467	0.773717	0.382214	0.256683	0.550026
27.9239	28.0101	27.9328	28.0737	27.7858	27.9524	27.9956	27.9924	26S protease regulatory subunit 10B	Psmc6	19	0.00893	0.06364	-0.13813	-0.05771	0.07168	-0.01766	0.06275	-0.0813	0.20981	0.04005	0.036285	-0.09792	0.02701	-0.009275	0.12493	0.703357	0.406133	0.595127	0.907343	0.27257
28.5092	28.5375	28.4457	28.5176	28.5927	28.5197	28.591	28.5012	26S proteasome non-ATPase regulatory subunit 1	Psmd1	34	-0.06353	-0.01991	0.08345	-0.01781	0.08181	-0.03629	0.14534	-0.01638	-0.00164	-0.01848	-0.04172	0.03282	0.02276	0.06448	-0.01006	0.393015	0.489952	0.67658	0.378864	0.878002
22.7693	23.2005	22.9765	22.8903	22.4582	22.548	23.025	22.8431	26S proteasome non-ATPase regulatory subunit 10	Psmd10	3	0.20722	-0.3102	-0.31108	-0.65244	0.25571	-0.35743	0.04849	-0.04723	0.56679	0.29501	-0.05149	-0.48176	-0.05086	0.00063	0.4309	0.836633	0.160218	0.848099	0.995575	0.0512138
28.024	27.9442	27.8693	28.0166	27.9027	28.0057	28.0227	27.9599	26S proteasome non-ATPase regulatory subunit 11	Psmd11	24	-0.15463	0.0724	-0.12131	0.06147	-0.00122	0.01573	0.15341	-0.05667	0.12009	-0.04574	-0.041115	-0.02992	0.007255	0.04837	0.037175	0.672021	0.691109	0.899463	0.607093	0.600539
27.2021	27.2203	27.0397	27.2066	26.9942	27.1225	27.2306	27.1098	26S proteasome non-ATPase regulatory subunit 12	Psmd12	22	-0.16243	-0.01372	-0.20789	-0.09782	0.02849	-0.11051	0.19092	-0.09679	0.23638	-0.01269	-0.088075	-0.152855	-0.04101	0.047065	0.111845	0.404195	0.14225	0.571128	0.692595	0.331983
27.8993	27.8793	27.7897	27.8501	27.631	27.9956	27.9216	27.9235	26S proteasome non-ATPase regulatory subunit 13	Psmd13	25	-0.10957	-0.02922	-0.26827	0.11632	0.02231	0.0442	0.13188	0.07342	0.29058	-0.07212	-0.069395	-0.075975	0.033255	0.10265	0.10923	0.160676	0.717696	0.0805125	0.076634	0.609864
26.1093	26.4174	25.9712	26.5719	25.8508	26.475	26.3833	26.5102	26S proteasome non-ATPase regulatory subunit 14	Psmd14	13	-0.1381	0.15456	-0.25848	0.05764	0.27405	0.09284	0.41215	-0.06172	0.53253	0.0352	0.00823	-0.10042	0.183445	0.175215	0.283865	0.982763	0.800102	0.385647	0.625759	0.466818
29.4656	29.3535	29.2981	29.4308	29.2888	29.4036	29.4646	29.3477	26S proteasome non-ATPase regulatory subunit 2	Psmd2	52	-0.16749	0.07727	-0.17679	0.05012	-0.00101	-0.0058	0.16648	-0.08307	0.17578	-0.05592	-0.04511	-0.063335	-0.003405	0.041705	0.05993	0.655209	0.512594	0.970283	0.683563	0.540546
27.8734	27.8451	27.5516	27.8934	27.7415	27.8241	27.8306	27.8003	26S proteasome non-ATPase regulatory subunit 3	Psmd3	33	-0.3218	0.04836	-0.13194	-0.02098	-0.04282	-0.04473	0.27898	-0.09309	0.08912	-0.02375	-0.13672	-0.07646	-0.043775	0.092945	0.032685	0.508893	0.222003	0.169417	0.642266	0.534814
26.5928	26.5434	26.5374	26.8127	26.5396	26.5961	26.4005	26.6613	26S proteasome non-ATPase regulatory subunit 4	Psmd4	11	-0.05542	0.26932	-0.05314	0.05263	-0.19227	0.11784	-0.13685	-0.15148	-0.13913	0.06521	0.10695	-0.000255	-0.037215	-0.144165	-0.03696	0.524425	0.995189	0.80547	0.52649	0.80773
26.946	26.8082	26.7827	26.6637	26.7159	26.8186	26.9077	26.7645	26S proteasome non-ATPase regulatory subunit 5	Psmd5	19	-0.16335	-0.14451	-0.2301	0.0104	-0.03834	-0.04375	0.12501	0.10076	0.19176	-0.05415	-0.15393	-0.10985	-0.041045	0.112885	0.068805	0.232956	0.329436	0.719698	0.349138	0.516649
27.6981	27.5901	27.4785	27.6797	27.4536	27.5905	27.6518	27.6089	26S proteasome non-ATPase regulatory subunit 6	Psmd6	23	-0.21964	0.08956	-0.24446	0.00035	-0.04625	0.0188	0.17339	-0.07076	0.19821	0.01845	-0.06504	-0.122055	-0.013725	0.051315	0.10833	0.626396	0.296359	0.835208	0.667393	0.269971
28.2898	28.2656	28.1802	28.2855	28.2291	28.3309	28.2391	28.2802	26S proteasome non-ATPase regulatory subunit 7	Psmd7	16	-0.10957	0.01989	-0.0607	0.06525	-0.05065	0.01463	0.05892	-0.00526	0.01005	-0.05062	-0.04484	0.002275	-0.01801	0.02683	-0.020285	0.493794	0.969261	0.528921	0.681795	0.747177
26.5218	26.3084	26.2992	26.3214	26.1285	26.3192	26.5401	26.3239	26S proteasome non-ATPase regulatory subunit 8	Psmd8	10	-0.22264	0.01296	-0.39334	0.01072	0.01833	0.01549	0.24097	0.00253	0.41167	0.00477	-0.10484	-0.19131	0.01691	0.12175	0.20822	0.431457	0.312991	0.92152	0.379065	0.285435
26.4569	26.1415	26.2321	26.0013	26.1344	26.0813	25.9571	26.0735	26S proteasome non-ATPase regulatory subunit 9	Psmd9	11	-0.22481	-0.14018	-0.32253	-0.06017	-0.49978	-0.06802	-0.27497	0.07216	-0.17725	-0.00785	-0.182495	-0.19135	-0.2839	-0.101405	-0.09255	0.448931	0.354078	0.233284	0.514804	0.284724
27.2686	27.0957	27.249	27.1306	27.1853	27.1908	27.2364	27.3307	Proteasome activator complex subunit 1	Psme1	19	-0.01959	0.03498	-0.0833	0.09517	-0.03213	0.23507	-0.01254	0.20009	0.05117	0.1399	0.007695	0.005935	0.10147	0.093775	0.095535	0.948129	0.951538	0.411108	0.34087	0.180453
25.9785	25.8584	25.8285	25.8528	25.7799	26.1034	25.9133	26.1809	Proteasome activator complex subunit 2	Psme2	13	-0.15005	-0.00563	-0.19863	0.24502	-0.06524	0.32246	0.08481	0.32809	0.13339	0.07744	-0.07784	0.023195	0.12861	0.20645	0.105415	0.331759	0.905376	0.472992	0.264162	0.665387
23.4433	23.2462	23.5932	23.3791	23.086	23.5701	23.1808	23.4625	Proteasome activator complex subunit 3	Psme3	7	0.14991	0.13297	-0.35732	0.32393	-0.2625	0.21633	-0.41241	0.08336	0.09482	-0.1076	0.14144	-0.016695	-0.023085	-0.164525	-0.00639	0.433515	0.954878	0.905474	0.450545	0.983869
24.5518	24.5679	24.5165	24.3375	24.7183	24.3514	24.3687	24.3905	Proteasome inhibitor PI31 subunit	Psmf1	4	-0.03527	-0.23041	0.16647	-0.21646	-0.18307	-0.17742	-0.1478	0.05299	-0.34954	0.03904	-0.13284	-0.024995	-0.180245	-0.047405	-0.15525	0.277486	0.904174	0.00558772	0.651579	0.487099
23.3576	23.511	23.8075	23.1807	23.5464	23.6898	22.8757	22.6025	Proteasome assembly chaperone 1	Psmg1	3	0.44998	-0.33026	0.18884	0.17878	-0.48184	-0.90849	-0.93182	-0.57823	-0.67068	-1.08727	0.05986	0.18381	-0.695165	-0.755025	-0.878975	0.869931	0.222107	0.0472268	0.157871	0.0294523
25.5833	25.3471	25.4332	25.0458	25.3616	25.3767	25.1967	25.213	Alanyl-tRNA editing protein Aarsd1	Aarsd1;Gm27029	13	-0.15008	-0.30132	-0.22176	0.02958	-0.38657	-0.13408	-0.23649	0.16724	-0.16481	-0.16366	-0.2257	-0.09609	-0.260325	-0.034625	-0.164235	0.424682	0.502115	0.158934	0.874726	0.00454127
28.7382	28.7818	28.389	28.643	28.6312	28.5804	28.7207	28.5071	Activator of 90 kDa heat shock protein ATPase homolog 1	Ahsa1	24	-0.34926	-0.13879	-0.107	-0.20143	-0.01753	-0.27471	0.33173	-0.13592	0.08947	-0.07328	-0.244025	-0.154215	-0.14612	0.097905	0.008095	0.198851	0.0440498	0.312009	0.615006	0.947923
27.7029	27.6179	27.5359	27.5579	27.6083	27.6082	27.3053	27.4299	Hsp90 co-chaperone Cdc37;Hsp90 co-chaperone Cdc37, N-terminally processed	Cdc37	23	-0.16692	-0.06007	-0.09456	-0.0097	-0.39756	-0.18803	-0.23064	-0.12796	-0.303	-0.17833	-0.113495	-0.05213	-0.292795	-0.1793	-0.240665	0.122482	0.344476	0.0603667	0.105191	0.0609494
24.0648	23.9683	24.0991	23.8688	24.1197	23.8538	23.589	23.8989	Hsp90 co-chaperone Cdc37-like 1	Cdc37l1	6	0.03429	-0.09952	0.05485	-0.11457	-0.47582	-0.06942	-0.51011	0.0301	-0.53067	0.04515	-0.032615	-0.02986	-0.27262	-0.240005	-0.24276	0.818323	0.852334	0.235026	0.339773	0.356484
28.3355	28.5948	28.3561	28.4552	28.4824	28.4659	28.4978	28.568	DnaJ homolog subfamily A member 1	Dnaja1	24	0.02059	-0.13952	0.14691	-0.12886	0.16237	-0.02676	0.14178	0.11276	0.01546	0.1021	-0.059465	0.009025	0.067805	0.12727	0.05878	0.710082	0.950934	0.663797	0.171142	0.244427
29.0124	29.0769	29.0762	28.876	29.1438	29.0926	28.9749	29.102	DnaJ homolog subfamily A member 2	Dnaja2	22	0.06382	-0.20093	0.13136	0.01569	-0.03754	0.02508	-0.10136	0.22601	-0.1689	0.00939	-0.068555	0.073525	-0.00623	0.062325	-0.079755	0.581489	0.215997	0.938298	0.651678	0.364462
26.4316	26.573	26.4523	26.6154	26.5852	26.5823	26.5863	26.5997	DnaJ homolog subfamily A member 3, mitochondrial	Dnaja3	18	0.02066	0.04244	0.15356	0.00936	0.15471	0.02677	0.13405	-0.01567	0.00115	0.01741	0.03155	0.08146	0.09074	0.05919	0.00928	0.797544	0.36826	0.329423	0.544632	0.308085
26.418	26.4734	26.4785	26.4056	26.4903	26.5603	26.4172	26.486	DnaJ homolog subfamily A member 4	Dnaja4	16	0.06055	-0.06783	0.07235	0.08686	-0.00079	0.01258	-0.06134	0.08041	-0.07314	-0.07428	-0.00364	0.079605	0.005895	0.009535	-0.07371	0.943904	0.216303	0.906043	0.866725	0.271742
24.274	24.537	24.6728	24.4583	24.7252	24.3596	24.8465	24.75	DnaJ homolog subfamily B member 1	Dnajb1	14	0.39877	-0.07867	0.45115	-0.17736	0.57242	0.21296	0.17365	0.29163	0.12127	0.39032	0.16005	0.136895	0.39269	0.23264	0.255795	0.445094	0.60503	0.10714	0.186501	0.308675
25.6164	25.7309	26.0555	25.6197	25.9376	25.7314	25.584	25.4572	DnaJ homolog subfamily B member 11	Dnajb11	11	0.43907	-0.11122	0.32121	0.00047	-0.03236	-0.27366	-0.47143	-0.16244	-0.35357	-0.27413	0.163925	0.16084	-0.15301	-0.316935	-0.31385	0.5425	0.305873	0.21514	0.297335	0.122105
23.6231	23.203	23.7839	23.4274	23.8784	23.4035	22.7469	24.0009	DnaJ homolog subfamily B member 12	Dnajb12	6	0.16077	0.22435	0.25529	0.2005	-0.87618	0.79789	-1.03695	0.57354	-1.13147	0.59739	0.19256	0.227895	-0.039145	-0.231705	-0.26704	0.556886	0.546833	0.958177	0.756235	0.728907
23.3635	23.5108	23.3968	23.0944	23.5911	22.7853	23.3683	22.3794	DnaJ homolog subfamily B member 14	Dnajb14	6	0.0333	-0.41634	0.22769	-0.72544	0.0048	-1.13134	-0.0285	-0.715	-0.22289	-0.4059	-0.19152	-0.248875	-0.56327	-0.37175	-0.314395	0.372773	0.605246	0.376844	0.546787	0.670866
25.4456	25.2174	25.373	24.9277	25.3292	24.8996	24.8927	25.3194	DnaJ homolog subfamily B member 2	Dnajb2	9	-0.07261	-0.28968	-0.1164	-0.3178	-0.55292	0.10204	-0.48031	0.39172	-0.43652	0.41984	-0.181145	-0.2171	-0.22544	-0.044295	-0.00834	0.544247	0.46625	0.44986	0.898952	0.980526
25.7383	25.8332	26.1782	25.9649	25.8133	26.0832	25.8833	26.0364	DnaJ homolog subfamily B member 4	Dnajb4	16	0.43994	0.13169	0.07498	0.25003	0.14497	0.20316	-0.29497	0.07147	0.06999	-0.04687	0.285815	0.162505	0.174065	-0.11175	0.01156	0.134088	0.373861	0.19303	0.484336	0.947401
22.5457	21.0169	22.9174	22.7861	22.8229	21.995	22.9028	21.9635	DnaJ homolog subfamily B member 5	Dnajb5	8	0.37167	1.76919	0.2772	0.97807	0.35712	0.94656	-0.01455	-0.82263	0.07992	-0.03151	1.07043	0.627635	0.65184	-0.41859	0.024205	0.297685	0.545291	0.543022	0.470526	0.972672
26.0545	25.7815	25.7146	25.8092	25.7531	25.906	25.476	25.9917	DnaJ homolog subfamily B member 6	Dnajb6	12	-0.33993	0.02765	-0.30141	0.12451	-0.57849	0.21016	-0.23856	0.18251	-0.27708	0.08565	-0.15614	-0.08845	-0.184165	-0.028025	-0.095715	0.392755	0.628803	0.592383	0.924617	0.755943
24.1198	24.0173	22.6784	23.314	22.937	23.4087	23.3411	23.5203	DnaJ homolog subfamily C member 10	Dnajc10	6	-1.44141	-0.70337	-1.18277	-0.6086	-0.77872	-0.49708	0.66269	0.20629	0.40405	0.11152	-1.07239	-0.895685	-0.6379	0.43449	0.257785	0.0794985	0.065548	0.0251881	0.318776	0.414349
26.7956	26.8002	26.4311	26.6269	26.7924	26.7743	26.6626	26.661	DnaJ homolog subfamily C member 11	Dnajc11	22	-0.3645	-0.17334	-0.00322	-0.02591	-0.13301	-0.13922	0.23149	0.03412	-0.12979	-0.11331	-0.26892	-0.014565	-0.136115	0.132805	-0.12155	0.110908	0.259249	0.000318746	0.307664	0.00554811
25.1471	25.1965	24.9301	25.0599	25.118	24.9523	25.2003	25.0153		Dnajc13	26	-0.21701	-0.13654	-0.0291	-0.24419	0.05317	-0.18119	0.27018	-0.04465	0.08227	0.063	-0.176775	-0.136645	-0.06401	0.112765	0.072635	0.125837	0.254811	0.572595	0.423473	0.617843
21.7747	22.4047	21.8331	21.7732	22.3158	22.2185	21.7368	21.7494	DnaJ homolog subfamily C member 16	Dnajc16	4	0.05843	-0.63143	0.54111	-0.18611	-0.03789	-0.65521	-0.09632	-0.02378	-0.579	-0.4691	-0.2865	0.1775	-0.34655	-0.06005	-0.52405	0.460788	0.633589	0.38605	0.188732	0.00864026
24.5486	23.9742	24.0521	24.2189	24.3084	24.1368	24.421	24.1251	Mitochondrial import inner membrane translocase subunit TIM14	Dnajc19	6	-0.49654	0.24468	-0.24022	0.16259	-0.12765	0.15089	0.36889	-0.09379	0.11257	-0.0117	-0.12593	-0.038815	0.01162	0.13755	0.050435	0.714641	0.908818	0.974576	0.503023	0.795864
21.0247	20.7025	21.52	21.3205	22.1042	20.057	21.7076	17.6438	DnaJ homolog subfamily C member 2;DnaJ homolog subfamily C member 2, N-terminally processed	Dnajc2	5	0.49533	0.61795	1.07952	-0.64556	0.68297	-3.05873	0.18764	-3.67668	-0.39655	-2.41317	0.55664	0.21698	-1.18788	-1.74452	-1.40486	0.0989521	0.85353	0.618994	0.48151	0.59986
23.6363	23.3377	23.4152	23.2677	23.8626	23.159	23.186	23.4165	DnaJ homolog subfamily C member 3	Dnajc3	8	-0.22114	-0.06999	0.22626	-0.1787	-0.45029	0.07878	-0.22915	0.14877	-0.67655	0.25748	-0.145565	0.02378	-0.185755	-0.04019	-0.209535	0.474239	0.956044	0.428503	0.796599	0.628414
30.2076	29.9197	29.667	29.796	30.0086	29.9985	29.8428	30.0756	DnaJ homolog subfamily C member 5	Dnajc5	10	-0.54062	-0.12367	-0.19893	0.07877	-0.36478	0.1559	0.17584	0.27957	-0.16585	0.07713	-0.332145	-0.06008	-0.10444	0.227705	-0.04436	0.169868	0.7171	0.629458	0.229218	0.740025
29.8146	29.8287	29.7215	29.8459	29.8798	29.8613	29.8876	29.8733	Putative tyrosine-protein phosphatase auxilin	Dnajc6	40	-0.09311	0.01714	0.06517	0.03261	0.07295	0.04457	0.16606	0.02743	0.00778	0.01196	-0.037985	0.04889	0.05876	0.096745	0.00987	0.605556	0.0520676	0.0279436	0.262176	0.486718
25.3992	25.5823	25.6574	25.1879	25.6739	25.6341	25.5204	25.2603	DnaJ homolog subfamily C member 7	Dnajc7	21	0.25818	-0.39447	0.27469	0.05173	0.12119	-0.32203	-0.13699	0.07244	-0.1535	-0.37376	-0.068145	0.16321	-0.10042	-0.032275	-0.26363	0.81218	0.223668	0.592329	0.91527	0.182991
25.1315	24.9027	25.3563	25.0138	25.4018	25.142	25.1048	24.958	DnaJ homolog subfamily C member 8	Dnajc8	8	0.22474	0.11111	0.27026	0.23938	-0.02674	0.05532	-0.25148	-0.05579	-0.297	-0.18406	0.167925	0.25482	0.01429	-0.153635	-0.24053	0.500548	0.278853	0.925881	0.496302	0.24822
22.1537	21.7164	22.903	22.058	22.6129	22.2459	22.9526	21.7973	DnaJ homolog subfamily C member 9	Dnajc9	5	0.74924	0.3415	0.45916	0.52944	0.79887	0.08088	0.04963	-0.26062	0.33971	-0.44856	0.54537	0.4943	0.439875	-0.105495	-0.054425	0.370283	0.225456	0.550212	0.896327	0.93663
28.5693	28.48	28.5092	28.4268	28.5275	28.3453	28.4379	28.4203	Peptidyl-prolyl cis-trans isomerase FKBP4;Peptidyl-prolyl cis-trans isomerase FKBP4, N-terminally processed	Fkbp4	25	-0.06013	-0.05326	-0.04186	-0.13472	-0.13142	-0.05971	-0.07129	-0.00645	-0.08956	0.07501	-0.056695	-0.08829	-0.095565	-0.03887	-0.007275	0.449212	0.475801	0.170488	0.453614	0.943863
23.5188	24.1484	23.1527	23.479	23.4483	23.5297	23.5081	23.6482	Peptidyl-prolyl cis-trans isomerase FKBP5;Peptidyl-prolyl cis-trans isomerase FKBP5, N-terminally processed	Fkbp5	6	-0.36615	-0.66939	-0.07047	-0.61871	-0.01072	-0.50018	0.35543	0.16921	0.05975	0.11853	-0.51777	-0.34459	-0.25545	0.26232	0.08914	0.281664	0.391083	0.511339	0.277678	0.385975
25.9863	26.2818	26.0798	26.3272	26.0565	26.2327	26.1181	26.0719	Peptidyl-prolyl cis-trans isomerase FKBP8	Fkbp8	12	0.09344	0.04544	0.07019	-0.04903	0.13174	-0.20982	0.0383	-0.25526	0.06155	-0.16079	0.06944	0.01058	-0.03904	-0.10848	-0.04962	0.753073	0.956548	0.818433	0.479559	0.640526
32.7371	32.7848	27.954	28.2269	32.8437	32.7121	28.3762	28.4017	Heat shock protein HSP 90-alpha	Hsp90aa1	50	-4.78312	-4.5579	0.10658	-0.07269	-4.36094	-4.38316	0.42218	0.17474	-4.46752	-4.31047	-4.67051	0.016945	-4.37205	0.29846	-4.389	0.000878645	0.831218	3.82663e-05	0.16134	0.000232976
33.7022	33.7122	34.007	34.1578	33.2071	33.1558	34.0567	33.9153	Heat shock protein HSP 90-beta	Hsp90ab1	58	0.30482	0.44555	-0.49513	-0.55637	0.35451	0.20307	0.04969	-0.24248	0.84964	0.75944	0.375185	-0.52575	0.27879	-0.096395	0.80454	0.0382095	0.0024575	0.0590175	0.449434	0.00863062
30.5254	30.5127	30.5706	30.3584	30.5073	30.4534	30.4016	30.4068	Endoplasmin	Hsp90b1	48	0.04521	-0.15431	-0.01813	-0.0593	-0.12381	-0.10587	-0.16902	0.04844	-0.10568	-0.04657	-0.05455	-0.038715	-0.11484	-0.06029	-0.076125	0.658986	0.297192	0.00357579	0.627383	0.106736
30.7629	30.8742	30.6735	30.6543	30.6642	30.6819	30.5112	30.6827	Heat shock 70 kDa protein 12A	Hspa12a	50	-0.08934	-0.21987	-0.09863	-0.19222	-0.25171	-0.19147	-0.16237	0.0284	-0.15308	0.00075	-0.154605	-0.145425	-0.22159	-0.066985	-0.076165	0.111518	0.122999	0.162488	0.51885	0.470196
25.8795	25.5872	25.7702	25.2648	26.063	25.4024	25.6646	25.5114	Heat shock 70 kDa protein 12B	Hspa12b	16	-0.10928	-0.32237	0.18352	-0.18478	-0.21484	-0.0758	-0.10556	0.24657	-0.39836	0.10898	-0.215825	-0.00063	-0.14532	0.070505	-0.14469	0.536692	0.998767	0.471397	0.814472	0.711121
22.306	21.7167	19.0838	22.3118	20.0413	22.0747	22.177	22.9979	Heat shock 70 kDa protein 13	Hspa13	7	-3.22223	0.59517	-2.26476	0.35801	-0.12899	1.28129	3.09324	0.68612	2.13577	0.92328	-1.31353	-0.953375	0.57615	1.88968	1.52952	0.507358	0.462832	0.372331	0.374195	0.297746
21.0593	21.4226	20.9929	21.3761	20.7928	21.6728	20.9734	21.8649	Heat shock 70 kDa protein 14	Hspa14	4	-0.06641	-0.04647	-0.26646	0.25025	-0.08583	0.44236	-0.01942	0.48883	0.18063	0.19211	-0.05644	-0.008105	0.178265	0.234705	0.18637	0.850539	0.987961	0.746657	0.676346	0.794099
27.5779	27.9998	28.2578	28.163	28.2676	28.2766	28.3864	28.5054	Heat shock 70 kDa protein 1A;Heat shock 70 kDa protein 1B	Hspa1a;Hspa1b	29	0.67989	0.16317	0.6897	0.27681	0.80852	0.50556	0.12863	0.34239	0.11882	0.22875	0.42153	0.483255	0.65704	0.23551	0.173785	0.190551	0.149152	0.0955994	0.0903794	0.100405
27.7473	28.0382	27.8827	27.8434	27.8421	27.8643	27.9358	27.651	Heat shock-related 70 kDa protein 2	Hspa2	38	0.13547	-0.19477	0.09485	-0.17389	0.18852	-0.38718	0.05305	-0.19241	0.09367	-0.21329	-0.02965	-0.03952	-0.09933	-0.06968	-0.05981	0.858608	0.811876	0.673817	0.67572	0.716051
31.4644	31.4661	31.286	31.5041	31.3633	31.4856	31.4529	31.3222	Heat shock 70 kDa protein 4	Hspa4	64	-0.17843	0.03801	-0.10108	0.01956	-0.01153	-0.14385	0.1669	-0.18186	0.08955	-0.16341	-0.07021	-0.04076	-0.07769	-0.00748	-0.03693	0.585669	0.573688	0.356441	0.958429	0.719861
30.6182	30.5833	30.5222	30.4602	30.5974	30.5188	30.4757	30.6066	Heat shock 70 kDa protein 4L	Hspa4l	57	-0.09599	-0.12312	-0.0208	-0.06456	-0.14258	0.0233	-0.04659	0.14642	-0.12178	0.08786	-0.109555	-0.04268	-0.05964	0.049915	-0.01696	0.0912964	0.425769	0.471691	0.562103	0.844913
30.9544	30.9	31.096	30.7476	30.9886	30.8896	30.9385	30.7537	78 kDa glucose-regulated protein	Hspa5	39	0.14162	-0.15236	0.03426	-0.01034	-0.01582	-0.14629	-0.15744	0.00607	-0.05008	-0.13595	-0.00537	0.01196	-0.081055	-0.075685	-0.093015	0.978467	0.851919	0.488773	0.738083	0.468622
34.4084	34.41	34.5509	34.3903	34.5792	34.3567	34.5117	34.4689	Heat shock cognate 71 kDa protein	Hspa8	60	0.14243	-0.01972	0.17076	-0.05336	0.10321	0.05883	-0.03922	0.07855	-0.06755	0.11219	0.061355	0.0587	0.08102	0.019665	0.02232	0.524609	0.650502	0.0632999	0.83494	0.862044
31.2503	31.1679	31.425	31.1688	31.3786	31.236	31.4613	31.2947	Stress-70 protein, mitochondrial	Hspa9	44	0.17463	0.00096	0.12821	0.0681	0.211	0.12678	0.03637	0.12582	0.08279	0.05868	0.087795	0.098155	0.16889	0.081095	0.070735	0.581021	0.355544	0.210956	0.648636	0.585042
25.547	25.52	25.6603	25.3564	25.9771	25.5824	25.6796	26.0237	Heat shock protein beta-1	Hspb1	8	0.11327	-0.16359	0.43004	0.06244	0.13259	0.50375	0.01932	0.66734	-0.29745	0.44131	-0.02516	0.24624	0.31817	0.34333	0.07193	0.884171	0.339244	0.206558	0.273384	0.809288
32.9284	32.7782	32.914	32.7679	32.7663	32.8058	32.9645	32.8364	60 kDa heat shock protein, mitochondrial	Hspd1	52	-0.01438	-0.0103	-0.16206	0.02757	0.03608	0.05822	0.05046	0.06852	0.19814	0.03065	-0.01234	-0.067245	0.04715	0.05949	0.114395	0.917007	0.477751	0.679946	0.602642	0.229856
31.3284	31.048	31.3725	31.0329	31.2852	31.2058	31.2382	31.253	10 kDa heat shock protein, mitochondrial	Hspe1;Cpn10-rs1	9	0.04405	-0.01509	-0.04323	0.15779	-0.09024	0.20495	-0.13429	0.22004	-0.04701	0.04716	0.01448	0.05728	0.057355	0.042875	7.5e-05	0.953547	0.732183	0.722476	0.824364	0.998686
27.9824	28.2486	28.2287	28.1168	28.2007	27.9713	28.0014	28.2464		Hspg2	87	0.24627	-0.13173	0.2183	-0.27726	0.01897	-0.00217	-0.2273	0.12956	-0.19933	0.27509	0.05727	-0.02948	0.0084	-0.04887	0.03788	0.729895	0.882176	0.967182	0.751455	0.842392
30.4799	30.7072	30.323	30.6424	30.5182	30.6922	30.759	30.7836	Heat shock protein 105 kDa	Hsph1	51	-0.15688	-0.0648	0.03831	-0.01497	0.27908	0.07637	0.43596	0.14117	0.24077	0.09134	-0.11084	0.01167	0.177725	0.288565	0.166055	0.628679	0.942435	0.260208	0.213353	0.199325
27.5976	28.1775	27.8423	28.0729	27.936	28.1005	27.7939	28.2677	Prostaglandin E synthase 3	Ptges3	7	0.24469	-0.10459	0.3384	-0.07691	0.19629	0.09027	-0.0484	0.19486	-0.14211	0.16718	0.07005	0.130745	0.14328	0.07323	0.012535	0.843204	0.706717	0.738794	0.807152	0.964679
31.2828	31.1783	31.353	31.1102	31.3724	31.1807	31.2279	31.1701	Stress-induced-phosphoprotein 1	Stip1	43	0.07027	-0.06814	0.08961	0.00243	-0.05493	-0.00822	-0.1252	0.05992	-0.14454	-0.01065	0.001065	0.04602	-0.031575	-0.03264	-0.077595	0.994304	0.714264	0.649644	0.818186	0.519275
24.9962	25.063	25.1457	25.004	25.0575	25.1822	24.8361	25.2651	STIP1 homology and U box-containing protein 1	Stub1	14	0.14949	-0.05893	0.06131	0.11924	-0.16019	0.20218	-0.30968	0.26111	-0.2215	0.08294	0.04528	0.090275	0.020995	-0.024285	-0.06928	0.621565	0.329773	0.931783	0.924215	0.785812
27.5592	27.6801	27.1231	27.3306	27.5982	27.5497	27.2219	27.3736	Cysteine and histidine-rich domain-containing protein 1	Chordc1	12	-0.43611	-0.34953	0.039	-0.13044	-0.33732	-0.3065	0.09879	0.04303	-0.37632	-0.17606	-0.39282	-0.04572	-0.32191	0.07091	-0.27619	0.0821023	0.555472	0.0800671	0.636569	0.0740557
28.7314	28.7013	28.606	28.492	28.7118	28.6294	28.6872	28.553	Nuclear migration protein nudC	Nudc	22	-0.1254	-0.20929	-0.01952	-0.0719	-0.04415	-0.14838	0.08125	0.06091	-0.02463	-0.07648	-0.167345	-0.04571	-0.096265	0.07108	-0.050555	0.104789	0.406714	0.296618	0.50421	0.586729
24.5397	24.8612	24.928	24.8662	24.5549	24.9016	24.5966	24.7456	NudC domain-containing protein 2	Nudcd2	7	0.38832	0.00501	0.01518	0.04047	0.05689	-0.11556	-0.33143	-0.12057	0.04171	-0.15603	0.196665	0.027825	-0.029335	-0.226	-0.05716	0.352504	0.917059	0.883699	0.107277	0.79055
21.1782	21.1192	21.0343	21.3443	20.9775	21.284	21.0032	21.3423	Phosducin-like protein 3	Pdcl3	4	-0.14393	0.2252	-0.20072	0.16489	-0.17503	0.22314	-0.0311	-0.00206	0.02569	0.05825	0.040635	-0.017915	0.024055	-0.01658	0.04197	0.820879	0.919109	0.901646	0.949036	0.871235
25.5728	25.7979	25.7696	25.4296	25.6051	25.6058	25.647	25.5344	Prefoldin subunit 4	Pfdn4	5	0.19679	-0.36826	0.03233	-0.19203	0.07425	-0.26341	-0.12254	0.10485	0.04192	-0.07138	-0.085735	-0.07985	-0.09458	-0.008845	-0.01473	0.714959	0.551582	0.530689	0.965092	0.818041
25.5712	25.2294	25.4486	25.2918	25.3106	25.5087	25.3146	25.3689	Prefoldin subunit 6	Pfdn6	6	-0.12262	0.06241	-0.26061	0.27935	-0.25656	0.13955	-0.13394	0.07714	0.00405	-0.1398	-0.030105	0.00937	-0.058505	-0.0284	-0.067875	0.887499	0.966479	0.767484	0.764716	0.576735
28.0741	28.1534	28.0238	28.1797	28.0822	28.0343	28.16	28.0424	Serine/threonine-protein phosphatase 5;Serine/threonine-protein phosphatase	Ppp5c	24	-0.05023	0.02633	0.0081	-0.11907	0.08597	-0.11096	0.1362	-0.13729	0.07787	0.00811	-0.01195	-0.055485	-0.012495	-0.000545	0.04299	0.903822	0.353655	0.87639	0.996053	0.568131
22.881	23.0111	23.1441	23.3403	22.73	23.1034	23.223	22.9874	RNA polymerase II-associated protein 3	Rpap3	5	0.26306	0.32916	-0.15102	0.09225	0.34198	-0.02368	0.07892	-0.35284	0.493	-0.11593	0.29611	-0.029385	0.15915	-0.13696	0.188535	0.128289	0.895469	0.358438	0.465871	0.483011
27.8108	27.668	27.6901	27.6287	27.7667	27.7146	27.559	27.5196	Small glutamine-rich tetratricopeptide repeat-containing protein alpha	Sgta	14	-0.12066	-0.03936	-0.04411	0.04659	-0.25175	-0.14843	-0.13109	-0.10907	-0.20764	-0.19502	-0.08001	0.00124	-0.20009	-0.12008	-0.20133	0.411379	0.988458	0.113989	0.0812849	0.0252942
28.2474	28.1336	28.1611	28.0603	28.3593	28.1482	28.0166	28.0923	Suppressor of G2 allele of SKP1 homolog	Sugt1	22	-0.08634	-0.07335	0.1119	0.01458	-0.23076	-0.04129	-0.14442	0.03206	-0.34266	-0.05587	-0.079845	0.06324	-0.136025	-0.05618	-0.199265	0.403597	0.650535	0.184755	0.466751	0.217515
25.9288	26.0225	25.757	25.8165	25.7557	25.7993	25.6776	25.6753	Mitochondrial import receptor subunit TOM34	Tomm34	14	-0.17182	-0.20595	-0.17317	-0.22317	-0.25128	-0.34716	-0.07946	-0.14121	-0.07811	-0.12399	-0.188885	-0.19817	-0.29922	-0.110335	-0.10105	0.0764583	0.061691	0.0236235	0.065692	0.0436722
30.963	30.8607	30.6309	31.0111	30.4881	30.8642	30.9016	30.8802	Mitochondrial import receptor subunit TOM70	Tomm70a	35	-0.33211	0.15037	-0.47491	0.00355	-0.06139	0.01955	0.27072	-0.13082	0.41352	0.016	-0.09087	-0.23568	-0.02092	0.06995	0.21476	0.689695	0.350137	0.727637	0.748547	0.372397
31.5153	31.4032	31.4779	31.3594	31.3479	31.4369	31.3593	31.3691	Transitional endoplasmic reticulum ATPase	Vcp	66	-0.03743	-0.04383	-0.16742	0.03369	-0.15596	-0.03418	-0.11853	0.00965	0.01146	-0.06787	-0.04063	-0.066865	-0.09507	-0.05444	-0.028205	0.667683	0.448785	0.233039	0.456372	0.593181
26.6252	27.0088	26.7036	26.9094	26.7127	26.7742	26.5777	26.8391	60S ribosomal protein L10;60S ribosomal protein L10-like	Rpl10;Rpl10l	9	0.0784	-0.09939	0.08748	-0.23464	-0.04746	-0.16975	-0.12586	-0.07036	-0.13494	0.06489	-0.010495	-0.07358	-0.108605	-0.09811	-0.035025	0.965927	0.741286	0.685861	0.615048	0.818561
28.3613	28.2995	28.1471	28.1832	28.0254	28.3649	28.3105	28.2256	Ribosomal protein;60S ribosomal protein L10a	Rpl10a	10	-0.21421	-0.11627	-0.33593	0.0654	-0.05084	-0.07387	0.16337	0.0424	0.28509	-0.13927	-0.16524	-0.135265	-0.062355	0.102885	0.07291	0.043884	0.515153	0.356966	0.155399	0.717355
27.4601	27.3903	27.3716	27.5238	27.5353	27.5867	27.6147	27.5104	60S ribosomal protein L11	Rpl11	8	-0.08853	0.13354	0.0752	0.19645	0.15456	0.1201	0.24309	-0.01344	0.07936	-0.07635	0.022505	0.135825	0.13733	0.114825	0.001505	0.813293	0.0885968	0.160254	0.339356	0.981702
27.8602	28.1261	28.1603	28.2316	28.0672	27.9674	27.8973	28.0075	60S ribosomal protein L12	Rpl12	7	0.30011	0.10557	0.20705	-0.15867	0.03717	-0.11861	-0.26294	-0.22418	-0.16988	0.04006	0.20284	0.02419	-0.04072	-0.24356	-0.06491	0.278518	0.880415	0.803797	0.0655145	0.474521
27.2588	27.2626	27.5403	27.3779	27.4173	27.4747	27.751	27.1775	60S ribosomal protein L13	Rpl13	10	0.28149	0.11533	0.15851	0.2121	0.49217	-0.08508	0.21068	-0.20041	0.33366	-0.29718	0.19841	0.185305	0.203545	0.005135	0.01824	0.134553	0.023223	0.551403	0.987817	0.955288
25.4259	25.3434	25.4519	25.5872	25.0205	25.5045	25.7873	25.3442	60S ribosomal protein L13a	Rpl13a	6	0.02601	0.24378	-0.40537	0.16115	0.36137	0.00078	0.33536	-0.243	0.76674	-0.16037	0.134895	-0.12211	0.181075	0.04618	0.303185	0.230731	0.668218	0.505986	0.860408	0.453009
26.455	26.5466	26.6617	26.7299	26.6355	26.4887	26.9914	26.3202	60S ribosomal protein L14	Rpl14	5	0.2067	0.18328	0.18051	-0.05791	0.53644	-0.22643	0.32974	-0.40971	0.35593	-0.16852	0.19499	0.0613	0.155005	-0.039985	0.093705	0.0761468	0.552075	0.692138	0.91648	0.810621
27.279	27.4485	27.5316	27.2678	27.6337	27.2152	27.2912	27.4033	60S ribosomal protein L15;Ribosomal protein L15	Rpl15	10	0.25266	-0.18068	0.3547	-0.23332	0.01226	-0.04521	-0.2404	0.13547	-0.34244	0.18811	0.03599	0.06069	-0.016475	-0.052465	-0.077165	0.839784	0.813251	0.886118	0.749383	0.755727
28.2803	28.0576	28.1297	28.146	28.2644	28.3854	28.1502	28.2598	60S ribosomal protein L17	Rpl17	10	-0.15067	0.08838	-0.01597	0.32772	-0.13018	0.20214	0.02049	0.11376	-0.11421	-0.12558	-0.031145	0.155875	0.03598	0.067125	-0.119895	0.806472	0.343723	0.799177	0.349525	0.279682
26.5315	26.3461	26.8359	26.4628	26.6627	26.3923	27.1095	26.2595	60S ribosomal protein L18	Rpl18	5	0.30443	0.11673	0.13125	0.0462	0.57799	-0.08666	0.27356	-0.20339	0.44674	-0.13286	0.21058	0.088725	0.245665	0.035085	0.15694	0.418471	0.642591	0.629148	0.946627	0.758549
25.5547	26.094	25.5693	25.9789	25.8912	26.002	25.8913	25.8718	60S ribosomal protein L18a	Rpl18a	5	0.01456	-0.11509	0.33652	-0.09196	0.33654	-0.22217	0.32198	-0.10708	2e-05	-0.13021	-0.050265	0.12228	0.057185	0.10745	-0.065095	0.8956	0.700311	0.851782	0.65252	0.366596
27.3108	27.0188	26.9863	26.9812	27.1899	27.0589	27.3275	27.0238	Ribosomal protein L19;60S ribosomal protein L19	Rpl19	5	-0.32446	-0.03762	-0.12087	0.04007	0.01672	0.00498	0.34118	0.0426	0.13759	-0.03509	-0.18104	-0.0404	0.01085	0.19189	0.05125	0.340717	0.824234	0.9636	0.333734	0.785941
25.6534	25.5026	25.1797	25.8673	25.381	25.5087	25.8446	25.3936	60S ribosomal protein L21	Rpl21	4	-0.47374	0.36472	-0.2724	0.00612	0.19117	-0.10902	0.66491	-0.47374	0.46357	-0.11514	-0.05451	-0.13314	0.041075	0.095585	0.174215	0.891147	0.310195	0.878753	0.837797	0.534739
27.3732	27.4241	27.2058	27.3152	27.276	27.2103	27.333	26.8735	60S ribosomal protein L22	Rpl22	3	-0.16735	-0.10887	-0.09714	-0.21376	-0.04022	-0.55056	0.12713	-0.44169	0.05692	-0.3368	-0.13811	-0.15545	-0.29539	-0.15728	-0.13994	0.149162	0.0646392	0.329527	0.573935	0.607775
25.8664	25.6841	25.9848	25.7824	25.5429	25.8972	25.8585	26.0883	60S ribosomal protein L22-like 1	Rpl22l1	4	0.1184	0.09829	-0.32353	0.21309	-0.00787	0.40421	-0.12627	0.30592	0.31566	0.19112	0.108345	-0.05522	0.19817	0.089825	0.25339	0.509766	0.807673	0.309168	0.61682	0.352981
27.4798	27.3708	27.7124	27.6567	27.437	27.5318	27.8241	27.4121	60S ribosomal protein L23	Rpl23	5	0.23263	0.28592	-0.04279	0.16107	0.34437	0.0413	0.11174	-0.24462	0.38716	-0.11977	0.259275	0.05914	0.192835	-0.06644	0.133695	0.0514524	0.499049	0.461055	0.779587	0.5918
27.6492	27.5525	27.4845	27.5704	27.8617	27.5921	27.754	27.5567	60S ribosomal protein L23a	Rpl23a	7	-0.1647	0.01792	0.21248	0.03961	0.1048	0.00417	0.2695	-0.01375	-0.10768	-0.03544	-0.07339	0.126045	0.054485	0.127875	-0.07156	0.374193	0.471611	0.669146	0.356713	0.710105
25.8043	25.6962	26.0281	25.6836	25.9764	25.8189	26.3048	25.724	60S ribosomal protein L24	Rpl24	4	0.22386	-0.01255	0.17209	0.1227	0.50049	0.02781	0.27663	0.04036	0.3284	-0.09489	0.105655	0.147395	0.26415	0.158495	0.116755	0.617627	0.262745	0.46554	0.684968	0.735389
27.2863	27.349	27.6157	26.9705	27.6366	27.4441	27.5861	27.1646	60S ribosomal protein L26	Rpl26	8	0.32939	-0.37851	0.35035	0.09511	0.29976	-0.18439	-0.02963	0.19412	-0.05059	-0.2795	-0.02456	0.22273	0.057685	0.082245	-0.165045	0.946496	0.158821	0.811956	0.850763	0.550114
26.5114	26.4623	26.3645	26.6614	26.4656	26.5506	26.5138	26.3874	60S ribosomal protein L27	Rpl27	7	-0.14689	0.19911	-0.04579	0.08828	0.00247	-0.07489	0.14936	-0.274	0.04826	-0.16317	0.02611	0.021245	-0.03621	-0.06232	-0.057455	0.878214	0.707266	0.64681	0.736547	0.529416
26.9873	26.8756	27.1675	26.8315	27.1139	27.0072	27.1973	26.8945	60S ribosomal protein L27a	Rpl27a	5	0.1802	-0.04414	0.12657	0.1316	0.21003	0.01885	0.02983	0.06299	0.08346	-0.11275	0.06803	0.129085	0.11444	0.04641	-0.014645	0.737801	0.236521	0.551801	0.856413	0.935631
27.0444	26.931	27.0675	27.0863	27.0397	26.9446	27.4291	26.897	60S ribosomal protein L28	Rpl28	6	0.02316	0.15527	-0.0047	0.01357	0.38473	-0.034	0.36157	-0.18927	0.38943	-0.04757	0.089215	0.004435	0.175365	0.08615	0.17093	0.260647	0.957648	0.585204	0.776934	0.591747
26.2588	26.3345	26.4587	26.2437	26.2517	26.2539	26.3652	24.8551	60S ribosomal protein L29	Rpl29;Gm3550	6	0.19992	-0.09082	-0.00714	-0.08058	0.10644	-1.47943	-0.09348	-1.38861	0.11358	-1.39885	0.05455	-0.04386	-0.686495	-0.741045	-0.642635	0.679446	0.366477	0.459707	0.433729	0.484365
28.1032	28.2443	27.981	28.2767	28.1212	28.334	28.3921	28.2021	60S ribosomal protein L3	Rpl3	17	-0.12227	0.03243	0.01794	0.08971	0.28886	-0.04218	0.41113	-0.07461	0.27092	-0.13189	-0.04492	0.053825	0.12334	0.16826	0.069515	0.809682	0.714318	0.406631	0.439431	0.674206
24.9147	25.64	24.4914	25.2061	24.9193	25.3408	25.2487	25.3464	60S ribosomal protein L30	Rpl30	4	-0.42327	-0.43385	0.00464	-0.29922	0.33396	-0.2936	0.75723	0.14025	0.32932	0.00562	-0.42856	-0.14729	0.02018	0.44874	0.16747	0.488531	0.758996	0.961033	0.339474	0.519783
27.2114	26.9699	27.1748	27.175	27.3233	27.4419	27.2928	27.2219	60S ribosomal protein L31	Rpl31	7	-0.03657	0.20509	0.11187	0.47196	0.0814	0.25192	0.11797	0.04683	-0.03047	-0.22004	0.08426	0.291915	0.16666	0.0824	-0.125255	0.557467	0.162199	0.316453	0.145861	0.211611
24.5928	24.6931	24.1688	25.002	24.6664	24.843	24.3901	24.5262	60S ribosomal protein L32	Rpl32	7	-0.42398	0.30889	0.07358	0.14995	-0.20266	-0.16689	0.22132	-0.47578	-0.27624	-0.31684	-0.057545	0.111765	-0.184775	-0.12723	-0.29654	0.903472	0.385837	0.160286	0.791536	0.117015
25.1063	25.0876	25.0702	24.6202	24.493	25.2196	25.3565	24.9347	60S ribosomal protein L34	Rpl34	3	-0.03611	-0.4674	-0.61337	0.13196	0.25019	-0.15288	0.2863	0.31452	0.86356	-0.28484	-0.251755	-0.240705	0.048655	0.30041	0.28936	0.379874	0.575871	0.839152	0.432747	0.562109
25.2303	25.2595	24.8635	25.686	25.2348	25.451	25.5708	25.3535	60S ribosomal protein L36	Rpl36	3	-0.36673	0.42653	0.00454	0.19155	0.34051	0.094	0.70724	-0.33253	0.33597	-0.09755	0.0299	0.098045	0.217255	0.187355	0.11921	0.948688	0.463642	0.186008	0.702626	0.518107
23.2201	22.83	22.4381	22.6469	22.7523	23.0513	22.7549	23.1067	60S ribosomal protein L36a	Rpl36a	3	-0.78202	-0.18306	-0.46783	0.22132	-0.46522	0.27679	0.3168	0.45985	0.00261	0.05547	-0.48254	-0.123255	-0.094215	0.388325	0.02904	0.160962	0.665778	0.754174	0.198102	0.911409
21.376	21.0479	20.9141	21.7569	21.8114	18.9098	20.5736	20.6418	60S ribosomal protein L37a	Rpl37a	3	-0.46187	0.70904	0.43541	-2.13811	-0.80244	-0.40604	-0.34057	-1.11508	-1.23785	1.73207	0.123585	-0.85135	-0.60424	-0.727825	0.24711	0.810259	0.618825	0.0690508	0.227282	0.88046
25.4281	25.3117	25.5292	25.1246	25.3925	25.3913	25.398	25.2668	60S ribosomal protein L38	Rpl38	4	0.10103	-0.18715	-0.03559	0.07952	-0.03013	-0.04492	-0.13116	0.14223	0.00546	-0.12444	-0.04306	0.021965	-0.037525	0.005535	-0.05949	0.856837	0.742151	0.710364	0.981598	0.460162
28.1893	27.8312	28.1662	27.9919	28.0708	28.0386	28.2973	27.8134	60S ribosomal protein L4	Rpl4	17	-0.02314	0.16066	-0.11852	0.20735	0.10799	-0.01781	0.13113	-0.17847	0.22651	-0.22516	0.06876	0.044415	0.04509	-0.02367	0.000675	0.762806	0.827908	0.894663	0.935054	0.998032
28.5906	28.3422	28.5577	28.5483	28.6333	28.5485	28.3706	28.4614	60S ribosomal protein L5	Rpl5	14	-0.03285	0.20611	0.04269	0.20625	-0.21999	0.1192	-0.18714	-0.08691	-0.26268	-0.08705	0.08663	0.12447	-0.050395	-0.137025	-0.174865	0.557877	0.44298	0.739788	0.0953871	0.106461
28.6056	28.4935	28.7221	28.5938	28.6796	28.544	28.7897	28.3315	60S ribosomal protein L6	Rpl6	17	0.11656	0.10034	0.07404	0.05045	0.18408	-0.162	0.06752	-0.26234	0.11004	-0.21245	0.10845	0.062245	0.01104	-0.09741	-0.051205	0.330923	0.552629	0.966917	0.721884	0.85016
28.8297	28.7771	29.013	28.7907	29.0019	28.8465	29.1093	28.8721	60S ribosomal protein L7	Rpl7	17	0.18331	0.01361	0.17216	0.0694	0.27962	0.09503	0.09631	0.08142	0.10746	0.02563	0.09846	0.12078	0.187325	0.088865	0.066545	0.479644	0.278871	0.263099	0.639494	0.685076
28.2705	28.2707	28.2466	28.3722	28.3087	28.1579	28.5167	28.1571	60S ribosomal protein L7a	Rpl7a	15	-0.0239	0.10152	0.03816	-0.11278	0.24619	-0.1136	0.27009	-0.21512	0.20803	-0.00082	0.03881	-0.03731	0.066295	0.027485	0.103605	0.599576	0.669659	0.747719	0.898484	0.648257
27.18	27.1198	27.3817	27.2025	27.5889	27.3754	27.4828	26.997	60S ribosomal protein L8	Rpl8	9	0.20174	0.08266	0.40888	0.25561	0.30288	-0.1228	0.10114	-0.20546	-0.106	-0.37841	0.1422	0.332245	0.09004	-0.05216	-0.242205	0.271429	0.0956516	0.748269	0.858978	0.45768
26.8369	26.8502	26.4594	26.7985	26.7345	26.7542	26.8375	26.7167	60S ribosomal protein L9	Rpl9	10	-0.37753	-0.05171	-0.10235	-0.09602	0.00061	-0.13346	0.37814	-0.08175	0.10296	-0.03744	-0.21462	-0.099185	-0.066425	0.148195	0.03276	0.333373	0.0139885	0.388338	0.496865	0.645886
28.1217	28.2409	28.1114	28.3702	28.0962	28.3595	28.3168	28.1466	60S acidic ribosomal protein P0	Rplp0	15	-0.01031	0.12938	-0.02552	0.11869	0.19504	-0.09424	0.20535	-0.22362	0.22056	-0.21293	0.059535	0.046585	0.0504	-0.009135	0.003815	0.716598	0.777754	0.675427	0.958327	0.982794
25.8491	26.5242	26.7313	26.5889	26.264	26.6183	26.1091	26.5362	60S acidic ribosomal protein P1	Rplp1	5	0.88216	0.06472	0.41485	0.09415	0.26001	0.01202	-0.62215	-0.0527	-0.15484	-0.08213	0.47344	0.2545	0.136015	-0.337425	-0.118485	0.303565	0.573102	0.76589	0.272605	0.710942
29.4655	29.6329	29.5656	29.4567	29.5358	29.5674	29.3843	29.4679	60S acidic ribosomal protein P2	Rplp2	7	0.1001	-0.1762	0.07031	-0.06547	-0.08122	-0.16499	-0.18132	0.01121	-0.15153	-0.09952	-0.03805	0.00242	-0.123105	-0.085055	-0.125525	0.73982	0.979912	0.318792	0.341064	0.10683
28.1878	28.0014	28.0363	27.9463	28.189	28.1437	28.1835	27.9857	Dolichyl-diphosphooligosaccharide--protein glycosyltransferase subunit 1	Rpn1	30	-0.15149	-0.05511	0.00114	0.14228	-0.00429	-0.01571	0.1472	0.0394	-0.00543	-0.15799	-0.1033	0.07171	-0.01	0.0933	-0.08171	0.423392	0.532604	0.94804	0.48105	0.505171
27.134	26.9241	26.9155	26.827	26.8146	26.9802	26.9497	26.7997	Dolichyl-diphosphooligosaccharide--protein glycosyltransferase subunit 2	Rpn2	19	-0.21852	-0.09712	-0.31941	0.05611	-0.18428	-0.1244	0.03424	-0.02728	0.13513	-0.18051	-0.15782	-0.13165	-0.15434	0.00348	-0.02269	0.300106	0.428552	0.354083	0.971752	0.857863
22.1366	22.1881	22.5267	21.9679	22.2863	22.1515	22.4429	21.9065	Regulation of nuclear pre-mRNA domain-containing protein 1A	Rprd1a	8	0.39007	-0.22014	0.14971	-0.03654	0.30624	-0.2816	-0.08383	-0.06146	0.15653	-0.24506	0.084965	0.056585	0.01232	-0.072645	-0.044265	0.790608	0.514983	0.967683	0.868513	0.887531
23.9028	23.8189	24.6258	24.0071	24.4251	24.0664	24.2759	23.8681	Regulation of nuclear pre-mRNA domain-containing protein 1B	Rprd1b	8	0.72299	0.1882	0.5223	0.24755	0.37311	0.04916	-0.34988	-0.13904	-0.14919	-0.19839	0.455595	0.384925	0.211135	-0.24446	-0.17379	0.281853	0.171768	0.417242	0.577202	0.587709
21.4422	21.1303	21.8185	21.8119	21.8007	21.5616	22.1141	21.7535	Regulation of nuclear pre-mRNA domain-containing protein 2	Rprd2	6	0.37632	0.68163	0.3585	0.43124	0.6719	0.62317	0.29558	-0.05846	0.3134	0.19193	0.528975	0.39487	0.647535	0.11856	0.252665	0.0770495	0.18226	0.113035	0.578483	0.363298
26.9271	26.9106	26.5238	26.8445	26.7071	26.5776	26.6903	26.7408		Rps10	11	-0.40326	-0.0661	-0.2199	-0.33297	-0.23673	-0.16971	0.16653	-0.10361	-0.01683	0.16326	-0.23468	-0.276435	-0.20322	0.03146	0.073215	0.281303	0.0515298	0.0166758	0.864216	0.402798
25.3384	25.4555	25.9338	25.5762	26.1707	25.5069	25.5841	25.4271	40S ribosomal protein S10	Rps10	8	0.59544	0.12076	0.83232	0.05144	0.24576	-0.0284	-0.34968	-0.14916	-0.58656	-0.07984	0.3581	0.44188	0.10868	-0.24942	-0.3332	0.197307	0.320121	0.382758	0.329751	0.431623
27.0887	27.0495	27.2738	27.1541	27.4188	27.0826	27.2636	27.032	40S ribosomal protein S11	Rps11	11	0.18511	0.10465	0.33014	0.03317	0.17485	-0.01745	-0.01026	-0.1221	-0.15529	-0.05062	0.14488	0.181655	0.0787	-0.06618	-0.102955	0.148121	0.395447	0.571732	0.662053	0.664061
27.6578	28.0981	27.6884	28.0961	27.5253	28.0908	27.5444	28.1567	40S ribosomal protein S12	Rps12	7	0.0306	-0.00196	-0.13249	-0.0073	-0.11343	0.05865	-0.14403	0.06061	0.01906	0.06595	0.01432	-0.069895	-0.02739	-0.04171	0.042505	0.966271	0.86337	0.94871	0.920078	0.92807
27.6798	27.4885	27.6248	27.6453	27.5967	27.5772	27.7975	27.2982	40S ribosomal protein S13	Rps13	7	-0.05498	0.15673	-0.08307	0.0887	0.11773	-0.19029	0.17271	-0.34702	0.2008	-0.27899	0.050875	0.002815	-0.03628	-0.087155	-0.039095	0.649616	0.979293	0.904469	0.760504	0.890012
27.9807	28.0277	28.0831	28.1559	28.2024	28.1477	28.127	28.1294	40S ribosomal protein S14	Rps14	9	0.10243	0.12821	0.22172	0.12003	0.1463	0.10168	0.04387	-0.02653	-0.07542	-0.01835	0.11532	0.170875	0.12399	0.00867	-0.046885	0.117001	0.0417498	0.0342365	0.834049	0.228636
27.1308	26.9266	27.3611	26.9239	27.1683	27.1535	26.9443	27.0941	40S ribosomal protein S15	Rps15	7	0.23025	-0.00272	0.0374	0.22694	-0.1866	0.16746	-0.41685	0.17018	-0.224	-0.05948	0.113765	0.13217	-0.00957	-0.123335	-0.14174	0.68372	0.32584	0.946645	0.646913	0.200369
27.0814	27.1495	26.9988	27.0932	26.7141	27.1148	27.3751	27.0575	40S ribosomal protein S15a	Rps15a	9	-0.08258	-0.05633	-0.36731	-0.03472	0.29367	-0.09193	0.37625	-0.0356	0.66098	-0.05721	-0.069455	-0.201015	0.10087	0.170325	0.301885	0.354772	0.426801	0.597826	0.41188	0.359011
26.1345	26.2476	26.0925	26.2062	26.0075	26.2038	26.5634	26.1317	40S ribosomal protein S16	Rps16	8	-0.04191	-0.04131	-0.12691	-0.04377	0.4289	-0.11586	0.47081	-0.07455	0.55581	-0.07209	-0.04161	-0.08534	0.15652	0.19813	0.24186	0.655501	0.529725	0.555625	0.468359	0.414982
27.328	27.4054	27.1045	27.0764	26.8905	27.1668	26.8986	27.2839	40S ribosomal protein S17	Rps17	11	-0.2235	-0.32901	-0.43747	-0.23862	-0.42938	-0.12152	-0.20588	0.20749	0.00809	0.1171	-0.276255	-0.338045	-0.27545	0.000805	0.062595	0.0215115	0.142584	0.296027	0.997053	0.816463
28.0592	27.8791	28.1656	27.9009	28.1301	27.9964	28.0174	28.0055	40S ribosomal protein S19	Rps19	9	0.10637	0.02181	0.07086	0.11724	-0.04181	0.12643	-0.14818	0.10462	-0.11267	0.00919	0.06409	0.09405	0.04231	-0.02178	-0.05174	0.727613	0.490042	0.685375	0.884526	0.521505
28.5111	28.6018	28.606	28.4331	28.4916	28.5034	28.7445	28.4777	40S ribosomal protein S2	Rps2	15	0.0949	-0.16879	-0.01947	-0.0984	0.23341	-0.12411	0.13851	0.04468	0.25288	-0.02571	-0.036945	-0.058935	0.05465	0.091595	0.113585	0.741556	0.326755	0.735481	0.622647	0.4845
28.3225	28.3608	28.5594	28.3141	28.6581	28.3441	28.3755	28.3755	40S ribosomal protein S20	Rps20	5	0.23696	-0.04666	0.33566	-0.01663	0.053	0.0147	-0.18396	0.06136	-0.28266	0.03133	0.09515	0.159515	0.03385	-0.0613	-0.125665	0.523522	0.419363	0.219156	0.666812	0.507429
27.1314	27.2373	27.114	27.1062	26.8591	27.3142	26.9043	27.1012	40S ribosomal protein S21	Rps21	6	-0.01748	-0.13106	-0.27233	0.07689	-0.22718	-0.13607	-0.2097	-0.00501	0.04515	-0.21296	-0.07427	-0.09772	-0.181625	-0.107355	-0.083905	0.296487	0.716341	0.245696	0.389732	0.767255
26.8486	26.6729	26.827	26.2985	27.0891	26.644	26.7178	26.3184	40S ribosomal protein S23	Rps23	4	-0.02165	-0.37438	0.24048	-0.02887	-0.13087	-0.35445	-0.10922	0.01993	-0.37135	-0.32558	-0.198015	0.105805	-0.24266	-0.044645	-0.348465	0.550769	0.70156	0.381754	0.90511	0.364014
24.3071	23.4234	24.7719	24.5564	24.6327	23.6757	24.9144	23.9377	40S ribosomal protein S24	Rps24	4	0.46479	1.13301	0.32558	0.25231	0.60733	0.51427	0.14254	-0.61874	0.28175	0.26196	0.7989	0.288945	0.5608	-0.2381	0.271855	0.221053	0.700666	0.484164	0.680942	0.72933
27.5447	27.3772	27.8455	27.2952	27.6082	27.7036	27.6444	27.4835	40S ribosomal protein S25	Rps25	5	0.30082	-0.08198	0.06357	0.32643	0.09978	0.10631	-0.20104	0.18829	0.03621	-0.22012	0.10942	0.195	0.103045	-0.006375	-0.091955	0.740223	0.180353	0.468601	0.984278	0.42926
25.3241	25.4682	25.406	25.4029	25.3325	25.4324	25.9632	25.3119	40S ribosomal protein S26	Rps26	3	0.08194	-0.06523	0.00839	-0.03572	0.6391	-0.1562	0.55716	-0.09097	0.63071	-0.12048	0.008355	-0.013665	0.24145	0.233095	0.255115	0.91829	0.890472	0.544285	0.548367	0.519692
27.3205	27.371	27.2857	27.4393	27.4958	27.7428	27.4115	27.4006	40S ribosomal protein S27	Rps27	5	-0.03484	0.06825	0.17526	0.37175	0.09098	0.02953	0.12582	-0.03872	-0.08428	-0.34222	0.016705	0.273505	0.060255	0.04355	-0.21325	0.855416	0.162233	0.144931	0.628625	0.226652
29.5922	29.4995	29.7612	29.264	29.852	29.5799	29.3857	29.4429	Ubiquitin-40S ribosomal protein S27a;Ubiquitin;40S ribosomal protein S27a;Ubiquitin-60S ribosomal protein L40;Ubiquitin;60S ribosomal protein L40;Polyubiquitin-B;Ubiquitin;Polyubiquitin-C;Ubiquitin;Ubiquitin-related 1;Ubiquitin-related 2	Rps27a;Gm8797;Uba52;Ubc;Ubb	12	0.16892	-0.23553	0.25974	0.08038	-0.2065	-0.05656	-0.37542	0.17897	-0.46624	-0.13694	-0.033305	0.17006	-0.13153	-0.098225	-0.30159	0.907276	0.358349	0.137147	0.732554	0.162295
22.8137	22.6478	23.1909	22.5208	23.0677	22.8281	22.6043	22.9399	40S ribosomal protein S27-like;40S ribosomal protein S27	Rps27l	4	0.37712	-0.12692	0.25399	0.18034	-0.20943	0.29212	-0.58655	0.41904	-0.46342	0.11178	0.1251	0.217165	0.041345	-0.083755	-0.17582	0.751719	0.274675	0.84569	0.843872	0.483616
26.6603	26.5668	26.7695	26.5457	26.8397	26.4098	26.6014	26.4674	40S ribosomal protein S28	Rps28	4	0.1092	-0.02115	0.17935	-0.15706	-0.05886	-0.09939	-0.16806	-0.07824	-0.23821	0.05767	0.044025	0.011145	-0.079125	-0.12315	-0.09027	0.751371	0.964195	0.434924	0.44475	0.727236
28.4737	28.5683	28.4008	28.5106	28.5679	28.4529	28.6374	28.3957	40S ribosomal protein S3	Rps3	19	-0.07291	-0.05769	0.09415	-0.11534	0.16362	-0.17252	0.23653	-0.11483	0.06947	-0.05718	-0.0653	-0.010595	-0.00445	0.06085	0.006145	0.462375	0.899834	0.975751	0.691535	0.967539
29.306	29.302	29.3765	29.2179	29.3333	29.3699	29.4007	29.2394	40S ribosomal protein S3a	Rps3a	18	0.07054	-0.08405	0.02734	0.06798	0.09472	-0.06259	0.02418	0.02146	0.06738	-0.13057	-0.006755	0.04766	0.016065	0.02282	-0.031595	0.939895	0.122567	0.860584	0.858774	0.739242
28.2628	28.2103	28.4241	28.1616	28.4951	28.3088	28.5562	28.2219	40S ribosomal protein S4, X isoform	Rps4x	19	0.16135	-0.0487	0.23236	0.09844	0.29343	0.01157	0.13208	0.06027	0.06107	-0.08687	0.056325	0.1654	0.1525	0.096175	-0.0129	0.714745	0.229572	0.462501	0.695197	0.952383
28.6828	28.818	28.9531	28.7919	28.827	28.8711	28.8145	28.9071	40S ribosomal protein S5;40S ribosomal protein S5, N-terminally processed	Rps5	13	0.27032	-0.02609	0.14421	0.05309	0.13174	0.0891	-0.13858	0.11519	-0.01247	0.03601	0.122115	0.09865	0.11042	-0.011695	0.01177	0.36555	0.299651	0.310057	0.91138	0.839717
27.1088	26.7411	27.2547	26.7046	27.0856	26.6546	27.3701	26.7335	40S ribosomal protein S6	Rps6	7	0.14588	-0.03647	-0.02321	-0.08653	0.26132	-0.00761	0.11544	0.02886	0.28453	0.07892	0.054705	-0.05487	0.126855	0.07215	0.181725	0.883857	0.864295	0.762928	0.879601	0.682956
22.0722	21.3493	24.7927	21.2526	24.5399	21.2183	20.7872	21.001	Ribosomal protein S6 kinase;Ribosomal protein S6 kinase alpha-1	Rps6ka1	17	2.7205	-0.09676	2.46767	-0.131	-1.28494	-0.34833	-4.00544	-0.25157	-3.75261	-0.21733	1.31187	1.16834	-0.816635	-2.1285	-1.98497	0.543223	0.562838	0.162589	0.352903	0.355285
25.4597	25.4706	25.4821	25.4381	25.3395	25.5668	25.6793	25.4962	Ribosomal protein S6 kinase alpha-2	Rps6ka2	25	0.02237	-0.03244	-0.12023	0.09626	0.21957	0.02559	0.1972	0.05803	0.3398	-0.07067	-0.005035	-0.011985	0.12258	0.127615	0.134565	0.844675	0.925732	0.313196	0.308138	0.453895
22.9113	21.2049	22.9688	22.3693	22.5027	22.5425	22.2508	20.0162	Ribosomal protein S6 kinase alpha-3	Rps6ka3	13	0.05747	1.16445	-0.40864	1.33766	-0.66046	-1.18867	-0.71793	-2.35312	-0.25182	-2.52633	0.61096	0.46451	-0.924565	-1.53552	-1.38908	0.568948	0.640825	0.578332	0.315641	0.33982
21.3	20.9408	21.1703	21.5334	21.1151	20.3166	21.7054	21.2226	Ribosomal protein S6 kinase alpha-4	Rps6ka4	5	-0.12971	0.59257	-0.18485	-0.62423	0.4054	0.2818	0.53511	-0.31077	0.59025	0.90603	0.23143	-0.40454	0.3436	0.11217	0.74814	0.460455	0.453016	0.371719	0.74601	0.250011
24.2895	24.2044	24.9279	24.3257	24.3504	24.1441	24.2631	24.2371	Ribosomal protein S6 kinase alpha-5	Rps6ka5	10	0.63837	0.12126	0.06083	-0.06035	-0.02648	0.03269	-0.66485	-0.08857	-0.08731	0.09304	0.379815	0.00024	0.003105	-0.37671	0.002865	0.338054	0.998479	0.950721	0.337773	0.980518
22.3977	22.4184	22.356	22.3287	22.4405	22.2121	22.2888	22.2461	Ribosomal protein S6 kinase delta-1	Rps6kc1	9	-0.04174	-0.08967	0.04278	-0.20633	-0.10899	-0.17232	-0.06725	-0.08265	-0.15177	0.03401	-0.065705	-0.081775	-0.140655	-0.07495	-0.05888	0.0615861	0.549811	0.0272461	0.097688	0.662699
27.6121	27.777	27.8085	27.7662	27.7603	27.6157	27.7701	27.6398	40S ribosomal protein S7	Rps7	10	0.19635	-0.01077	0.14824	-0.16131	0.15798	-0.13718	-0.03837	-0.12641	0.00974	0.02413	0.09279	-0.006535	0.0104	-0.08239	0.016935	0.38945	0.957905	0.930181	0.351947	0.877885
27.1996	26.7802	27.1785	26.8495	27.3411	26.7859	27.5821	26.7238	40S ribosomal protein S8	Rps8	10	-0.02112	0.06929	0.14156	0.00575	0.38255	-0.05642	0.40367	-0.12571	0.24099	-0.06217	0.024085	0.073655	0.163065	0.13898	0.08941	0.936226	0.851943	0.765347	0.790909	0.877243
27.475	27.0857	27.2728	27.2191	27.4091	27.1497	27.7752	27.0521	40S ribosomal protein S9	Rps9	12	-0.20215	0.13342	-0.06591	0.06399	0.30019	-0.03362	0.50234	-0.16704	0.3661	-0.09761	-0.034365	-0.00096	0.133285	0.16765	0.134245	0.877273	0.997098	0.776299	0.689218	0.760093
28.8153	28.7423	28.9634	28.7733	28.7755	28.8594	29.0268	28.756	40S ribosomal protein SA	Rpsa	15	0.14805	0.03102	-0.03982	0.11711	0.21147	0.01375	0.06342	-0.01727	0.25129	-0.10336	0.089535	0.038645	0.11261	0.023075	0.073965	0.471999	0.559006	0.50624	0.901844	0.653819
26.8246	26.7387	26.9636	26.6748	26.8793	26.764	26.7501	26.8288	Ribosome-binding protein 1	Rrbp1	32	0.13899	-0.06388	0.05478	0.02528	-0.07448	0.09014	-0.21347	0.15402	-0.12926	0.06486	0.037555	0.04003	0.00783	-0.029725	-0.0322	0.826391	0.63382	0.905388	0.860916	0.690067
21.9373	21.3245	22.2153	21.7051	21.9961	21.4348	21.5569	21.6142	Ribosomal RNA processing protein 1 homolog A	Rrp1	3	0.27796	0.3806	0.05882	0.11028	-0.38036	0.28969	-0.65832	-0.09091	-0.43918	0.17941	0.32928	0.08455	-0.045335	-0.374615	-0.129885	0.495656	0.857573	0.896383	0.28182	0.69043
22.2992	22.2878	22.4581	22.2751	22.387	22.3336	22.4518	21.8188		Rsf1	4	0.1589	-0.01268	0.0878	0.04584	0.15263	-0.46899	-0.00627	-0.45631	0.06483	-0.51483	0.07311	0.06682	-0.15818	-0.23129	-0.225	0.508753	0.133951	0.66685	0.555364	0.552144
22.7305	22.4858	22.6238	22.3925	22.7181	22.5347	22.8799	22.0805	Ribosomal L1 domain-containing protein 1	Rsl1d1	3	-0.10669	-0.09324	-0.01243	0.04898	0.14932	-0.40522	0.25601	-0.31198	0.16175	-0.4542	-0.099965	0.018275	-0.12795	-0.027985	-0.146225	0.612945	0.915794	0.78844	0.952492	0.755489
27.9586	27.9293	27.9229	27.9884	27.9941	28.0173	28.106	28.0221	40S ribosomal protein S18	Gm10260;Rps18	12	-0.03578	0.05916	0.03541	0.08807	0.14736	0.09284	0.18314	0.03368	0.11195	0.00477	0.01169	0.06174	0.1201	0.10841	0.05836	0.775743	0.0811034	0.114014	0.178651	0.312052
24.5613	24.2502	24.0766	24.4926	24.3609	24.2591	24.2111	24.2624	Ribosome maturation protein SBDS	Sbds	9	-0.48469	0.24241	-0.20036	0.00893	-0.35017	0.01223	0.13452	-0.23018	-0.14981	0.0033	-0.12114	-0.095715	-0.16897	-0.04783	-0.073255	0.686794	0.61786	0.39599	0.840683	0.327477
26.6679	26.8865	27.2347	26.9489	27.036	26.8827	26.8257	26.9208	Eukaryotic translation initiation factor 1	Eif1	9	0.56681	0.06247	0.36811	-0.00372	0.15776	0.03436	-0.40905	-0.02811	-0.21035	0.03808	0.31464	0.182195	0.09606	-0.21858	-0.086135	0.222382	0.305515	0.504868	0.283787	0.440408
25.1051	25.3252	25.3164	25.2712	25.5151	25.4419	24.8709	24.993	Eukaryotic translation initiation factor 1A	Eif1a	4	0.21135	-0.05395	0.41003	0.11671	-0.23417	-0.33215	-0.44552	-0.2782	-0.6442	-0.44886	0.0787	0.26337	-0.28316	-0.36186	-0.54653	0.55617	0.151173	0.153401	0.0308898	0.0165515
25.4153	25.2998	25.4309	25.2439	25.2573	25.2035	25.5758	24.841	Eukaryotic translation initiation factor 2A;Eukaryotic translation initiation factor 2A, N-terminally processed	Eif2a	15	0.01561	-0.05587	-0.15801	-0.09623	0.16054	-0.45882	0.14493	-0.40295	0.31855	-0.36259	-0.02013	-0.12712	-0.14914	-0.12901	-0.02202	0.871549	0.184092	0.727222	0.766071	0.957774
22.8494	22.4903	22.5919	22.394	21.9105	22.4122	22.3684	22.6604	Translation initiation factor eIF-2B subunit alpha	Eif2b1	5	-0.2575	-0.09632	-0.9389	-0.07813	-0.48098	0.17005	-0.22348	0.26637	0.45792	0.24818	-0.17691	-0.508515	-0.155465	0.021445	0.35305	0.479097	0.241026	0.570885	0.91433	0.347897
23.2524	23.4953	23.1098	23.615	23.4723	23.5052	23.6312	23.5785	Translation initiation factor eIF-2B subunit beta	Eif2b2	6	-0.14259	0.1197	0.21998	0.00985	0.37887	0.0832	0.52146	-0.0365	0.15889	0.07335	-0.011445	0.114915	0.231035	0.24248	0.11612	0.971143	0.447528	0.204202	0.440514	0.0646286
23.5489	23.8272	23.1166	23.5815	23.496	23.8373	23.5003	23.4453		Eif2b3	8	-0.43231	-0.24563	-0.05292	0.01015	-0.04854	-0.38185	0.38377	-0.13622	0.00438	-0.392	-0.33897	-0.021385	-0.215195	0.123775	-0.19381	0.337416	0.931493	0.268506	0.649817	0.378799
23.9573	23.4108	24.0669	24.3338	23.8741	23.5155	23.6122	22.2971	Translation initiation factor eIF-2B subunit delta	Eif2b4	8	0.10963	0.92301	-0.08323	0.10465	-0.34508	-1.11365	-0.45471	-2.03666	-0.26185	-1.2183	0.51632	0.01071	-0.729365	-1.24568	-0.740075	0.231623	0.976835	0.413408	0.204495	0.39099
23.9006	23.7083	23.4761	23.4886	23.7686	23.6356	23.7343	23.5866	Translation initiation factor eIF-2B subunit epsilon	Eif2b5	10	-0.42453	-0.21969	-0.13198	-0.07274	-0.1663	-0.12172	0.25823	0.09797	-0.03432	-0.04898	-0.32211	-0.10236	-0.14401	0.1781	-0.04165	0.079007	0.473609	0.356818	0.138176	0.715898
27.0635	26.9187	26.9286	27.0313	26.9294	26.9483	27.0388	26.9308	Eukaryotic translation initiation factor 2 subunit 1	Eif2s1	20	-0.1349	0.11262	-0.1341	0.02961	-0.02469	0.01212	0.11021	-0.1005	0.10941	-0.01749	-0.01114	-0.052245	-0.006285	0.004855	0.04596	0.911616	0.548683	0.95088	0.953982	0.490222
26.8235	26.8816	26.674	26.6827	26.397	26.8319	26.5231	26.9384	Eukaryotic translation initiation factor 2 subunit 2	Eif2s2	19	-0.14949	-0.19886	-0.42643	-0.04962	-0.30036	0.05686	-0.15087	0.25572	0.12607	0.10648	-0.174175	-0.238025	-0.12175	0.052425	0.116275	0.0272868	0.391312	0.620191	0.824302	0.736241
27.1454	27.3169	26.8862	27.2245	27.0848	26.999	27.1999	27.1022	Eukaryotic translation initiation factor 2 subunit 3, X-linked;Eukaryotic translation initiation factor 2 subunit 3, Y-linked	Eif2s3x;Eif2s3y	18	-0.25917	-0.09238	-0.06063	-0.31796	0.05445	-0.21472	0.31362	-0.12234	0.11508	0.10324	-0.175775	-0.189295	-0.080135	0.09564	0.10916	0.451848	0.187081	0.502048	0.641421	0.235112
27.5763	27.5617	27.4478	27.5003	27.4162	27.6513	27.5929	27.5877	Eukaryotic translation initiation factor 3 subunit A	Eif3a	44	-0.12847	-0.06137	-0.1601	0.08965	0.01663	0.02606	0.1451	0.08743	0.17673	-0.06359	-0.09492	-0.035225	0.021345	0.116265	0.05657	0.0733666	0.793103	0.110892	0.0477484	0.677935
27.4807	27.4856	27.0143	27.346	27.232	27.3272	27.0939	27.3025	Eukaryotic translation initiation factor 3 subunit B	Eif3b	27	-0.46645	-0.13966	-0.24873	-0.15839	-0.38684	-0.1831	0.07961	-0.04344	-0.13811	-0.02471	-0.303055	-0.20356	-0.28497	0.018085	-0.08141	0.209222	0.0507523	0.112021	0.934874	0.551406
27.1111	26.9509	27.0456	26.9875	27.13	26.9903	26.9335	26.8697	Eukaryotic translation initiation factor 3 subunit C	Eif3c	29	-0.06546	0.03656	0.01888	0.03938	-0.1776	-0.0812	-0.11214	-0.11776	-0.19648	-0.12058	-0.01445	0.02913	-0.1294	-0.11495	-0.15853	0.8809	0.809655	0.272047	0.116654	0.174869
25.4701	25.4546	25.7851	25.4546	25.2698	25.4123	25.3755	25.3462	Eukaryotic translation initiation factor 3 subunit D	Eif3d	19	0.31504	0	-0.20023	-0.04232	-0.09454	-0.10836	-0.40958	-0.10836	0.10569	-0.06604	0.15752	-0.121275	-0.10145	-0.25897	0.019825	0.441524	0.232538	0.025652	0.258925	0.810678
26.4575	26.3299	26.367	26.275	26.5189	26.4684	26.3412	26.4103	Eukaryotic translation initiation factor 3 subunit E	Eif3e	15	-0.09053	-0.05486	0.06134	0.1385	-0.11628	0.08044	-0.02575	0.1353	-0.17762	-0.05806	-0.072695	0.09992	-0.01792	0.054775	-0.11784	0.453037	0.282758	0.827997	0.441421	0.110383
26.9772	26.9225	27.1248	26.9228	27.2276	27.1181	27.1225	26.9849	Eukaryotic translation initiation factor 3 subunit F	Eif3f	14	0.14768	0.00023	0.2504	0.19561	0.14531	0.06238	-0.00237	0.06215	-0.10509	-0.13323	0.073955	0.223005	0.103845	0.02989	-0.11916	0.553098	0.067676	0.295723	0.82963	0.308002
25.5196	25.5754	25.7336	25.6323	25.8781	25.6268	25.8018	25.6088	Eukaryotic translation initiation factor 3 subunit G	Eif3g	13	0.21393	0.05684	0.35842	0.05133	0.28218	0.03335	0.06825	-0.02349	-0.07624	-0.01798	0.135385	0.204875	0.157765	0.02238	-0.04711	0.144043	0.252449	0.256957	0.856343	0.79427
27.0173	26.8221	26.9467	26.9778	27.1906	27.0054	26.9733	26.8925	Eukaryotic translation initiation factor 3 subunit H	Eif3h	16	-0.07063	0.15568	0.17323	0.18325	-0.04399	0.07036	0.02664	-0.08532	-0.21722	-0.11289	0.042525	0.17824	0.013185	-0.02934	-0.165055	0.708912	0.316295	0.912082	0.567997	0.243906
26.3897	26.3164	26.3843	26.6484	26.3586	26.3858	26.4852	26.9343	Eukaryotic translation initiation factor 3 subunit I	Eif3i	13	-0.00539	0.33199	-0.03108	0.06936	0.09552	0.61784	0.10091	0.28585	0.1266	0.54848	0.1633	0.01914	0.35668	0.19338	0.33754	0.355629	0.672742	0.257433	0.535179	0.272238
26.6695	26.5603	26.7222	26.3485	26.4842	26.601	26.2665	26.4841	Eukaryotic translation initiation factor 3 subunit J-B	Eif3j2	14	0.05268	-0.21175	-0.18534	0.04074	-0.40307	-0.07615	-0.45575	0.1356	-0.21773	-0.11689	-0.079535	-0.0723	-0.23961	-0.160075	-0.16731	0.722441	0.461402	0.187977	0.536224	0.308302
24.7871	24.7681	25.0305	24.631	24.8066	24.7037	24.7165	24.489	Eukaryotic translation initiation factor 3 subunit K	Eif3k	7	0.24347	-0.13709	0.0195	-0.06444	-0.07052	-0.27906	-0.31399	-0.14197	-0.09002	-0.21462	0.05319	-0.02247	-0.17479	-0.22798	-0.15232	0.815171	0.709401	0.265364	0.425838	0.346776
27.1206	27.0445	27.0298	27.0187	27.2594	26.9867	27.1841	26.9704	Eukaryotic translation initiation factor 3 subunit L	Eif3l	23	-0.09079	-0.02577	0.13875	-0.05774	0.06354	-0.0741	0.15433	-0.04833	-0.07521	-0.01636	-0.05828	0.040505	-0.00528	0.053	-0.045785	0.268942	0.801636	0.96711	0.669506	0.816273
25.2218	25.3227	24.9575	25.5492	25.2719	25.4113	25.283	25.3702	Eukaryotic translation initiation factor 3 subunit M	Eif3m	8	-0.26433	0.22647	0.05011	0.0886	0.06118	0.04747	0.32551	-0.179	0.01107	-0.04113	-0.01893	0.069355	0.054325	0.073255	-0.01503	0.955445	0.504831	0.500839	0.829329	0.871796
27.3223	27.5483	27.2142	27.3844	27.1905	27.3607	27.3751	27.1843	Eukaryotic initiation factor 4A-I	Eif4a1	28	-0.10815	-0.16391	-0.13188	-0.18766	0.05275	-0.36401	0.1609	-0.2001	0.18463	-0.17635	-0.13603	-0.15977	-0.15563	-0.0196	0.00414	0.437744	0.375974	0.402982	0.892219	0.977105
29.2308	29.4591	29.1931	29.4175	29.3189	29.4516	29.3527	29.2931	Eukaryotic initiation factor 4A-II;Eukaryotic initiation factor 4A-II, N-terminally processed	Eif4a2	29	-0.03772	-0.04153	0.08812	-0.00745	0.12186	-0.16598	0.15958	-0.12445	0.03374	-0.15853	-0.039625	0.040335	-0.02206	0.017565	-0.062395	0.827564	0.788813	0.868893	0.893635	0.481312
26.1799	26.0651	26.1913	26.0121	26.1011	26.0859	26.2757	26.0573	Eukaryotic initiation factor 4A-III;Eukaryotic initiation factor 4A-III, N-terminally processed	Eif4a3;Gm8994	22	0.01141	-0.05301	-0.07877	0.02081	0.09581	-0.00779	0.0844	0.04522	0.17458	-0.0286	-0.0208	-0.02898	0.04401	0.06481	0.07299	0.863102	0.6664	0.755421	0.691428	0.573551
28.1938	28.2065	28.3167	28.1873	28.2701	28.3604	27.9885	28.1399	Eukaryotic translation initiation factor 4B	Eif4b	22	0.12294	-0.01917	0.07628	0.15395	-0.20532	-0.06658	-0.32826	-0.04741	-0.2816	-0.22053	0.051885	0.115115	-0.13595	-0.187835	-0.251065	0.508602	0.127652	0.215443	0.199956	0.104362
26.9846	27.0745	27.0568	27.2362	27.157	26.9988	26.7992	27.2521	Eukaryotic translation initiation factor 4E	Eif4e	12	0.07226	0.16168	0.17245	-0.07565	-0.18535	0.17756	-0.25761	0.01588	-0.3578	0.25321	0.11697	0.0484	-0.003895	-0.120865	-0.052295	0.363825	0.647903	0.98807	0.668853	0.847617
24.6575	24.3796	24.2123	24.5005	24.4312	24.456	24.6369	24.1934	Eukaryotic translation initiation factor 4E type 2	Eif4e2	3	-0.44523	0.12084	-0.22637	0.0764	-0.02059	-0.18621	0.42464	-0.30705	0.20578	-0.26261	-0.162195	-0.074985	-0.1034	0.058795	-0.028415	0.502858	0.644742	0.730929	0.844703	0.909909
27.6946	27.6321	27.5604	27.52	27.6339	27.6372	27.5004	27.6142	Eukaryotic translation initiation factor 4 gamma 1	Eif4g1	42	-0.13423	-0.11217	-0.0607	0.00505	-0.19429	-0.01794	-0.06006	0.09423	-0.13359	-0.02299	-0.1232	-0.027825	-0.106115	0.017085	-0.07829	0.0804193	0.467715	0.243855	0.803899	0.302966
26.3898	26.3855	26.392	26.3915	26.3891	26.3122	26.3163	26.3116	Eukaryotic translation initiation factor 4 gamma 2	Eif4g2	24	0.00226	0.00602	-0.00067	-0.07326	-0.07351	-0.07387	-0.07577	-0.07989	-0.07284	-0.00061	0.00414	-0.036965	-0.07369	-0.07783	-0.036725	0.193312	0.438144	0.00181322	0.000890035	0.440752
27.7614	27.8247	27.9265	27.7491	28.0773	27.9687	27.8681	27.9237	Eukaryotic translation initiation factor 4 gamma 3	Eif4g3	46	0.16507	-0.07556	0.31593	0.14404	0.10667	0.09897	-0.0584	0.17453	-0.20926	-0.04507	0.044755	0.229985	0.10282	0.058065	-0.127165	0.681399	0.0672401	0.134637	0.595872	0.172474
27.9566	27.9789	28.1222	27.8253	28.0938	27.9353	27.821	27.9502	Eukaryotic translation initiation factor 4H	Eif4h	13	0.16558	-0.15362	0.13711	-0.04363	-0.13567	-0.0287	-0.30125	0.12492	-0.27278	0.01493	0.00598	0.04674	-0.082185	-0.088165	-0.128925	0.971611	0.618247	0.336707	0.640696	0.334499
27.0233	27.1639	27.202	27.0023	27.1262	26.9604	27.1973	27.1109	Eukaryotic translation initiation factor 5	Eif5	18	0.17873	-0.16157	0.10296	-0.20349	0.17405	-0.05297	-0.00468	0.1086	0.07109	0.15052	0.00858	-0.050265	0.06054	0.05196	0.110805	0.95038	0.68925	0.539489	0.680086	0.357802
29.2714	29.6267	29.6643	29.6546	29.5086	29.5785	29.2333	29.5036	Eukaryotic translation initiation factor 5A-1;Eukaryotic translation initiation factor 5A	Eif5a	19	0.39293	0.02791	0.23719	-0.04822	-0.03805	-0.1231	-0.43098	-0.15101	-0.27524	-0.07488	0.21042	0.094485	-0.080575	-0.290995	-0.17506	0.358075	0.653827	0.752681	0.164304	0.336497
26.1284	26.0365	25.909	26.0471	26.197	26.1549	25.8823	26.1327	Eukaryotic translation initiation factor 5B	Eif5b	24	-0.21945	0.01063	0.06861	0.11838	-0.24607	0.0962	-0.02662	0.08557	-0.31468	-0.02218	-0.10441	0.093495	-0.074935	0.029475	-0.16843	0.335266	0.205601	0.630735	0.855761	0.315793
25.0022	25.2722	24.7342	25.0255	22.4923	25.2254	24.9317	24.5891	Eukaryotic translation initiation factor 6	Eif6	7	-0.26799	-0.24669	-2.50989	-0.04682	-0.07052	-0.68311	0.19747	-0.43642	2.43937	-0.63629	-0.25734	-1.27836	-0.376815	-0.119475	0.90154	0.324403	0.450159	0.226181	0.648279	0.57994
30.6905	30.9332	30.4557	30.9711	30.4462	30.8762	30.8513	30.902	Elongation factor 1-alpha 1	Eef1a1	29	-0.23474	0.03791	-0.24428	-0.05698	0.16087	-0.03123	0.39561	-0.06914	0.40515	0.02575	-0.098415	-0.15063	0.06482	0.163235	0.21545	0.762668	0.603895	0.653236	0.592847	0.424521
32.1644	32.2475	32.0466	32.26	32.0498	32.2008	32.3222	32.1795	Elongation factor 1-alpha 2	Eef1a2	29	-0.1178	0.0125	-0.11455	-0.04662	0.15779	-0.06796	0.27559	-0.08046	0.27234	-0.02134	-0.05265	-0.080585	0.044915	0.097565	0.1255	0.690768	0.44845	0.64092	0.526527	0.350444
27.9394	28.4079	28.3411	28.3564	28.2666	28.5214	28.0063	28.3268	Elongation factor 1-beta	Eef1b;Eef1b2	10	0.40169	-0.0515	0.32716	0.11354	0.06686	-0.08111	-0.33483	-0.02961	-0.2603	-0.19465	0.175095	0.22035	-0.007125	-0.18222	-0.227475	0.532852	0.495453	0.982249	0.373765	0.382163
22.2808	22.5352	22.8598	22.7429	22.7364	22.9206	22.1402	22.804		Eef1d	15	0.57898	0.20764	0.45562	0.3854	-0.14055	0.26878	-0.71953	0.06114	-0.59617	-0.11662	0.39331	0.42051	0.064115	-0.329195	-0.356395	0.106798	0.115786	0.873475	0.431664	0.409516
25.2103	25.19	24.9935	25.507	25.0646	25.1052	24.8223	25.3056	Eukaryotic translation elongation factor 1 epsilon-1	Eef1e1	5	-0.21681	0.31692	-0.14577	-0.08487	-0.38802	0.11555	-0.17121	-0.20137	-0.24225	0.20042	0.050055	-0.11532	-0.136235	-0.18629	-0.020915	0.863528	0.0366333	0.629969	0.650004	0.939126
29.6228	29.7133	29.656	29.7893	29.6886	29.7427	29.602	29.5978	Elongation factor 1-gamma	Eef1g	24	0.03319	0.07599	0.06582	0.02939	-0.02083	-0.11557	-0.05402	-0.19156	-0.08665	-0.14496	0.05459	0.047605	-0.0682	-0.12279	-0.115805	0.568034	0.462026	0.271314	0.207018	0.0507807
30.8638	31.1679	30.9196	31.0931	30.9915	31.0801	31.0176	31.0316	Elongation factor 2	Eef2	53	0.05583	-0.07474	0.12774	-0.08777	0.15379	-0.13631	0.09796	-0.06157	0.02605	-0.04854	-0.009455	0.019985	0.00874	0.018195	-0.011245	0.961838	0.911122	0.959431	0.853785	0.825413
27.6248	27.223	27.2316	27.7544	27.5316	27.4043	27.3895	27.7844	Mitochondrial amidoxime reducing component 2	2002-03-01	16	-0.39325	0.53139	-0.09322	0.18133	-0.23533	0.56141	0.15792	0.03002	-0.14211	0.38008	0.06907	0.044055	0.16304	0.09397	0.118985	0.853461	0.853799	0.62124	0.801198	0.624152
27.9842	27.8462	27.941	27.8301	27.838	27.7987	27.8508	27.9589	Septin-2	2002-09-01	18	-0.04324	-0.01611	-0.14621	-0.04753	-0.1334	0.11273	-0.09016	0.12884	0.01281	0.16026	-0.029675	-0.09687	-0.010335	0.01934	0.086535	0.769321	0.309459	0.91692	0.826084	0.271435
30.4982	30.5045	30.2734	30.4348	30.4027	30.5185	30.3264	30.6203	Neuronal-specific septin-3	2003-09-01	25	-0.22477	-0.06975	-0.09545	0.01395	-0.17184	0.11571	0.05293	0.18546	-0.07639	0.10176	-0.14726	-0.04075	-0.028065	0.119195	0.012685	0.20978	0.554877	0.866204	0.550833	0.943301
28.1432	28.0638	28.1533	27.6395	28.2079	27.9137	27.4997	28.0559	Septin-4	2004-09-01	23	0.01018	-0.42424	0.06471	-0.15014	-0.64349	-0.00789	-0.65367	0.41635	-0.7082	0.14225	-0.20703	-0.042715	-0.32569	-0.11866	-0.282975	0.509302	0.805561	0.366025	0.783633	0.463356
23.1539	22.992	23.2457	23.3643	23.1837	23.4367	23.207	23.5333	E3 ubiquitin-protein ligase MARCH5	2005-03-01	4	0.09181	0.37225	0.02985	0.44469	0.05316	0.54125	-0.03865	0.169	0.02331	0.09656	0.23203	0.23727	0.297205	0.065175	0.059935	0.146853	0.254872	0.244232	0.743365	0.798883
30.9311	31.1669	30.7196	31.2405	31.1395	31.1781	31.0613	31.2469	Septin-5	2005-09-01	28	-0.21153	0.07355	0.20842	0.01114	0.13022	0.08001	0.34175	0.00646	-0.0782	0.06887	-0.06899	0.10978	0.105115	0.174105	-0.004665	0.83181	0.455225	0.556176	0.593261	0.965226
29.3818	29.5487	29.2129	29.361	29.6296	29.3838	29.5084	29.6203	Septin-6	2006-09-01	27	-0.16885	-0.18772	0.24781	-0.16491	0.1266	0.0716	0.29545	0.25932	-0.12121	0.23651	-0.178285	0.04145	0.0991	0.277385	0.05765	0.251219	0.806431	0.428122	0.0961247	0.710986
31.3589	31.3734	31.2526	31.3239	31.4391	31.205	31.4576	31.3206		2007-09-01	36	-0.10628	-0.04953	0.08019	-0.16846	0.0987	-0.05287	0.20498	-0.00334	0.01851	0.11559	-0.077905	-0.044135	0.022915	0.10082	0.06705	0.165334	0.742898	0.771142	0.321776	0.670095
24.8524	25.5949	22.9431	23.7733	23.997	25.9766	24.7444	25.4862		2008-09-01	23	-1.90933	-1.82157	-0.85546	0.38171	-0.108	-0.10872	1.80133	1.71285	0.74746	-0.49043	-1.86545	-0.236875	-0.10836	1.75709	0.128515	0.0787414	0.843511	0.855518	0.0874099	0.914345
29.7424	29.8594	29.711	29.859	29.8738	29.8344	29.6324	30.0111	Septin-8	2008-09-01	25	-0.03145	-0.00032	0.13137	-0.02493	-0.10999	0.15169	-0.07854	0.15201	-0.24136	0.17662	-0.015885	0.05322	0.02085	0.036735	-0.03237	0.881763	0.479227	0.925793	0.873239	0.880598
28.553	28.4084	28.1415	28.4469	28.5848	28.496	28.496	28.5953	Septin-9	2009-09-01	31	-0.41149	0.03843	0.03184	0.08751	-0.05705	0.18683	0.35444	0.1484	-0.08889	0.09932	-0.18653	0.059675	0.06489	0.25142	0.005215	0.384576	0.554721	0.536402	0.257849	0.944753
21.7083	21.7068	21.4547	21.2117	21.773	21.4037	21.3255	21.6456	Septin-10	2010-09-01	5	-0.25367	-0.49514	0.06463	-0.30314	-0.38287	-0.06121	-0.1292	0.43393	-0.4475	0.24193	-0.374405	-0.119255	-0.22204	0.152365	-0.102785	0.0911384	0.584582	0.299763	0.527495	0.714923
31.1452	31.0499	30.8833	31.132	31.2181	31.1172	31.0708	31.1856	Septin-11	2011-09-01	29	-0.26193	0.08212	0.07285	0.06727	-0.07442	0.13573	0.18751	0.05361	-0.14727	0.06846	-0.089905	0.07006	0.030655	0.12056	-0.039405	0.569247	0.418941	0.721042	0.471656	0.657495
23.0372	23.2721	23.0777	23.1413	22.4465	23.1839	22.9293	23.4638	15 kDa selenoprotein	2015-09-01	4	0.04054	-0.13086	-0.59066	-0.08821	-0.10792	0.19163	-0.14846	0.32249	0.48274	0.27984	-0.04516	-0.339435	0.041855	0.087015	0.38129	0.746194	0.472902	0.899137	0.777131	0.490528
24.7294	24.9048	24.8797	24.6354	24.5738	24.7491	24.5033	24.5404	UPF0585 protein C16orf13 homolog	0610011F06Rik	4	0.15034	-0.26933	-0.15555	-0.15568	-0.22611	-0.36433	-0.37645	-0.095	-0.07056	-0.20865	-0.059495	-0.155615	-0.29522	-0.235725	-0.139605	0.730556	0.336225	0.0811571	0.196601	0.259498
25.1969	24.5207	25.1546	25.0425	25.1733	25.2142	25.1856	24.5612	UPF0587 protein C1orf123 homolog	0610037L13Rik	3	-0.04229	0.52185	-0.02363	0.69356	-0.01133	0.04055	0.03096	-0.4813	0.0123	-0.65301	0.23978	0.334965	0.01461	-0.22517	-0.320355	0.55658	0.426952	0.977556	0.551346	0.413516
26.674	26.4774	26.1956	26.3667	26.0437	26.4186	26.5459	26.5071	UPF0687 protein C20orf27 homolog	1700037H04Rik	5	-0.47838	-0.11073	-0.6303	-0.05884	-0.12813	0.02971	0.35025	0.14044	0.50217	0.08855	-0.294555	-0.34457	-0.04921	0.245345	0.29536	0.152221	0.24506	0.671871	0.107561	0.257549
24.2399	24.1188	24.7938	24.3586	24.1338	24.3446	24.1737	24.0737	Uncharacterized protein C10orf35 homolog	2010107G23Rik	5	0.5539	0.23986	-0.10604	0.22577	-0.06616	-0.04504	-0.62006	-0.2849	0.03988	-0.27081	0.39688	0.059865	-0.0556	-0.45248	-0.115465	0.220926	0.671035	0.55225	0.179886	0.426467
22.1779	22.7774	21.8652	22.6185	22.2664	22.7013	22.0277	22.141		2010300C02Rik	28	-0.31277	-0.15892	0.0885	-0.07616	-0.15022	-0.63645	0.16255	-0.47753	-0.23872	-0.56029	-0.235845	0.00617	-0.393335	-0.15749	-0.399505	0.672651	0.988219	0.326248	0.719384	0.217344
31.1247	31.3112	31.0137	31.2341	31.1974	31.3134	31.2741	31.2256		2010300C02Rik	47	-0.11094	-0.07707	0.0727	0.00222	0.14943	-0.08561	0.26037	-0.00854	0.07673	-0.08783	-0.094005	0.03746	0.03191	0.125915	-0.00555	0.581824	0.765613	0.772047	0.380596	0.937728
23.5517	23.3047	23.0383	23.1311	22.2177	23.6071	23.0113	23.252		2210016F16Rik	4	-0.5134	-0.17358	-1.33401	0.30239	-0.54035	-0.05266	-0.02695	0.12092	0.79366	-0.35505	-0.34349	-0.51581	-0.296505	0.046985	0.219305	0.121283	0.540798	0.227668	0.750528	0.785184
28.2035	28.0805	27.9365	28.0563	27.9803	28.1588	28.0714	28.0447	LisH domain and HEAT repeat-containing protein KIAA1468	2310035C23Rik;Kiaa1468	48	-0.26708	-0.02424	-0.22321	0.07825	-0.13211	-0.03576	0.13497	-0.01152	0.0911	-0.11401	-0.14566	-0.07248	-0.083935	0.061725	-0.011455	0.231902	0.572459	0.314003	0.420421	0.910563
24.7174	24.8007	24.6088	24.5282	24.8855	24.8634	24.6454	24.8504		2310061I04Rik	5	-0.10858	-0.27249	0.16815	0.06269	-0.07201	0.04968	0.03657	0.32217	-0.24016	-0.01301	-0.190535	0.11542	-0.011165	0.17937	-0.126585	0.0813944	0.115756	0.928829	0.244954	0.344422
22.3004	23.4322	23.067	23.6061	23.5557	22.3843	22.9573	22.8178		2410002F23Rik	4	0.76665	0.1739	1.25528	-1.04794	0.6569	-0.61443	-0.10975	-0.78833	-0.59838	0.43351	0.470275	0.10367	0.021235	-0.44904	-0.082435	0.531366	0.910354	0.973676	0.248124	0.901652
24.1572	24.5512	23.3001	23.2433	23.791	24.7047	23.5924	24.2893	Protein C8orf37 homolog	2610301B20Rik	6	-0.85717	-1.3079	-0.36619	0.15345	-0.56482	-0.26189	0.29235	1.04601	-0.19863	-0.41534	-1.08254	-0.10637	-0.413355	0.66918	-0.306985	0.0321793	0.850507	0.41029	0.195718	0.646571
22.1311	22.6245	22.0422	21.9564	21.4274	22.0632	21.2697	21.532	Uncharacterized protein KIAA0930 homolog	5031439G07Rik	5	-0.0889	-0.66813	-0.70368	-0.56129	-0.86142	-1.09253	-0.77252	-0.4244	-0.15774	-0.53124	-0.378515	-0.632485	-0.976975	-0.59846	-0.34449	0.269764	0.256612	0.07295	0.0492698	0.421979
27.2859	27.5466	27.2941	27.332	27.3511	27.1939	27.9858	27.2984	Protein stum homolog	6330403A02Rik	3	0.00818	-0.21463	0.06516	-0.3528	0.69982	-0.24823	0.69164	-0.0336	0.63466	0.10457	-0.103225	-0.14382	0.225795	0.32902	0.369615	0.515303	0.444507	0.601588	0.439999	0.40447
25.5391	25.4085	25.709	25.7858	25.7105	25.523	25.5752	25.6695	Uncharacterized protein C18orf25 homolog	8030462N17Rik	5	0.16983	0.37729	0.17136	0.11457	0.03606	0.26098	-0.13377	-0.11631	-0.1353	0.14641	0.27356	0.142965	0.14852	-0.12504	0.005555	0.0689	0.337327	0.206543	0.175987	0.962584
23.4404	22.9354	22.74	23.2351	23.4961	23.0466	23.5599	23.2992	UPF0317 protein C14orf159 homolog, mitochondrial	9030617O03Rik	10	-0.70034	0.29962	0.05569	0.11119	0.1195	0.36378	0.81984	0.06416	0.06381	0.25259	-0.20036	0.08344	0.24164	0.442	0.1582	0.628036	0.828038	0.484639	0.254859	0.604497
27.9261	28.2055	28.2129	28.2714	27.9121	28.1889	27.785	28.7305	Alpha-2-macroglobulin;Alpha-2-macroglobulin 165 kDa subunit;Alpha-2-macroglobulin 35 kDa subunit	A2m	45	0.28681	0.06587	-0.01398	-0.01664	-0.14109	0.52499	-0.4279	0.45912	-0.12711	0.54163	0.17634	-0.01531	0.19195	0.01561	0.20726	0.342089	0.945028	0.734541	0.976702	0.714829
20.476	20.5019	20.8681	20.077	20.656	19.8377	21.0307	20.2344	Aladin	Aaas	3	0.39212	-0.42488	0.18008	-0.66419	0.5547	-0.26749	0.16258	0.15739	0.37462	0.3967	-0.01638	-0.242055	0.143605	0.159985	0.38566	0.970744	0.614245	0.752971	0.802389	0.56896
23.6893	23.4413	23.5882	23.6812	23.7125	23.6746	24.1484	23.9793	Acetoacetyl-CoA synthetase	Aacs	12	-0.10116	0.23994	0.02317	0.23338	0.45907	0.53801	0.56023	0.29807	0.4359	0.30463	0.06939	0.128275	0.49854	0.42915	0.370265	0.652666	0.414144	0.0799495	0.0470378	0.0506504
22.4894	21.9557	22.0607	22.9531	22.4378	20.2822	22.9049	21.8389	Alpha- and gamma-adaptin-binding protein p34	Aagab	3	-0.42867	0.99734	-0.05158	-1.67353	0.41545	-0.11679	0.84412	-1.11413	0.46703	1.55674	0.284335	-0.862555	0.14933	-0.135005	1.01188	0.639292	0.518558	0.825562	0.863933	0.488625
29.978	30.1438	30.0069	30.2077	30.2246	30.0762	30.0638	30.1399	AP2-associated protein kinase 1	Aak1	44	0.0289	0.06387	0.24657	-0.06759	0.0858	-0.00389	0.0569	-0.06776	-0.16077	0.0637	0.046385	0.08949	0.040955	-0.00543	-0.048535	0.755714	0.505564	0.697425	0.96426	0.619338
24.3603	24.4282	24.5725	25.0479	24.4975	25.3337	24.9823	24.7536	Mth938 domain-containing protein	Aamdc	5	0.21217	0.61977	0.13722	0.90558	0.62202	0.32548	0.40985	-0.29429	0.4848	-0.5801	0.41597	0.5214	0.47375	0.05778	-0.04765	0.225369	0.339833	0.0579303	0.846945	0.922502
23.3818	23.4134	23.1685	23.6781	23.3283	23.4397	23.4448	23.5152		Aamp	5	-0.21332	0.26472	-0.05351	0.02636	0.06302	0.10183	0.27634	-0.16289	0.11653	0.07547	0.0257	-0.013575	0.082425	0.056725	0.096	0.928999	0.836516	0.166144	0.845932	0.282577
29.5684	29.5216	29.6093	29.6173	29.3898	29.6273	29.5168	29.746	Alanine--tRNA ligase, cytoplasmic	Aars	49	0.04086	0.09563	-0.17862	0.10564	-0.05165	0.22438	-0.09251	0.12875	0.12697	0.11874	0.068245	-0.03649	0.086365	0.01812	0.122855	0.102681	0.79147	0.537216	0.888969	0.534186
21.5182	21.6007	21.9408	21.571	21.4943	21.3594	22.2631	22.0286	Alpha-aminoadipic semialdehyde synthase, mitochondrial;Lysine ketoglutarate reductase;Saccharopine dehydrogenase	Aass	4	0.42256	-0.0297	-0.02392	-0.2413	0.74489	0.42795	0.32233	0.45765	0.76881	0.66925	0.19643	-0.13261	0.58642	0.38999	0.71903	0.408694	0.235469	0.0420935	0.216797	0.033608
23.3402	23.2982	23.1383	23.1342	23.6401	23.2949	22.9609	23.2946	Serine/threonine-protein kinase LMTK1	Aatk	9	-0.2018	-0.16404	0.29994	-0.00336	-0.37922	-0.00364	-0.17742	0.1604	-0.67916	-0.00028	-0.18292	0.14829	-0.19143	-0.00851	-0.33972	0.0129945	0.483574	0.372922	0.963958	0.292653
31.9532	31.7208	31.3373	31.6782	31.4341	31.8001	31.8818	31.8764	4-aminobutyrate aminotransferase, mitochondrial	Abat	36	-0.61591	-0.04261	-0.51911	0.0793	-0.07141	0.15561	0.5445	0.19822	0.4477	0.07631	-0.32926	-0.219905	0.0421	0.37136	0.262005	0.251528	0.417132	0.751919	0.161224	0.288576
22.4585	22.3699	22.2086	22.1323	22.6835	22.344	22.6514	22.6342	ATP-binding cassette sub-family A member 2	Abca2	10	-0.24997	-0.23754	0.22492	-0.02587	0.19289	0.26434	0.44286	0.50188	-0.03203	0.29021	-0.243755	0.099525	0.228615	0.47237	0.12909	0.0529815	0.627653	0.0368631	0.00677105	0.526803
22.3175	21.7587	21.4605	22.2587	21.7314	21.8544	21.602	21.6415	ATP-binding cassette sub-family A member 5	Abca5	6	-0.85693	0.50008	-0.58607	0.09572	-0.71551	-0.11714	0.14142	-0.61722	-0.12944	-0.21286	-0.178425	-0.245175	-0.416325	-0.2379	-0.17115	0.749301	0.48175	0.275538	0.611997	0.117794
24.5778	24.5539	24.6077	24.2112	24.402	24.3601	24.2266	23.7583	Multidrug resistance protein 1A	Abcb1a	19	0.02988	-0.34266	-0.17581	-0.1938	-0.35116	-0.79558	-0.38104	-0.45292	-0.17535	-0.60178	-0.15639	-0.184805	-0.57337	-0.41698	-0.388565	0.513515	0.0166401	0.134352	0.3071	0.240212
19.3459	19.2296	18.4616	18.6334	18.1079	18.8672	18.7752	18.511	ATP-binding cassette sub-family B member 6, mitochondrial	Abcb6	4	-0.8843	-0.59618	-1.238	-0.36237	-0.57071	-0.71855	0.31359	-0.12237	0.66729	-0.35618	-0.74024	-0.800185	-0.64463	0.09561	0.155555	0.0190766	0.172603	0.0466622	0.60569	0.736059
26.5487	26.2922	26.3114	26.3267	26.1964	26.3774	26.387	26.1179	ATP-binding cassette sub-family B member 7, mitochondrial	Abcb7	18	-0.23736	0.03452	-0.35234	0.08524	-0.16175	-0.17431	0.07561	-0.20883	0.19059	-0.25955	-0.10142	-0.13355	-0.16803	-0.06661	-0.03448	0.512622	0.484541	0.461409	0.670047	0.85132
24.9677	24.4876	24.4418	24.8778	24.6984	24.2541	25.0658	25.2177	ATP-binding cassette sub-family B member 8, mitochondrial	Abcb8	10	-0.52595	0.39015	-0.26934	-0.23348	0.09803	0.73004	0.62398	0.33989	0.36737	0.96352	-0.0679	-0.25141	0.414035	0.481935	0.665445	0.853531	0.522418	0.241811	0.172091	0.105173
23.4957	23.4692	23.2787	22.9894	23.2724	23.4772	22.7722	23.3034	ATP-binding cassette sub-family B member 9	Abcb9	7	-0.21703	-0.47984	-0.22328	0.00793	-0.72351	-0.16583	-0.50648	0.31401	-0.50023	-0.17376	-0.348435	-0.107675	-0.44467	-0.096235	-0.336995	0.138538	0.406416	0.236475	0.780487	0.358104
26.1636	25.8557	25.9369	25.827	25.7581	25.9886	25.9909	25.9558	ATP-binding cassette sub-family D member 3	Abcd3	14	-0.22672	-0.02877	-0.40555	0.13287	-0.17272	0.10004	0.054	0.12881	0.23283	-0.03283	-0.127745	-0.13634	-0.03634	0.091405	0.1	0.516355	0.551861	0.836398	0.254099	0.481435
27.0043	27.2404	26.8486	26.9581	26.7881	26.9971	26.6267	26.7604	ATP-binding cassette sub-family E member 1	Abce1	20	-0.15568	-0.2823	-0.21626	-0.24333	-0.37759	-0.48005	-0.22191	-0.19775	-0.16133	-0.23672	-0.21899	-0.229795	-0.42882	-0.20983	-0.199025	0.234467	0.282372	0.0872019	0.135841	0.249885
25.9052	26.0069	25.7176	25.8269	25.7774	25.7754	25.8395	25.6824	ATP-binding cassette sub-family F member 1	Abcf1	17	-0.18761	-0.18003	-0.12779	-0.23152	-0.06571	-0.32459	0.1219	-0.14456	0.06208	-0.09307	-0.18382	-0.179655	-0.19515	-0.01133	-0.015495	0.132913	0.0717011	0.172417	0.916587	0.861888
23.9782	23.9042	24.187	23.9531	24.1215	24.1202	23.8703	24.1859	ATP-binding cassette sub-family F member 2	Abcf2	11	0.20876	0.04897	0.14332	0.21604	-0.1079	0.28169	-0.31666	0.23272	-0.25122	0.06565	0.128865	0.17968	0.086895	-0.04197	-0.092785	0.40363	0.0399573	0.645468	0.850568	0.616019
23.4028	23.7506	23.6081	23.9173	23.7336	23.7671	23.593	23.8481	ATP-binding cassette sub-family F member 3	Abcf3	9	0.2053	0.16672	0.33079	0.01647	0.19022	0.09752	-0.01508	-0.0692	-0.14057	0.08105	0.18601	0.17363	0.14387	-0.04214	-0.02976	0.507989	0.425095	0.573436	0.852981	0.838607
24.8559	25.0524	25.0126	25.0414	24.7749	25.0206	25.0505	25.393	Mycophenolic acid acyl-glucuronide esterase, mitochondrial	Abhd10	8	0.15666	-0.01095	-0.08101	-0.03174	0.1946	0.34059	0.03794	0.35154	0.27561	0.37233	0.072855	-0.056375	0.267595	0.19474	0.32397	0.53945	0.754362	0.308026	0.374662	0.264066
25.8139	25.5783	25.8707	25.5482	25.6963	25.8565	25.8851	25.8655	Alpha/beta hydrolase domain-containing protein 11	Abhd11	9	0.05681	-0.03015	-0.11758	0.27821	0.07118	0.28716	0.01437	0.31731	0.18876	0.00895	0.01333	0.080315	0.17917	0.16584	0.098855	0.952854	0.629665	0.268803	0.412605	0.345288
28.0492	27.9769	28.1603	27.9687	28.0643	28.045	28.0658	28.246	Monoacylglycerol lipase ABHD12	Abhd12	20	0.11113	-0.00821	0.01514	0.06806	0.01668	0.26906	-0.09445	0.27727	0.00154	0.201	0.05146	0.0416	0.14287	0.09141	0.10127	0.665143	0.381869	0.278794	0.558837	0.379803
25.2136	25.1789	25.2349	24.8618	25.2402	25.2619	24.7344	25.1465	Alpha/beta hydrolase domain-containing protein 14B	Abhd14b	6	0.02127	-0.31706	0.02656	0.08306	-0.47917	-0.03238	-0.50044	0.28468	-0.50573	-0.11544	-0.147895	0.05481	-0.255775	-0.10788	-0.310585	0.512593	0.116019	0.341593	0.735315	0.271152
25.8824	25.5923	26.3933	25.7431	25.9792	25.6202	25.9852	25.7818	Abhydrolase domain-containing protein 16A	Abhd16a	16	0.51088	0.15082	0.09683	0.02785	0.10281	0.18952	-0.40807	0.0387	0.00598	0.16167	0.33085	0.06234	0.146165	-0.184685	0.083825	0.45078	0.812402	0.496049	0.642004	0.723898
24.0233	24.3255	23.9296	24.2804	24.4235	24.3803	23.905	24.3045	Alpha/beta hydrolase domain-containing protein 17B	Abhd17b	4	-0.09369	-0.04509	0.40022	0.05474	-0.11827	-0.02101	-0.02458	0.02408	-0.51849	-0.07575	-0.06939	0.22748	-0.06964	-0.00025	-0.29712	0.792701	0.274679	0.807104	0.999335	0.277297
23.1121	23.3448	23.208	23.3648	23.5559	23.2073	23.2789	23.3826	Abhydrolase domain-containing protein 4	Abhd4	5	0.09589	0.02004	0.44377	-0.13747	0.16682	0.03782	0.07093	0.01778	-0.27695	0.17529	0.057965	0.15315	0.10232	0.044355	-0.05083	0.719515	0.540894	0.505979	0.683396	0.806096
25.8946	25.8053	25.9423	25.789	26.1075	25.6852	25.9446	25.7409	Monoacylglycerol lipase ABHD6	Abhd6	13	0.04768	-0.01623	0.21293	-0.12005	0.04998	-0.0644	0.0023	-0.04817	-0.16295	0.05565	0.015725	0.04644	-0.00721	-0.022935	-0.05365	0.875571	0.849569	0.9542	0.873757	0.840246
28.4702	28.2557	28.5398	28.4052	28.2667	28.1518	28.1807	28.3689	Abl interactor 1	Abi1	21	0.06957	0.14953	-0.20344	-0.10386	-0.28945	0.1132	-0.35902	-0.03633	-0.08601	0.21706	0.10955	-0.15365	-0.088125	-0.197675	0.065525	0.478119	0.333989	0.599729	0.229529	0.612513
27.4747	27.3523	27.3298	27.5179	27.5019	27.4296	27.4299	27.5038	Abl interactor 2	Abi2	21	-0.14488	0.16559	0.0272	0.07729	-0.04478	0.15149	0.1001	-0.0141	-0.07198	0.0742	0.010355	0.052245	0.053355	0.043	0.00111	0.934878	0.538806	0.533221	0.711826	0.984816
21.851	22.0415	22.204	22.2701	21.959	22.1878	22.1389	22.0102	Tyrosine-protein kinase ABL1	Abl1	8	0.35302	0.22858	0.10802	0.14626	0.28791	-0.03132	-0.06511	-0.2599	0.17989	-0.17758	0.2908	0.12714	0.128295	-0.162505	0.001155	0.102087	0.482941	0.380508	0.153767	0.993777
24.8081	24.8481	24.625	24.7288	24.8828	25.0164	24.7758	24.5355	Non-specific protein-tyrosine kinase;Abelson tyrosine-protein kinase 2	Abl2	20	-0.18313	-0.1193	0.0747	0.16822	-0.03228	-0.31268	0.15085	-0.19338	-0.10698	-0.4809	-0.151215	0.12146	-0.17248	-0.021265	-0.29394	0.112918	0.223514	0.292565	0.885905	0.165971
27.3876	27.6335	27.9459	27.596	27.9469	27.4922	27.5227	27.6197	Actin-binding LIM protein 1	Ablim1	31	0.55823	-0.03748	0.55923	-0.14125	0.13504	-0.01371	-0.42319	0.02377	-0.42419	0.12754	0.260375	0.20899	0.060665	-0.19971	-0.148325	0.347471	0.503597	0.691244	0.386036	0.58873
28.1716	28.3946	28.3903	28.4905	28.3693	28.3224	28.1985	28.3586	Actin-binding LIM protein 2	Ablim2	28	0.21862	0.09596	0.19768	-0.07213	0.02681	-0.03601	-0.19181	-0.13197	-0.17087	0.03612	0.15729	0.062775	-0.0046	-0.16189	-0.067375	0.32694	0.636882	0.976304	0.228661	0.504042
22.1171	21.8771	21.7063	22.2838	22.1615	21.769	21.7486	21.9306		Ablim2	16	-0.41084	0.4067	0.04438	-0.10807	-0.36854	0.05357	0.0423	-0.35313	-0.41292	0.16164	-0.00207	-0.031845	-0.157485	-0.155415	-0.12564	0.995319	0.902583	0.405556	0.658792	0.620124
21.7911	21.7541	22.8875	22.0884	22.23	23.0414	22.2939	23.1209		Ablim2	26	1.09638	0.33432	0.43892	1.28731	0.50285	1.36684	-0.59353	1.03252	0.06393	0.07953	0.71535	0.863115	0.934845	0.219495	0.07173	0.215585	0.167472	0.152441	0.739394	0.912776
22.2937	21.9934	23.4794	22.1673	22.6543	22.2969	22.539	22.3409	Actin-binding LIM protein 3	Ablim3	7	1.18572	0.17389	0.36061	0.30354	0.24536	0.34747	-0.94036	0.17358	-0.11525	0.04393	0.679805	0.332075	0.296415	-0.38339	-0.03566	0.41878	0.290714	0.241137	0.621759	0.877504
28.8341	28.8396	28.3411	28.8737	28.8954	28.7436	28.8253	28.9047	Active breakpoint cluster region-related protein	Abr	35	-0.49304	0.03404	0.06129	-0.09604	-0.0088	0.06506	0.48424	0.03102	-0.07009	0.1611	-0.2295	-0.017375	0.02813	0.25763	0.045505	0.479625	0.840342	0.552727	0.439594	0.648354
26.123	25.9506	25.3244	25.3476	25.9171	25.5774	25.4391	25.3562	Costars family protein ABRACL	Abracl	4	-0.79853	-0.60293	-0.20586	-0.3732	-0.68383	-0.59437	0.1147	0.00856	-0.47797	-0.22117	-0.70073	-0.28953	-0.6391	0.06163	-0.34957	0.0150609	0.267904	0.0216795	0.288713	0.183628
27.229	27.2223	27.4806	27.2926	27.3602	27.3649	27.4078	27.3832	3-ketoacyl-CoA thiolase A, peroxisomal	Acaa1a	16	0.25152	0.07031	0.13115	0.14254	0.17876	0.16087	-0.07276	0.09056	0.04761	0.01833	0.160915	0.136845	0.169815	0.0089	0.03297	0.229119	0.000892275	0.00558948	0.933735	0.119013
28.4764	28.166	28.3719	28.3771	28.1469	28.3777	28.5731	28.5856	3-ketoacyl-CoA thiolase, mitochondrial	Acaa2	22	-0.10444	0.21103	-0.32952	0.21165	0.09677	0.41951	0.20121	0.20848	0.42629	0.20786	0.053295	-0.058935	0.25814	0.204845	0.317075	0.764019	0.789342	0.238342	0.00107323	0.111165
26.2608	26.1018	26.1488	26.0607	25.7884	26.0979	25.9734	26.0432	Acetyl-CoA carboxylase 1;Biotin carboxylase	Acaca	41	-0.11199	-0.04104	-0.47235	-0.00391	-0.28737	-0.05856	-0.17538	-0.01752	0.18498	-0.05465	-0.076515	-0.23813	-0.172965	-0.09645	0.065165	0.48838	0.304492	0.184566	0.228162	0.721036
25.5025	25.3598	26.4716	26.079	25.5059	25.8771	25.7836	26.4361	Isobutyryl-CoA dehydrogenase, mitochondrial	Acad8	15	0.96914	0.71914	0.00342	0.51729	0.2811	1.07625	-0.68804	0.35711	0.27768	0.55896	0.84414	0.260355	0.678675	-0.165465	0.41832	0.0561248	0.320621	0.179187	0.706275	0.381045
28.0833	27.9453	28.1596	27.9727	28.1905	28.0737	28.184	28.0237	Acyl-CoA dehydrogenase family member 9, mitochondrial	Acad9	27	0.07622	0.02737	0.10711	0.12842	0.10069	0.07838	0.02447	0.05101	-0.00642	-0.05004	0.051795	0.117765	0.089535	0.03774	-0.02823	0.699324	0.32244	0.486482	0.788179	0.802669
28.2796	28.1512	28.1296	27.8844	28.2863	27.8784	28.3959	28.2367	Long-chain specific acyl-CoA dehydrogenase, mitochondrial	Acadl	21	-0.14997	-0.26674	0.00671	-0.27281	0.11628	0.08555	0.26625	0.35229	0.10957	0.35836	-0.208355	-0.13305	0.100915	0.30927	0.233965	0.271133	0.597291	0.427709	0.168591	0.397133
26.3612	26.1603	26.4165	26.3398	26.3282	26.4353	26.5447	26.3896	Medium-chain specific acyl-CoA dehydrogenase, mitochondrial	Acadm	16	0.05523	0.17957	-0.03308	0.27508	0.18347	0.22936	0.12824	0.04979	0.21655	-0.04572	0.1174	0.121	0.206415	0.089015	0.085415	0.389019	0.399362	0.24546	0.411664	0.46051
22.5264	22.8158	22.4157	22.7505	23.09	22.9226	23.0328	23.171	Short-chain specific acyl-CoA dehydrogenase, mitochondrial	Acads	7	-0.11077	-0.06525	0.56354	0.10679	0.50637	0.35518	0.61714	0.42043	-0.05717	0.24839	-0.08801	0.335165	0.430775	0.518785	0.09561	0.729258	0.182786	0.115078	0.103336	0.471252
25.5387	25.8735	25.6324	25.3514	25.6925	25.7576	25.382	25.5957	Short/branched chain specific acyl-CoA dehydrogenase, mitochondrial	Acadsb	11	0.09377	-0.52208	0.1538	-0.11596	-0.15661	-0.27784	-0.25038	0.24424	-0.31041	-0.16188	-0.214155	0.01892	-0.217225	-0.00307	-0.236145	0.430499	0.921804	0.388211	0.987701	0.168742
26.9647	26.837	27.0094	26.8303	27.049	26.9898	27.1906	27.0929	Very long-chain specific acyl-CoA dehydrogenase, mitochondrial	Acadvl	25	0.04469	-0.00676	0.08429	0.15276	0.2259	0.25593	0.18121	0.26269	0.14161	0.10317	0.018965	0.118525	0.240915	0.22195	0.12239	0.878941	0.234042	0.0955428	0.161481	0.165185
25.1511	25.252	25.3693	24.8676	25.3566	25.3109	25.3079	25.2458	Aggrecan core protein	Acan	21	0.21825	-0.38434	0.20557	0.05893	0.15684	-0.00615	-0.06141	0.37819	-0.04873	-0.06508	-0.083045	0.13225	0.075345	0.15839	-0.056905	0.776305	0.13964	0.331317	0.594862	0.277807
25.8974	26.1624	25.5922	26.1406	26.3106	26.1188	26.0181	25.9836	Arf-GAP with coiled-coil, ANK repeat and PH domain-containing protein 2	Acap2	22	-0.30521	-0.02182	0.41316	-0.04355	0.1207	-0.17873	0.42591	-0.15691	-0.29246	-0.13518	-0.163515	0.184805	-0.029015	0.1345	-0.21382	0.645014	0.375737	0.848202	0.672848	0.159383
22.5628	23.1178	23.1176	22.3678	22.0985	22.9442	23.178	22.7658		Acap3	8	0.5548	-0.74994	-0.46433	-0.17357	0.61523	-0.35201	0.06043	0.39793	1.07956	-0.17844	-0.09757	-0.31895	0.13161	0.22918	0.45056	0.853669	0.592745	0.740035	0.64577	0.439255
31.1995	31.2487	31.2236	31.2428	31.1762	31.2658	31.3111	31.2516	Acetyl-CoA acetyltransferase, mitochondrial	Acat1	24	0.02413	-0.00595	-0.02324	0.01709	0.11159	0.00294	0.08746	0.00889	0.13483	-0.01415	0.00909	-0.003075	0.057265	0.048175	0.06034	0.76354	0.957487	0.276022	0.262724	0.378195
28.6131	28.591	28.4822	28.4393	28.3151	28.5447	28.5015	28.52	Acetyl-CoA acetyltransferase, cytosolic	Acat2	14	-0.13096	-0.15171	-0.29802	-0.04626	-0.11158	-0.07104	0.01938	0.08067	0.18644	-0.02478	-0.141335	-0.17214	-0.09131	0.050025	0.08083	0.027926	0.274143	0.0239581	0.165242	0.555503
25.0457	24.9536	24.8906	24.8723	24.9864	24.8616	25.0226	25.0519	Golgi resident protein GCP60	Acbd3	10	-0.15513	-0.08137	-0.05931	-0.09202	-0.02314	0.09826	0.13199	0.17963	0.03617	0.19028	-0.11825	-0.075665	0.03756	0.15581	0.113225	0.128097	0.432186	0.518376	0.0120797	0.219395
24.3782	24.509	24.4872	24.4383	24.6235	24.3688	24.3054	24.4329	Acyl-CoA-binding domain-containing protein 6	Acbd6	10	0.10898	-0.07072	0.24527	-0.1402	-0.07279	-0.07612	-0.18177	-0.0054	-0.31806	0.06408	0.01913	0.052535	-0.074455	-0.093585	-0.12699	0.809783	0.748821	0.500482	0.303936	0.466606
26.3752	26.6079	26.4084	26.3666	26.6106	26.5793	26.4462	26.4571	Angiotensin-converting enzyme;Angiotensin-converting enzyme, soluble form	Ace	10	0.03313	-0.2413	0.2354	-0.02863	0.07094	-0.15084	0.03781	0.09046	-0.16446	-0.12221	-0.104085	0.103385	-0.03995	0.064135	-0.143335	0.471472	0.471437	0.764327	0.0968695	0.0131224
25.8858	25.4272	24.7071	25.8546	24.4189	25.8027	25.8134	25.7092	Acetylcholinesterase	Ache	8	-1.17868	0.4274	-1.4669	0.37558	-0.07243	0.28198	1.10625	-0.14542	1.39447	-0.0936	-0.37564	-0.54566	0.104775	0.480415	0.650435	0.605044	0.532171	0.699533	0.492049	0.447508
25.9585	25.823	26.3221	25.8113	26.3668	26.0047	25.8441	25.9501	Apoptotic chromatin condensation inducer in the nucleus	Acin1	25	0.36363	-0.01174	0.40835	0.18167	-0.11435	0.1271	-0.47798	0.13884	-0.5227	-0.05457	0.175945	0.29501	0.006375	-0.16957	-0.288635	0.574052	0.266574	0.947656	0.582366	0.265699
30.3798	30.1826	29.8708	30.0695	29.9366	30.1765	30.3173	30.2047	ATP-citrate synthase	Acly	58	-0.50902	-0.11312	-0.44316	-0.00605	-0.06247	0.02208	0.44655	0.1352	0.38069	0.02813	-0.31107	-0.224605	-0.020195	0.290875	0.20441	0.156336	0.284963	0.875235	0.12573	0.262905
26.8094	26.8251	26.7434	26.6753	26.5579	26.6968	26.6429	26.6165	Cytoplasmic aconitate hydratase	Aco1	32	-0.066	-0.14972	-0.25157	-0.12821	-0.1665	-0.20852	-0.1005	-0.0588	0.08507	-0.08031	-0.10786	-0.18989	-0.18751	-0.07965	0.00238	0.0908349	0.113069	0.00662404	0.160947	0.976214
33.7856	33.7195	33.8689	33.7463	33.8808	33.687	33.7688	33.7034	Aconitate hydratase, mitochondrial	Aco2	57	0.08338	0.02688	0.0952	-0.03249	-0.01676	-0.0161	-0.10014	-0.04298	-0.11196	0.01639	0.05513	0.031355	-0.01643	-0.07156	-0.047785	0.511519	0.788327	0.757606	0.411294	0.686271
26.7959	26.7524	26.8185	26.5898	26.7977	26.9506	26.9213	26.7608	Acyl-coenzyme A thioesterase 1	Acot1	18	0.02261	-0.16261	0.00186	0.19821	0.1254	0.00839	0.10279	0.171	0.12354	-0.18982	-0.07	0.100035	0.066895	0.136895	-0.03314	0.608687	0.335103	0.505508	0.430466	0.793123
26.3394	26.3449	26.5557	26.1946	26.5599	26.3383	26.2591	26.351	Acyl-coenzyme A thioesterase 11	Acot11	12	0.21636	-0.1503	0.22051	-0.00659	-0.0803	0.00607	-0.29666	0.15637	-0.30081	0.01266	0.03303	0.10696	-0.037115	-0.070145	-0.144075	0.871732	0.436273	0.504763	0.742746	0.352599
28.5764	28.2638	28.3922	28.2431	28.6306	28.2181	28.6027	28.5178	Acyl-coenzyme A thioesterase 13;Acyl-coenzyme A thioesterase 13, N-terminally processed	Acot13	6	-0.18429	-0.02069	0.05418	-0.0457	0.02621	0.25403	0.2105	0.27472	-0.02797	0.29973	-0.10249	0.00424	0.14012	0.24261	0.13588	0.613978	0.988417	0.478204	0.105533	0.584907
24.8373	25.1163	25.0221	24.7685	25.004	25.0836	24.9372	24.9895	Acyl-coenzyme A thioesterase 2, mitochondrial	Acot2	16	0.18482	-0.34775	0.16666	-0.03266	0.09988	-0.12671	-0.08494	0.22104	-0.06678	-0.09405	-0.081465	0.067	-0.013415	0.06805	-0.080415	0.707754	0.689503	0.933302	0.651667	0.2335
29.4417	29.6172	29.3072	29.5724	29.2908	29.5336	29.464	29.5565	Cytosolic acyl coenzyme A thioester hydrolase	Acot7	19	-0.13444	-0.04471	-0.15089	-0.08352	0.02234	-0.06065	0.15678	-0.01594	0.17323	0.02287	-0.089575	-0.117205	-0.019155	0.07042	0.09805	0.629961	0.515955	0.864709	0.665845	0.529268
22.9342	22.4198	22.4774	22.7208	22.1949	22.78	22.4669	22.9976	Acyl-coenzyme A thioesterase 8	Acot8	4	-0.4568	0.30104	-0.73923	0.36021	-0.46731	0.57782	-0.01051	0.27678	0.27192	0.21761	-0.07788	-0.18951	0.055255	0.133135	0.244765	0.809986	0.674685	0.894861	0.69313	0.598653
27.6224	27.4147	27.1332	27.4269	27.3087	27.4192	27.4329	27.5027	Acyl-coenzyme A thioesterase 9, mitochondrial;Acyl-coenzyme A thioesterase 10, mitochondrial	Acot9;Acot10	24	-0.4892	0.0122	-0.31371	0.00443	-0.18947	0.08797	0.29973	0.07577	0.12424	0.08354	-0.2385	-0.15464	-0.05075	0.18775	0.10389	0.316013	0.319089	0.688665	0.339605	0.252777
24.9291	25.2071	24.0126	24.143	24.5617	24.3574	24.6624	24.4636		Acox1	15	-0.91656	-1.06416	-0.36745	-0.8497	-0.2667	-0.74356	0.64986	0.3206	0.10075	0.10614	-0.99036	-0.608575	-0.50513	0.48523	0.103445	0.0232001	0.0717856	0.0979404	0.0551264	0.543424
25.003	25.0616	24.7814	24.7987	25.1716	24.8448	25.0974	25.0271	Peroxisomal acyl-coenzyme A oxidase 1	Acox1	16	-0.22157	-0.26292	0.16863	-0.21675	0.09441	-0.03448	0.31598	0.22844	-0.07422	0.18227	-0.242245	-0.02406	0.029965	0.27221	0.054025	0.0155277	0.898044	0.579797	0.0172182	0.77717
21.3397	21.731	22.0457	21.4169	19.6783	21.9908	20.5171	21.2115	Acyl-coenzyme A oxidase;Peroxisomal acyl-coenzyme A oxidase 3	Acox3	7	0.70599	-0.31405	-1.66134	0.25986	-0.82257	-0.51947	-1.52856	-0.20542	0.83877	-0.77933	0.19597	-0.70074	-0.67102	-0.86699	0.02972	0.649504	0.610787	0.234273	0.205373	0.982595
26.2872	26.4612	26.6245	26.4757	26.4163	26.4865	26.5045	26.7045	Low molecular weight phosphotyrosine protein phosphatase	Acp1	7	0.33728	0.01442	0.12905	0.02522	0.21728	0.24328	-0.12	0.22886	0.08823	0.21806	0.17585	0.077135	0.23028	0.05443	0.153145	0.264356	0.497384	0.224478	0.704997	0.285321
23.451	23.379	23.1192	22.8355	23.0869	22.8275	23.2859	23.2171	Lysophosphatidic acid phosphatase type 6	Acp6	6	-0.3318	-0.5435	-0.36404	-0.55154	-0.1651	-0.16189	0.1667	0.38161	0.19894	0.38965	-0.43765	-0.45779	-0.163495	0.274155	0.294295	0.0959684	0.0766757	0.0814949	0.201089	0.159623
28.5592	28.4895	28.8279	28.568	28.6673	28.4952	28.6081	28.5054	Long-chain-fatty-acid--CoA ligase ACSBG1	Acsbg1	31	0.26872	0.07849	0.10812	0.00573	0.04885	0.01595	-0.21987	-0.06254	-0.05927	0.01022	0.173605	0.056925	0.0324	-0.141205	-0.024525	0.326059	0.602242	0.653543	0.418625	0.829448
27.3483	27.1086	27.5092	27.2099	27.248	27.3354	27.4206	27.4296	Acyl-CoA synthetase family member 2, mitochondrial	Acsf2	23	0.16083	0.10133	-0.10033	0.22684	0.07229	0.32099	-0.08854	0.21966	0.17262	0.09415	0.13108	0.063255	0.19664	0.06556	0.133385	0.564724	0.669177	0.242811	0.704155	0.0935763
25.1376	24.9001	25.2253	25.1161	25.0969	25.1607	25.2003	25.0581	Acyl-CoA synthetase family member 3, mitochondrial	Acsf3	12	0.08779	0.21597	-0.04067	0.26061	0.06272	0.15801	-0.02507	-0.05796	0.10339	-0.1026	0.15188	0.10997	0.110365	-0.041515	0.000395	0.365079	0.465423	0.508731	0.688772	0.996415
26.8365	26.5793	26.6588	26.555	26.6348	26.6262	26.8398	26.6629	Long-chain-fatty-acid--CoA ligase 1	Acsl1	26	-0.17772	-0.02432	-0.20175	0.04685	0.00325	0.08357	0.18097	0.10789	0.205	0.03672	-0.10102	-0.07745	0.04341	0.14443	0.12086	0.542102	0.608389	0.807034	0.294357	0.305554
25.7861	25.7733	25.5179	25.7049	25.5008	25.6935	25.748	25.7653	Long-chain-fatty-acid--CoA ligase 3	Acsl3	19	-0.2682	-0.06834	-0.28529	-0.07978	-0.03807	-0.00793	0.23013	0.06041	0.24722	0.07185	-0.16827	-0.182535	-0.023	0.14527	0.159535	0.214459	0.199241	0.166293	0.261944	0.240842
24.0812	24.2318	24.0336	24.0319	23.8898	24.1894	23.8805	23.8233	Long-chain-fatty-acid--CoA ligase 4	Acsl4	8	-0.04768	-0.1999	-0.19147	-0.04236	-0.20069	-0.40849	-0.15301	-0.20859	-0.00922	-0.36613	-0.12379	-0.116915	-0.30459	-0.1808	-0.187675	0.2418	0.557772	0.0633344	0.0241899	0.343634
28.8614	28.7889	28.6986	28.7153	28.8392	28.931	28.9814	28.8305	Long-chain-fatty-acid--CoA ligase 6	Acsl6	43	-0.16282	-0.07361	-0.02218	0.14208	0.11994	0.04157	0.28276	0.11518	0.14212	-0.10051	-0.118215	0.05995	0.080755	0.19897	0.020805	0.0863721	0.413052	0.436369	0.119879	0.835641
25.8995	25.8747	25.6903	25.6942	25.7008	25.8164	25.9114	25.8492	Acetyl-coenzyme A synthetase 2-like, mitochondrial	Acss1	14	-0.20923	-0.18053	-0.19874	-0.0583	0.01193	-0.02548	0.22116	0.15505	0.21067	0.03282	-0.19488	-0.12852	-0.006775	0.188105	0.121745	0.00412584	0.161812	0.858403	0.0263779	0.204852
25.9936	26.2082	26.1888	25.9838	26.164	26.009	25.8801	26.1089	Acetyl-coenzyme A synthetase, cytoplasmic	Acss2	14	0.19521	-0.22444	0.17044	-0.1992	-0.11344	-0.09938	-0.30865	0.12506	-0.28388	0.09982	-0.014615	-0.01438	-0.10641	-0.091795	-0.09203	0.930533	0.923415	0.567465	0.610679	0.573844
32.6632	32.4616	32.8093	32.2922	32.7162	32.3067	32.4789	32.9809	Actin, alpha skeletal muscle	Acta1	39	0.14608	-0.1694	0.05301	-0.15487	-0.18438	0.51932	-0.33046	0.68872	-0.23739	0.67419	-0.01166	-0.05093	0.16747	0.17913	0.2184	0.970304	0.84414	0.598991	0.668406	0.569678
27.1939	27.6007	26.8788	27.5307	26.7749	27.5515	26.941	27.5211	Actin, aortic smooth muscle;Actin, gamma-enteric smooth muscle	Acta2;Actg2	36	-0.31517	-0.06993	-0.41901	-0.04918	-0.25293	-0.07956	0.06224	-0.00963	0.16608	-0.03038	-0.19255	-0.234095	-0.166245	0.026305	0.06785	0.665987	0.646702	0.685044	0.957411	0.901489
25.0432	24.7005	25.2236	25.7535	25.8327	23.8984	25.1108	24.5386	Actin, cytoplasmic 1;Actin, cytoplasmic 1, N-terminally processed	Actb	41	0.1804	1.05304	0.78947	-0.80212	0.06758	-0.16189	-0.11282	-1.21493	-0.72189	0.64023	0.61672	-0.006325	-0.047155	-0.663875	-0.04083	0.189847	0.995447	0.900506	0.230771	0.971386
26.0961	31.016	31.0319	27.6867	29.3133	31.0783	30.684	30.4102	Beta-actin-like protein 2	Actbl2	15	4.93585	-3.32932	3.21728	0.06222	4.58798	-0.6058	-0.34787	2.72352	1.3707	-0.66802	0.803265	1.63975	1.99109	1.18783	0.35134	0.81245	0.594467	0.503854	0.552434	0.731982
23.7216	23.7645	24.0672	23.7738	23.3793	23.6428	24.4087	23.6677	Actin, alpha cardiac muscle 1	Actc1	37	0.34558	0.00938	-0.34233	-0.12162	0.68705	-0.09672	0.34147	-0.1061	1.02938	0.0249	0.17748	-0.231975	0.295165	0.117685	0.52714	0.353846	0.22443	0.509772	0.795557	0.312023
36.3038	36.3394	36.4627	36.2346	36.5524	36.3447	36.2597	36.2964	Actin, cytoplasmic 2;Actin, cytoplasmic 2, N-terminally processed	Actg1	41	0.15894	-0.10486	0.24861	0.00529	-0.04414	-0.04303	-0.20308	0.06183	-0.29275	-0.04832	0.02704	0.12695	-0.043585	-0.070625	-0.170535	0.836636	0.351473	0.230638	0.60329	0.247251
25.3356	25.3815	25.5142	25.7384	25.3941	25.3197	25.5345	25.5819	Actin-like protein 6B	Actl6b	11	0.17853	0.35694	0.05843	-0.06177	0.19886	0.20044	0.02033	-0.1565	0.14043	0.26221	0.267735	-0.00167	0.19965	-0.068085	0.20132	0.144249	0.97297	0.026247	0.612754	0.0447708
24.6208	25.9541	24.701	25.7794	24.9452	25.8807	24.6905	25.7564	Alpha-actinin-1	Actn1	69	0.08016	-0.17474	0.32436	-0.07343	0.0697	-0.19772	-0.01046	-0.02298	-0.25466	-0.12429	-0.04729	0.125465	-0.06401	-0.01672	-0.189475	0.96103	0.891703	0.947043	0.984407	0.814342
31.9174	31.9388	31.7564	32.052	31.8901	32.05	32.0414	32.0635		Actn1	72	-0.161	0.11322	-0.02732	0.11118	0.12402	0.12465	0.28502	0.01143	0.15134	0.01347	-0.02389	0.04193	0.124335	0.148225	0.082405	0.886745	0.655001	0.014914	0.422636	0.414628
29.1475	28.7704	28.2977	29.259	27.9204	29.0308	29.3013	28.9263	Alpha-actinin-2	Actn2	57	-0.84974	0.48858	-1.22709	0.26041	0.15384	0.15592	1.00358	-0.33266	1.38093	-0.10449	-0.18058	-0.48334	0.15488	0.33546	0.63822	0.759914	0.496429	0.619124	0.58226	0.389868
23.2527	24.2714	22.8768	23.6086	22.7662	23.4727	22.9737	23.5995	Alpha-actinin-4	Actn4	62	-0.37594	-0.66272	-0.4865	-0.79864	-0.27899	-0.67189	0.09695	-0.00917	0.20751	0.12675	-0.51933	-0.64257	-0.47544	0.04389	0.16713	0.49471	0.408792	0.50979	0.935673	0.757065
25.7273	25.9114	25.5857	25.9849	25.2928	26.1159	25.3376	26.1431		Actn4	38	-0.14164	0.07355	-0.43455	0.2045	-0.38974	0.23176	-0.2481	0.15821	0.04481	0.02726	-0.034045	-0.115025	-0.07899	-0.044945	0.036035	0.891129	0.81062	0.866027	0.929477	0.955794
26.6944	26.877	26.5108	26.9101	26.6095	26.8883	26.7664	26.918	Actin-related protein 10	Actr10	18	-0.1837	0.0331	-0.08495	0.01131	0.07191	0.04097	0.25561	0.00787	0.15686	0.02966	-0.0753	-0.03682	0.05644	0.13174	0.09326	0.764317	0.845629	0.681206	0.600226	0.616256
29.9998	29.9766	29.9288	29.9193	29.8376	29.9552	30.1343	30.0017	Alpha-centractin	Actr1a	23	-0.07106	-0.05739	-0.16222	-0.02147	0.13449	0.02504	0.20555	0.08243	0.29671	0.04651	-0.064225	-0.091845	0.079765	0.14399	0.17161	0.0359338	0.265061	0.357722	0.162663	0.192425
28.5081	28.4563	28.8517	28.5489	28.6836	28.6001	28.9974	28.6107	Beta-centractin	Actr1b	23	0.34363	0.09255	0.1755	0.14379	0.48937	0.15436	0.14574	0.06181	0.31387	0.01057	0.21809	0.159645	0.321865	0.103775	0.16222	0.291456	0.0829079	0.240746	0.713702	0.498352
29.6597	29.8811	29.6749	29.7057	29.7105	29.7943	29.6856	29.7046	Actin-related protein 2	Actr2	21	0.01518	-0.17541	0.0508	-0.08675	0.02589	-0.17643	0.01071	-0.00102	-0.02491	-0.08968	-0.080115	-0.017975	-0.07527	0.004845	-0.057295	0.547791	0.893205	0.567886	0.81381	0.313917
30.2391	30.6292	30.2904	30.3445	30.3285	30.5887	30.2853	30.3471	Actin-related protein 3	Actr3	27	0.05133	-0.28477	0.08939	-0.04052	0.04616	-0.28213	-0.00517	0.00264	-0.04323	-0.24161	-0.11672	0.024435	-0.117985	-0.001265	-0.14242	0.613458	0.926509	0.610864	0.978216	0.398432
27.6078	28.2946	27.7926	28.2238	28.024	28.3572	27.9353	28.3547	Actin-related protein 3B	Actr3b	23	0.18478	-0.07077	0.4162	0.06255	0.32747	0.06012	0.14269	0.13089	-0.08873	-0.00243	0.057005	0.239375	0.193795	0.13679	-0.04558	0.901079	0.594595	0.677622	0.693875	0.880524
26.0115	25.2283	26.2778	25.453	25.3669	25.2851	26.1491	25.9725	Aminoacylase-1	Acy1	16	0.26636	0.22471	-0.64453	0.05678	0.13765	0.74423	-0.12871	0.51952	0.78218	0.68745	0.245535	-0.293875	0.44094	0.195405	0.734815	0.708003	0.533217	0.386558	0.688658	0.0170857
27.6796	27.4726	27.8652	27.3171	27.7444	27.5228	27.5566	27.514	Acylphosphatase;Acylphosphatase-1	Acyp1	5	0.18557	-0.1555	0.06476	0.05024	-0.12308	0.04138	-0.30865	0.19688	-0.18784	-0.00886	0.015035	0.0575	-0.04085	-0.055885	-0.09835	0.963734	0.74099	0.736358	0.857704	0.475223
26.8472	26.5054	27.0478	26.6838	27.0444	27.0764	27.1031	26.7131	Acylphosphatase-2	Acyp2	5	0.2006	0.17834	0.19716	0.57099	0.25589	0.20762	0.05529	0.02928	0.05873	-0.36337	0.18947	0.384075	0.231755	0.042285	-0.15232	0.527153	0.154665	0.465752	0.888613	0.517793
24.604	24.6211	24.1652	24.5452	24.3601	24.6801	23.8618	24.5696	Disintegrin and metalloproteinase domain-containing protein 10	Adam10	11	-0.43884	-0.07587	-0.24388	0.05899	-0.74216	-0.05145	-0.30332	0.02442	-0.49828	-0.11044	-0.257355	-0.092445	-0.396805	-0.13945	-0.30436	0.308736	0.622225	0.378852	0.761605	0.515313
25.9377	26.1197	25.9998	26.0452	25.9324	25.9448	25.7647	25.8835	Disintegrin and metalloproteinase domain-containing protein 11	Adam11	13	0.06211	-0.07446	-0.00526	-0.17484	-0.173	-0.23614	-0.23511	-0.16168	-0.16774	-0.0613	-0.006175	-0.09005	-0.20457	-0.198395	-0.11452	0.9535	0.427605	0.200543	0.0892987	0.195377
28.5564	28.8322	28.6205	28.668	28.799	28.7489	28.5252	28.8828	Disintegrin and metalloproteinase domain-containing protein 22	Adam22	30	0.06408	-0.16421	0.2426	-0.08338	-0.03125	0.05052	-0.09533	0.21473	-0.27385	0.1339	-0.050065	0.07961	0.009635	0.0597	-0.069975	0.754784	0.627359	0.969844	0.772133	0.735706
26.8867	27.0308	26.5929	26.6531	26.7895	26.843	26.6603	27.017	Disintegrin and metalloproteinase domain-containing protein 23	Adam23	18	-0.29378	-0.37768	-0.09715	-0.18774	-0.22639	-0.01375	0.06739	0.36393	-0.12924	0.17399	-0.33573	-0.142445	-0.12007	0.21566	0.022375	0.0500355	0.204909	0.596186	0.355409	0.912605
28.0111	28.1254	27.7671	28.0812	28.0444	28.1507	27.8862	28.0372		Adap1	19	-0.244	-0.04423	0.03332	0.0253	-0.12494	-0.08828	0.11906	-0.04405	-0.15826	-0.11358	-0.144115	0.02931	-0.10661	0.037505	-0.13592	0.479408	0.743385	0.377182	0.84954	0.278857
22.7193	22.7183	22.3064	22.7789	22.7355	22.2279	22.4043	22.4554	Double-stranded RNA-specific adenosine deaminase	Adar	8	-0.4129	0.06059	0.01615	-0.49041	-0.31499	-0.26288	0.09791	-0.32347	-0.33114	0.22753	-0.176155	-0.23713	-0.288935	-0.11278	-0.051805	0.533591	0.448758	0.00772906	0.681821	0.857846
23.6669	23.5617	23.6598	23.8149	24.2442	23.7726	24.1312	23.7002	Uncharacterized aarF domain-containing protein kinase 1	Adck1	8	-0.00706	0.25316	0.57736	0.2109	0.46429	0.13844	0.47135	-0.11472	-0.11307	-0.07246	0.12305	0.39413	0.301365	0.178315	-0.092765	0.319469	0.244378	0.307196	0.517706	0.798848
23.4198	23.7614	23.7188	23.7372	23.8999	23.6764	23.5788	23.8025	Atypical kinase ADCK3, mitochondrial	Adck3	10	0.29896	-0.02425	0.48011	-0.08504	0.15894	0.0411	-0.14002	0.06535	-0.32117	0.12614	0.137355	0.197535	0.10002	-0.037335	-0.097515	0.506215	0.435272	0.672686	0.771062	0.600331
23.2764	23.2864	23.7538	23.5984	23.5943	23.5022	23.1171	23.7455	Adenylate cyclase type 1	Adcy1	9	0.47739	0.312	0.31794	0.21571	-0.1593	0.45906	-0.63669	0.14706	-0.47724	0.24335	0.394695	0.266825	0.14988	-0.244815	-0.116945	0.03676	0.0288953	0.680424	0.528368	0.748006
25.3736	25.1516	25.3542	25.5527	25.938	25.5119	25.3758	25.4277	Adenylate cyclase type 2	Adcy2	13	-0.01938	0.40109	0.5644	0.36028	0.00215	0.27612	0.02153	-0.12497	-0.56225	-0.08416	0.190855	0.46234	0.139135	-0.05172	-0.323205	0.328423	0.194203	0.346691	0.664135	0.271092
28.0882	27.2691	26.3587	27.6749	26.1106	27.6432	27.9111	27.4007	Adenylate cyclase type 5	Adcy5	31	-1.72949	0.40582	-1.97758	0.3741	-0.17708	0.13162	1.55241	-0.2742	1.8005	-0.24248	-0.661835	-0.80174	-0.02273	0.639105	0.77901	0.483148	0.453558	0.966709	0.460809	0.436557
20.7702	20.4676	20.7833	20.0414	20.7492	20.4404	20.035	20.5428	Adenylate cyclase type 6	Adcy6	10	0.01317	-0.42622	-0.02097	-0.02722	-0.73519	0.07522	-0.74836	0.50144	-0.71422	0.10244	-0.206525	-0.024095	-0.329985	-0.12346	-0.30589	0.657522	0.92142	0.380381	0.80937	0.411544
23.2557	23.8597	23.4588	22.9018	23.3047	23.2741	23.0428	23.7042	Adenylate cyclase type 8	Adcy8	8	0.2031	-0.95799	0.049	-0.58563	-0.21286	-0.15556	-0.41596	0.80243	-0.26186	0.43007	-0.377445	-0.268315	-0.18421	0.193235	0.084105	0.455234	0.468575	0.720738	0.698652	0.823185
26.8933	27.0544	26.7779	26.833	27.1731	27.0248	26.7933	26.915	Adenylate cyclase type 9	Adcy9	32	-0.11537	-0.22141	0.27981	-0.0297	-0.10003	-0.13943	0.01534	0.08198	-0.37984	-0.10973	-0.16839	0.125055	-0.11973	0.04866	-0.244785	0.186591	0.371802	0.357521	0.542167	0.125415
21.5714	23.4795	22.2541	23.2338	22.5762	23.9585	23.0089	23.3754	Pituitary adenylate cyclase-activating polypeptide type I receptor	Adcyap1r1	3	0.68268	-0.24567	1.00474	0.47904	1.43741	-0.10407	0.75473	0.1416	0.43267	-0.58311	0.218505	0.74189	0.66667	0.448165	-0.07522	0.857403	0.593215	0.563436	0.481798	0.925823
31.1464	31.3812	31.1788	31.443	31.3089	31.3421	31.2675	31.3395		Add1	44	0.03241	0.06185	0.16257	-0.03905	0.12109	-0.04171	0.08868	-0.10356	-0.04148	-0.00266	0.04713	0.06176	0.03969	-0.00744	-0.02207	0.814717	0.654389	0.777205	0.961612	0.63372
22.6627	23.2032	22.7277	23.4674	22.3584	23.2368	22.8535	23.2814		Add1	42	0.06496	0.2642	-0.30434	0.03358	0.19083	0.07819	0.12587	-0.18601	0.49517	0.04461	0.16458	-0.13538	0.13451	-0.03007	0.26989	0.753758	0.817479	0.733973	0.950296	0.636124
25.4855	25.3678	25.7796	25.3181	25.5574	20.7835	25.1474	25.6378	Alpha-adducin	Add1	43	0.29413	-0.04962	0.07186	-4.58427	-0.33811	0.27006	-0.63224	0.31968	-0.40997	4.85433	0.122255	-2.25621	-0.034025	-0.15628	2.22218	0.65878	0.444432	0.905026	0.688169	0.452161
30.3952	30.5054	30.2871	30.5485	30.4414	30.509	30.4058	30.4826	Beta-adducin	Add2	47	-0.10806	0.04307	0.04624	0.00359	0.01058	-0.02281	0.11864	-0.06588	-0.03566	-0.0264	-0.032495	0.024915	-0.006115	0.02638	-0.03103	0.840061	0.737023	0.93576	0.864308	0.605782
23.4659	23.8373	23.1987	23.555	23.0029	23.5975	23.6903	23.5434	Gamma-adducin	Add3	31	-0.26721	-0.28234	-0.46298	-0.23978	0.22442	-0.29386	0.49163	-0.01152	0.6874	-0.05408	-0.274775	-0.35138	-0.03472	0.240055	0.31666	0.397453	0.421741	0.877982	0.338979	0.409784
23.1687	23.434	22.717	23.7773	23.4357	23.7934	23.6103	23.6967	Brain-specific angiogenesis inhibitor 2	Adgrb2;Bai2	9	-0.45168	0.34323	0.26696	0.35939	0.4416	0.26265	0.89328	-0.08058	0.17464	-0.09674	-0.054225	0.313175	0.352125	0.40635	0.03895	0.930006	0.294877	0.127601	0.524691	0.851972
27.3529	27.2114	26.8701	27.3693	27.0049	27.2659	27.3282	27.3478	Latrophilin-1	Adgrl1;Lphn1	28	-0.48279	0.15787	-0.34803	0.05448	-0.02471	0.13641	0.45808	-0.02146	0.32332	0.08193	-0.16246	-0.146775	0.05585	0.21831	0.202625	0.595108	0.42703	0.516068	0.474292	0.261696
28.111	28.4783	28.1701	28.3441	28.0368	28.4042	28.2826	28.1827	Alcohol dehydrogenase class-3	Adh5	14	0.05909	-0.13421	-0.07418	-0.07413	0.17166	-0.29568	0.11257	-0.16147	0.24584	-0.22155	-0.03756	-0.074155	-0.06201	-0.02445	0.012145	0.870438	0.80215	0.775542	0.830245	0.954939
24.8333	24.1577	24.781	24.3645	24.528	24.9142	24.9761	24.761	1,2-dihydroxy-3-keto-5-methylthiopentene dioxygenase	Adi1	9	-0.05233	0.20677	-0.30538	0.75655	0.14279	0.60332	0.19512	0.39655	0.44817	-0.15323	0.07722	0.225585	0.373055	0.295835	0.14747	0.863702	0.620718	0.403069	0.334184	0.573383
27.5358	27.44	27.3794	27.5153	27.2746	27.5486	27.2709	27.521	Adenosine kinase	Adk	17	-0.15639	0.07525	-0.26117	0.10856	-0.26491	0.08103	-0.10852	0.00578	-0.00374	-0.02753	-0.04057	-0.076305	-0.09194	-0.05137	-0.015635	0.673727	0.65147	0.56332	0.752714	0.940502
25.7122	25.9485	25.5553	25.7742	25.7231	25.9668	25.7595	25.9823	2-aminoethanethiol dioxygenase	Ado	9	-0.15691	-0.17428	0.0109	0.01829	0.04732	0.03374	0.20423	0.20802	0.03642	0.01545	-0.165595	0.014595	0.04053	0.206125	0.025935	0.412077	0.939321	0.826215	0.317756	0.889608
22.9718	22.6285	22.7292	22.702	22.8994	22.312	22.5754	23.251	ADP-dependent glucokinase	Adpgk	5	-0.2426	0.07347	-0.07241	-0.31645	-0.39647	0.62254	-0.15387	0.54907	-0.32406	0.93899	-0.084565	-0.19443	0.113035	0.1976	0.307465	0.671974	0.625293	0.793623	0.618081	0.563124
27.3091	27.27	27.3076	27.2816	26.9638	27.3428	27.1873	27.2662	[Protein ADP-ribosylarginine] hydrolase	Adprh	18	-0.00157	0.01163	-0.34535	0.07283	-0.12178	-0.00383	-0.12021	-0.01546	0.22357	-0.07666	0.00503	-0.13626	-0.062805	-0.067835	0.073455	0.850215	0.54872	0.289599	0.243637	0.740842
24.2674	24.6356	24.6582	24.6209	24.8381	24.7698	25.2068	24.9139	Poly(ADP-ribose) glycohydrolase ARH3	Adprhl2	8	0.39076	-0.01469	0.57065	0.13425	0.93934	0.27832	0.54858	0.29301	0.36869	0.14407	0.188035	0.35245	0.60883	0.420795	0.25638	0.416414	0.200451	0.122442	0.104192	0.230301
20.7296	19.6601	20.6011	20.3282	20.5248	19.7208	20.198	20.5366	Alpha-2A adrenergic receptor	Adra2a	3	-0.12844	0.66808	-0.2048	0.0607	-0.53161	0.8765	-0.40317	0.20842	-0.32681	0.8158	0.26982	-0.07205	0.172445	-0.097375	0.244495	0.673267	0.924065	0.78757	0.698154	0.631539
26.8817	27.1382	27.2274	26.8942	27.0982	26.9848	26.7704	27.0554	Beta-adrenergic receptor kinase 1	Adrbk1	30	0.34569	-0.24396	0.21649	-0.1534	-0.1113	-0.08281	-0.45699	0.16115	-0.32779	0.07059	0.050865	0.031545	-0.097055	-0.14792	-0.1286	0.831364	0.842902	0.662966	0.56936	0.489973
22.3577	22.2691	22.2512	22.1467	22.0559	21.5045	22.2171	22.2224	Beta-adrenergic receptor kinase 2	Adrbk2	13	-0.10646	-0.12242	-0.30184	-0.76457	-0.14058	-0.04667	-0.03412	0.07575	0.16126	0.7179	-0.11444	-0.533205	-0.093625	0.020815	0.43958	0.236927	0.196371	0.169421	0.729373	0.251867
26.7873	26.7393	26.7753	26.6783	26.6464	26.7655	26.8734	26.6939	Adenylosuccinate lyase	Adsl	18	-0.01201	-0.06103	-0.14095	0.02616	0.08607	-0.04539	0.09808	0.01564	0.22702	-0.07155	-0.03652	-0.057395	0.02034	0.05686	0.077735	0.569373	0.465712	0.84698	0.633294	0.545396
27.1406	27.2012	27.0029	26.9714	26.8386	27.0129	27.1046	26.8339	Adenylosuccinate synthetase isozyme 2	Adss	20	-0.13771	-0.2298	-0.30205	-0.18829	-0.03603	-0.36728	0.10168	-0.13748	0.26602	-0.17899	-0.183755	-0.24517	-0.201655	-0.0179	0.043515	0.0328129	0.117207	0.283185	0.907519	0.812266
26.9008	26.6003	26.4919	26.3844	26.7806	26.4863	26.4324	26.5221	Adenylosuccinate synthetase isozyme 1	Adssl1	21	-0.40895	-0.21592	-0.12024	-0.11404	-0.46844	-0.07818	-0.05949	0.13774	-0.3482	0.03586	-0.312435	-0.11714	-0.27331	0.039125	-0.15617	0.189343	0.63354	0.223466	0.632497	0.416869
22.4671	22.7391	22.773	22.3963	22.7308	22.4076	22.0339	22.4608	Amino-terminal enhancer of split	Aes	3	0.3059	-0.3428	0.26368	-0.33153	-0.43324	-0.2783	-0.73914	0.0645	-0.69692	0.05323	-0.01845	-0.033925	-0.35577	-0.33732	-0.321845	0.943932	0.887152	0.29505	0.357776	0.352353
28.8394	28.6865	28.5874	28.5824	28.6776	28.6848	28.7558	28.6284	AFG3-like protein 2	Afg3l2	42	-0.25203	-0.10405	-0.1619	-0.00174	-0.08365	-0.05809	0.16838	0.04596	0.07825	-0.05635	-0.17804	-0.08182	-0.07087	0.10717	0.01095	0.145469	0.397123	0.550304	0.234757	0.879526
24.0726	23.9177	23.7446	23.8722	23.8565	23.5926	23.7193	23.789	Aftiphilin	Aftph	12	-0.32801	-0.0455	-0.21607	-0.32508	-0.35328	-0.12866	-0.02527	-0.08316	-0.13721	0.19642	-0.186755	-0.270575	-0.24097	-0.054215	0.029605	0.20379	0.218994	0.105012	0.533665	0.848383
23.359	22.827	23.0491	22.5417	23.0056	23.0243	22.4077	22.0167	Arf-GAP with GTPase, ANK repeat and PH domain-containing protein 1	Agap1	10	-0.30998	-0.28528	-0.35345	0.19732	-0.95137	-0.81032	-0.64139	-0.52504	-0.59792	-1.00764	-0.29763	-0.078065	-0.880845	-0.583215	-0.80278	0.503124	0.796941	0.116433	0.210185	0.054613
27.5595	27.8778	27.4602	27.922	27.64	27.8279	27.9049	27.7247	Arf-GAP with GTPase, ANK repeat and PH domain-containing protein 2	Agap2	30	-0.09925	0.04424	0.08056	-0.04987	0.34542	-0.15309	0.44467	-0.19733	0.26486	-0.10322	-0.027505	0.015345	0.096165	0.12367	0.08082	0.930812	0.941387	0.651501	0.667281	0.597991
26.8243	27.0046	26.8559	27.1002	26.8333	27.09	26.9005	27.0508	Arf-GAP with GTPase, ANK repeat and PH domain-containing protein 3	Agap3	15	0.03159	0.09555	0.00896	0.08539	0.07615	0.04618	0.04456	-0.04937	0.06719	-0.03921	0.06357	0.047175	0.061165	-0.002405	0.01399	0.71609	0.792008	0.654283	0.988143	0.93365
27.1853	27.1405	26.9836	27.1892	27.3311	27.1602	27.2222	27.0272	Arf-GAP domain and FG repeat-containing protein 1	Agfg1	9	-0.20168	0.0487	0.14581	0.01965	0.03696	-0.11336	0.23864	-0.16206	-0.10885	-0.13301	-0.07649	0.08273	-0.0382	0.03829	-0.12093	0.542861	0.447808	0.739368	0.812345	0.449453
24.2071	24.4052	24.4334	24.186	24.5789	24.1864	24.2384	24.4255	Arf-GAP domain and FG repeat-containing protein 2	Agfg2	7	0.22629	-0.21915	0.37184	-0.21877	0.03131	0.02031	-0.19498	0.23946	-0.34053	0.23908	0.00357	0.076535	0.02581	0.02224	-0.050725	0.98407	0.760967	0.867205	0.899106	0.83723
27.8821	27.7182	27.8329	27.9142	28.0321	28.0118	27.9949	27.8327	Acylglycerol kinase, mitochondrial	Agk	19	-0.04918	0.19599	0.15003	0.29362	0.11281	0.11445	0.16199	-0.08154	-0.03722	-0.17917	0.073405	0.221825	0.11363	0.040225	-0.108195	0.506446	0.115094	0.428249	0.700863	0.316685
27.1894	27.3306	27.3195	27.2415	27.211	27.2604	27.178	27.1729		Agl	53	0.13007	-0.08919	0.02161	-0.07023	-0.01145	-0.15772	-0.14152	-0.06853	-0.03306	-0.08749	0.02044	-0.02431	-0.084585	-0.105025	-0.060275	0.823652	0.776035	0.353897	0.115157	0.135838
22.0745	22.5516	23.29	23.1939	23.9019	23.3393	23.5898	21.8618	Protein argonaute-1	Ago1	14	1.21546	0.64224	1.82737	0.78772	1.51528	-0.68983	0.29982	-1.33207	-0.31209	-1.47755	0.92885	1.30754	0.412725	-0.516125	-0.89482	0.0622927	0.0711708	0.690402	0.611397	0.428544
25.4325	25.1544	25.5816	25.438	25.3869	25.4122	25.5086	25.3607	Protein argonaute-2	Ago2	18	0.14911	0.2836	-0.04567	0.25779	0.07604	0.20635	-0.07307	-0.07725	0.12171	-0.05144	0.216355	0.10606	0.141195	-0.07516	0.035135	0.301049	0.526891	0.464618	0.541736	0.685546
24.9989	24.8963	24.9589	24.7835	24.7015	24.8655	25.1232	24.8876	1-acyl-sn-glycerol-3-phosphate acyltransferase alpha	Agpat1	7	-0.03996	-0.11282	-0.29741	-0.03082	0.12431	-0.00871	0.16427	0.10411	0.42172	0.02211	-0.07639	-0.164115	0.0578	0.13419	0.221915	0.530594	0.231843	0.696848	0.45733	0.262121
25.6579	25.4229	26.0618	25.2772	25.7165	25.3553	25.6955	25.5631	1-acyl-sn-glycerol-3-phosphate acyltransferase gamma	Agpat3	10	0.40393	-0.14563	0.05855	-0.06763	0.0376	0.14023	-0.36633	0.28586	-0.02095	0.20786	0.12915	-0.00454	0.088915	-0.040235	0.093455	0.782346	0.985103	0.577506	0.92867	0.675094
23.8481	24.0511	23.3556	23.6378	23.8377	24.3234	23.672	23.7299	1-acyl-sn-glycerol-3-phosphate acyltransferase delta	Agpat4	8	-0.4925	-0.41332	-0.01036	0.27231	-0.17609	-0.32116	0.31641	0.09216	-0.16573	-0.59347	-0.45291	0.130975	-0.248625	0.204285	-0.3796	0.121125	0.668098	0.142709	0.291925	0.260831
24.0099	23.7803	23.6599	23.5423	23.5248	23.7916	23.6166	23.6187	1-acyl-sn-glycerol-3-phosphate acyltransferase epsilon	Agpat5	6	-0.35	-0.238	-0.48512	0.01137	-0.39331	-0.16153	-0.04331	0.07647	0.09181	-0.1729	-0.294	-0.236875	-0.27742	0.01658	-0.040545	0.150326	0.310667	0.136988	0.804575	0.789919
21.8876	22.2095	22.9692	21.863	22.6271	21.5995	22.1662	21.5277	Glycerol-3-phosphate acyltransferase 4	Agpat6	4	1.08154	-0.34647	0.73943	-0.60998	0.27857	-0.68184	-0.80297	-0.33537	-0.46086	-0.07186	0.367535	0.064725	-0.201635	-0.56917	-0.26636	0.588738	0.915297	0.62959	0.466829	0.702708
23.4483	23.0084	22.9607	22.5862	23.3782	22.8999	22.8113	22.8039	Alkyldihydroxyacetonephosphate synthase, peroxisomal	Agps	10	-0.48765	-0.42219	-0.07012	-0.10847	-0.63707	-0.20444	-0.14942	0.21775	-0.56695	-0.09597	-0.45492	-0.089295	-0.420755	0.034165	-0.33146	0.256011	0.809264	0.19598	0.872079	0.300127
26.1567	26.1769	26.0701	26.0531	26.2445	26.1994	25.9031	26.3151	Agrin;Agrin N-terminal 110 kDa subunit;Agrin C-terminal 110 kDa subunit;Agrin C-terminal 90 kDa fragment;Agrin C-terminal 22 kDa fragment	Agrn	33	-0.08661	-0.12383	0.0878	0.02246	-0.25358	0.13821	-0.16697	0.26204	-0.34138	0.11575	-0.10522	0.05513	-0.057685	0.047535	-0.112815	0.015398	0.155452	0.806003	0.839107	0.640776
21.6048	21.7413	21.6537	21.9896	21.9448	22.2341	21.742	22.288	Cytosolic carboxypeptidase 1	Agtpbp1	6	0.04883	0.2483	0.33997	0.49279	0.13712	0.5467	0.08829	0.2984	-0.20285	0.05391	0.148565	0.41638	0.34191	0.193345	-0.07447	0.498583	0.121231	0.348318	0.60766	0.831975
22.0312	21.8235	21.9582	21.435	22.1458	21.6518	22.1428	21.8807	Protein ELYS	Ahctf1	7	-0.073	-0.38847	0.11453	-0.17164	0.1116	0.05724	0.1846	0.44571	-0.00293	0.22888	-0.230735	-0.028555	0.08442	0.315155	0.112975	0.49851	0.924847	0.663804	0.394095	0.725255
28.6043	28.8433	28.2704	28.6414	28.3159	28.6909	28.6914	28.7028	Adenosylhomocysteinase	Ahcy	25	-0.33393	-0.20194	-0.28836	-0.15246	0.08708	-0.14049	0.42101	0.06145	0.37544	0.01197	-0.267935	-0.22041	-0.026705	0.24123	0.193705	0.34861	0.425986	0.844118	0.32333	0.41024
30.1895	30.4288	30.469	30.237	30.1921	30.2587	30.1251	30.2677	Putative adenosylhomocysteinase 2	Ahcyl1	32	0.27944	-0.19187	0.00259	-0.17015	-0.06445	-0.16108	-0.34389	0.03079	-0.06704	0.00907	0.043785	-0.08378	-0.112765	-0.15655	-0.028985	0.817346	0.569426	0.503184	0.369249	0.747989
27.3847	27.6143	27.4993	27.3428	27.338	27.2957	27.3079	27.4628	Putative adenosylhomocysteinase 3	Ahcyl2	25	0.11463	-0.27146	-0.04668	-0.31858	-0.07676	-0.15149	-0.19139	0.11997	-0.03008	0.16709	-0.078415	-0.18263	-0.114125	-0.03571	0.068505	0.629326	0.258167	0.496512	0.776428	0.483346
26.8082	26.4904	25.3417	25.9843	24.4762	26.4077	26.1717	26.535	Jouberin	Ahi1	28	-1.46654	-0.50608	-2.33203	-0.08268	-0.63652	0.04464	0.83002	0.55072	1.69551	0.12732	-0.98631	-1.20735	-0.29594	0.69037	0.911415	0.110604	0.342664	0.344928	0.202357	0.4516
27.451	27.4813	27.6638	27.3767	27.6169	27.6411	27.4416	27.6958		Ahnak	52	0.21279	-0.10465	0.1659	0.15975	-0.00947	0.21452	-0.22226	0.31917	-0.17537	0.05477	0.05407	0.162825	0.102525	0.048455	-0.0603	0.744014	0.0138337	0.50726	0.824126	0.683293
23.5335	23.8412	25.1602	23.2664	22.6523	23.6252	22.5616	24.543		Ahnak2	7	1.62669	-0.57483	-0.88122	-0.21603	-0.97188	0.70179	-2.59857	1.27662	-0.09066	0.91782	0.52593	-0.548625	-0.135045	-0.660975	0.41358	0.638546	0.394754	0.905184	0.677211	0.743871
25.8196	26.3436	26.3216	26.5183	25.9039	26.3506	24.7771	26.7434	Alpha-2-HS-glycoprotein	Ahsg	8	0.50197	0.17476	0.08429	0.00703	-1.04257	0.39986	-1.54454	0.2251	-1.12686	0.39283	0.338365	0.04566	-0.321355	-0.65972	-0.367015	0.350137	0.906622	0.782042	0.573074	0.750726
25.0261	25.1869	25.0685	25.076	25.0406	24.951	25.039	24.9121	Axin interactor, dorsalization-associated protein	Aida	10	0.04244	-0.1109	0.01449	-0.23592	0.01295	-0.27487	-0.02949	-0.16397	-0.00154	-0.03895	-0.03423	-0.110715	-0.13096	-0.09673	-0.020245	0.71205	0.352118	0.329481	0.267726	0.818833
28.4617	28.1691	28.461	28.3449	28.4064	28.4345	28.3957	28.1725	Apoptosis-inducing factor 1, mitochondrial	Aifm1	21	-0.00066	0.17575	-0.05521	0.26537	-0.066	0.00334	-0.06534	-0.17241	-0.01079	-0.26203	0.087545	0.10508	-0.03133	-0.118875	-0.13641	0.63396	0.548757	0.880456	0.444454	0.349039
23.4923	24.0815	23.7474	23.3423	23.8713	23.7825	23.5666	23.779	Apoptosis-inducing factor 3	Aifm3	12	0.25507	-0.73916	0.37899	-0.29901	0.07435	-0.30252	-0.18072	0.43664	-0.30464	-0.00351	-0.242045	0.03999	-0.114085	0.12796	-0.154075	0.568182	0.905511	0.750532	0.63205	0.312493
27.4358	27.6173	27.4462	27.5473	27.3867	27.4954	27.3732	27.5207	Aminoacyl tRNA synthase complex-interacting multifunctional protein 1;Endothelial monocyte-activating polypeptide 2	Aimp1	15	0.01045	-0.06999	-0.04906	-0.12189	-0.06261	-0.09657	-0.07306	-0.02658	-0.01355	0.02532	-0.02977	-0.085475	-0.07959	-0.04982	0.005885	0.801387	0.503895	0.566401	0.633469	0.954631
25.0772	25.3462	24.5141	24.9948	24.9165	24.9589	25.1658	25.1031		Aimp2	9	-0.56309	-0.35143	-0.16069	-0.38739	0.08859	-0.24318	0.65168	0.10825	0.24928	0.14421	-0.45726	-0.27404	-0.077295	0.379965	0.196745	0.238752	0.181815	0.632059	0.257497	0.0350612
24.2834	24.1802	24.4174	24.1441	24.3478	24.0021	24.3566	24.0297	Aminoacyl tRNA synthase complex-interacting multifunctional protein 2	Aimp2	9	0.13404	-0.03612	0.06439	-0.17805	0.07321	-0.1505	-0.06083	-0.11438	0.00882	0.02755	0.04896	-0.05683	-0.038645	-0.087605	0.018185	0.769447	0.782549	0.842582	0.720854	0.946027
25.7206	25.4589	25.2553	24.7802	25.4608	25.2366	25.2804	24.8419	AH receptor-interacting protein	Aip	12	-0.46529	-0.67867	-0.25986	-0.2223	-0.44018	-0.61697	0.02511	0.0617	-0.18032	-0.39467	-0.57198	-0.24108	-0.528575	0.043405	-0.287495	0.169452	0.296688	0.174296	0.905485	0.363365
22.145	22.7671	22.8976	22.6072	22.3772	22.7708	22.7356	22.6507	Adherens junction-associated protein 1	Ajap1	3	0.75266	-0.15986	0.23224	0.00373	0.59063	-0.11634	-0.16203	0.04352	0.35839	-0.12007	0.2964	0.117985	0.237145	-0.059255	0.11916	0.47891	0.778964	0.52887	0.733046	0.613941
29.7507	29.665	29.8316	29.6602	29.8326	29.8981	29.9183	29.6212	Adenylate kinase isoenzyme 1	Ak1	17	0.08087	-0.00482	0.08186	0.23303	0.16752	-0.04388	0.08665	-0.03906	0.08566	-0.27691	0.038025	0.157445	0.06182	0.023795	-0.095625	0.729805	0.100011	0.727927	0.902358	0.593807
25.3902	25.6885	25.4956	25.5184	25.1197	25.7203	25.6314	25.5577	Adenylate kinase 2, mitochondrial;Adenylate kinase 2, mitochondrial, N-terminally processed	Ak2	13	0.10537	-0.17015	-0.27052	0.03174	0.24119	-0.13088	0.13582	0.03927	0.51171	-0.16262	-0.03239	-0.11939	0.055155	0.087545	0.174545	0.848667	0.755842	0.753981	0.15141	0.622281
28.1054	27.938	28.081	27.9269	28.092	28.072	28.0459	28.113	GTP:AMP phosphotransferase AK3, mitochondrial	Ak3	17	-0.02444	-0.0111	-0.01336	0.13401	-0.05947	0.17504	-0.03503	0.18614	-0.04611	0.04103	-0.01777	0.060325	0.057785	0.075555	-0.00254	0.890218	0.54854	0.587296	0.463452	0.948768
27.6376	27.6835	28.0877	27.3214	27.8763	27.5364	27.2331	27.5391	Adenylate kinase 4, mitochondrial	Ak4	10	0.45015	-0.36212	0.23876	-0.14713	-0.40449	-0.14439	-0.85464	0.21773	-0.64325	0.00274	0.044015	0.045815	-0.27444	-0.318455	-0.320255	0.919182	0.814396	0.218148	0.520926	0.296399
25.9977	26.2102	26.5306	26.18	26.4685	26.276	26.2374	26.5091	Adenylate kinase isoenzyme 5	Ak5	17	0.53293	-0.03018	0.47083	0.06576	0.23977	0.29893	-0.29316	0.32911	-0.23106	0.23317	0.251375	0.268295	0.26935	0.017975	0.001055	0.344869	0.202232	0.258755	0.94278	0.99552
25.5484	25.4091	25.4643	25.4716	25.6156	25.467	25.5849	25.452	A-kinase anchor protein 10, mitochondrial	Akap10	14	-0.08408	0.06245	0.06717	0.05791	0.03652	0.04287	0.1206	-0.01958	-0.03065	-0.01504	-0.010815	0.06254	0.039695	0.05051	-0.022845	0.890989	0.601606	0.720085	0.527194	0.84001
28.0715	27.8967	27.9436	27.8953	28.049	27.8012	27.5859	27.8904	A-kinase anchor protein 12	Akap12	58	-0.1279	-0.00139	-0.02258	-0.09547	-0.48568	-0.00631	-0.35778	-0.00492	-0.4631	0.08916	-0.064645	-0.059025	-0.245995	-0.18135	-0.18697	0.549867	0.734544	0.296212	0.360558	0.441355
30.1294	30.0702	29.8813	30.3761	29.846	30.258	30.3845	30.1023	A-kinase anchor protein 5	Akap5	39	-0.24806	0.30585	-0.2834	0.18778	0.25513	0.03203	0.50319	-0.27382	0.53853	-0.15575	0.028895	-0.04781	0.14358	0.114685	0.19139	0.918261	0.839658	0.424331	0.726142	0.523521
26.4773	26.3014	26.2135	26.263	26.2909	26.3574	25.915	26.3209	A-kinase anchor protein 7 isoform alpha;A-kinase anchor protein 7 isoform gamma	Akap7	6	-0.26375	-0.0384	-0.18641	0.05598	-0.56234	0.01953	-0.29859	0.05793	-0.37593	-0.03645	-0.151075	-0.065215	-0.271405	-0.12033	-0.20619	0.240008	0.559647	0.344706	0.61584	0.421725
23.0343	22.9363	23.4585	22.9092	23.3404	23.11	23.0503	23.3857	A-kinase anchor protein 8	Akap8	3	0.42422	-0.02704	0.30613	0.1737	0.01599	0.44949	-0.40823	0.47653	-0.29014	0.27579	0.19859	0.239915	0.23274	0.03415	-0.007175	0.550408	0.195457	0.314404	0.925175	0.975077
23.7349	23.6726	24.2162	24.0562	23.8777	24.0564	24.394	24.3038	A-kinase anchor protein 8-like	Akap8l	6	0.48126	0.38363	0.14284	0.38379	0.65905	0.63115	0.17779	0.24752	0.51621	0.24736	0.432445	0.263315	0.6451	0.212655	0.381785	0.0371982	0.108473	0.00714203	0.1465	0.0623402
23.6501	24.1226	22.2357	23.7163	21.6237	24.0156	23.5242	23.5567		Akap9	20	-1.41442	-0.4063	-2.02641	-0.10703	-0.12589	-0.56586	1.28853	-0.15956	1.90052	-0.45883	-0.91036	-1.06672	-0.345875	0.564485	0.720845	0.36207	0.473828	0.281578	0.525505	0.607951
29.2107	29.0881	29.1485	28.9235	29.0493	29.0482	29.1192	29.2161	Alcohol dehydrogenase [NADP(+)]	Akr1a1	21	-0.06221	-0.16462	-0.16138	-0.03991	-0.09145	0.12803	-0.02924	0.29265	0.06993	0.16794	-0.113415	-0.100645	0.01829	0.131705	0.118935	0.469346	0.242231	0.836682	0.394731	0.133565
28.4631	28.8028	27.977	28.6006	28.2104	28.6081	28.5158	28.4736	Aldose reductase	Akr1b1;Akr1b3	18	-0.48606	-0.20227	-0.25267	-0.19477	0.05267	-0.3292	0.53873	-0.12693	0.30534	-0.13443	-0.344165	-0.22372	-0.138265	0.2059	0.085455	0.434606	0.482382	0.50401	0.577649	0.710682
26.9154	26.3437	26.7613	26.1981	26.7694	26.5909	26.4071	26.5596		Akr1b10	14	-0.15407	-0.14559	-0.14597	0.24718	-0.50822	0.21582	-0.35415	0.36141	-0.36225	-0.03136	-0.14983	0.050605	-0.1462	0.00363	-0.196805	0.744686	0.881335	0.670075	0.991201	0.235522
23.25	22.9099	22.9429	22.3672	23.3173	22.8877	22.9863	22.9332	Aldose reductase-related protein 1	Akr1b7	4	-0.30704	-0.54278	0.06732	-0.02229	-0.26366	0.02322	0.04338	0.566	-0.33098	0.04551	-0.42491	0.022515	-0.12022	0.30469	-0.142735	0.331572	0.941982	0.557067	0.402444	0.577388
25.6979	25.5255	25.3058	25.3255	25.6858	25.5679	25.5272	25.3824	1,5-anhydro-D-fructose reductase	Akr1e2;Akr1e1	11	-0.39213	-0.20002	-0.01206	0.04241	-0.17065	-0.14307	0.22148	0.05695	-0.15859	-0.18548	-0.296075	0.015175	-0.15686	0.139215	-0.172035	0.0761947	0.897801	0.298189	0.197081	0.206789
27.2633	27.2125	27.1203	26.8369	27.2624	27.2903	26.7866	26.9392	Aflatoxin B1 aldehyde reductase member 2	Akr7a2	15	-0.14298	-0.37563	-0.00089	0.07774	-0.47673	-0.27331	-0.33375	0.10232	-0.47584	-0.35105	-0.259305	0.038425	-0.37502	-0.115715	-0.413445	0.213473	0.315731	0.0430541	0.54684	0.0334578
23.3445	22.9623	23.3003	22.9432	23.2862	22.9876	23.5878	22.9559	RAC-alpha serine/threonine-protein kinase	Akt1	14	-0.04415	-0.01912	-0.05833	0.0253	0.24335	-0.0064	0.2875	0.01272	0.30168	-0.0317	-0.031635	-0.016515	0.118475	0.15011	0.13499	0.914783	0.951896	0.778748	0.7193	0.736504
23.8679	23.4634	23.678	23.3695	23.6367	23.6167	23.5369	23.5711	Proline-rich AKT1 substrate 1	Akt1s1	4	-0.18989	-0.09393	-0.23122	0.15333	-0.33094	0.10776	-0.14105	0.20169	-0.09972	-0.04557	-0.14191	-0.038945	-0.11159	0.03032	-0.072645	0.633027	0.865243	0.637656	0.863168	0.0669084
23.1187	23.2136	23.4296	23.4008	23.094	23.296	23.2611	23.0727	RAC-beta serine/threonine-protein kinase	Akt2	11	0.31089	0.18718	-0.02463	0.08238	0.14245	-0.14095	-0.16844	-0.32813	0.16708	-0.22333	0.249035	0.028875	0.00075	-0.248285	-0.028125	0.037461	0.820007	0.994974	0.121167	0.857477
25.6965	25.9408	25.6908	25.801	25.7037	25.767	25.7883	25.8199	RAC-gamma serine/threonine-protein kinase	Akt3	18	-0.00577	-0.13976	0.00722	-0.17382	0.09179	-0.12091	0.09756	0.01885	0.08457	0.05291	-0.072765	-0.0833	-0.01456	0.058205	0.06874	0.641538	0.576938	0.916686	0.416946	0.191103
26.6348	26.6486	26.5039	26.6706	26.6584	26.6771	26.6277	26.7698	Delta-aminolevulinic acid dehydratase	Alad	12	-0.13085	0.02205	0.02362	0.02851	-0.00708	0.1212	0.12377	0.09915	-0.0307	0.09269	-0.0544	0.026065	0.05706	0.11146	0.030995	0.5821	0.153722	0.507835	0.415831	0.707458
32.1941	33.0738	32.9402	33.0462	32.6966	33.0759	31.929	33.1806	Serum albumin	Alb	52	0.74612	-0.0276	0.50253	0.00216	-0.26514	0.10688	-1.01126	0.13448	-0.76767	0.10472	0.35926	0.252345	-0.07913	-0.43839	-0.331475	0.502551	0.650902	0.927047	0.557419	0.662595
29.1005	29.1427	28.9705	29.2526	28.7981	29.2866	29.2926	29.3334	CD166 antigen	Alcam	29	-0.12998	0.10996	-0.30242	0.14393	0.19214	0.19077	0.32212	0.08081	0.49456	0.04684	-0.01001	-0.079245	0.191455	0.201465	0.2707	0.950436	0.777199	0.0227072	0.293083	0.38453
26.4864	26.416	26.5022	26.5238	26.4446	26.5208	26.5091	26.4784	Delta-1-pyrroline-5-carboxylate synthase;Glutamate 5-kinase;Gamma-glutamyl phosphate reductase	Aldh18a1	22	0.01575	0.10775	-0.04182	0.10481	0.0227	0.06239	0.00695	-0.04536	0.06452	-0.04242	0.06175	0.031495	0.042545	-0.019205	0.01105	0.235549	0.605556	0.383388	0.413914	0.813186
28.832	28.3913	28.5269	28.2952	28.2002	28.2944	28.547	28.0998	Retinal dehydrogenase 1	Aldh1a1	24	-0.30512	-0.09611	-0.63175	-0.0969	-0.28497	-0.2915	0.02015	-0.19539	0.34678	-0.1946	-0.200615	-0.364325	-0.288235	-0.08762	0.07609	0.5049	0.247284	0.455468	0.761102	0.770815
27.5155	27.3121	26.6914	27.4813	26.939	27.4926	27.5073	27.3961	Aldehyde dehydrogenase X, mitochondrial	Aldh1b1	20	-0.82409	0.16925	-0.57649	0.18052	-0.00815	0.084	0.81594	-0.08525	0.56834	-0.09652	-0.32742	-0.197985	0.037925	0.365345	0.23591	0.506332	0.571138	0.774621	0.456378	0.491317
29.4838	29.4531	29.6427	29.4099	29.6733	29.4926	29.4328	29.4924	Cytosolic 10-formyltetrahydrofolate dehydrogenase	Aldh1l1	58	0.15889	-0.04318	0.18956	0.03944	-0.05095	0.03925	-0.20984	0.08243	-0.24051	-0.00019	0.057855	0.1145	-0.00585	-0.063705	-0.12035	0.670882	0.338085	0.87739	0.648859	0.333428
29.2035	28.9881	29.2184	29.041	29.1865	29.2433	29.4869	29.1788	Aldehyde dehydrogenase, mitochondrial	Aldh2	29	0.01491	0.05294	-0.01704	0.25527	0.28342	0.19071	0.26851	0.13777	0.30046	-0.06456	0.033925	0.119115	0.237065	0.20314	0.11795	0.830585	0.396948	0.334492	0.371557	0.530113
25.9891	25.732	26.0084	25.7108	25.8739	25.7664	26.0472	25.7597	Aldehyde dehydrogenase;Fatty aldehyde dehydrogenase	Aldh3a2	17	0.01932	-0.02128	-0.11512	0.03435	0.05812	0.02764	0.0388	0.04892	0.17324	-0.00671	-0.00098	-0.040385	0.04288	0.04386	0.083265	0.996476	0.799196	0.844664	0.851766	0.641846
23.3044	22.5601	22.8644	22.7311	23.0147	22.5653	23.3713	22.7452	Aldehyde dehydrogenase family 3 member B1	Aldh3b1	6	-0.44001	0.17098	-0.28972	0.00519	0.06694	0.18511	0.50695	0.01413	0.35666	0.17992	-0.134515	-0.142265	0.126025	0.26054	0.26829	0.756002	0.774536	0.819748	0.501123	0.558289
26.1005	26.039	26.6642	26.417	25.9642	26.1188	26.644	26.5334	Delta-1-pyrroline-5-carboxylate dehydrogenase, mitochondrial	Aldh4a1	16	0.56376	0.37802	-0.13631	0.07978	0.54354	0.49446	-0.02022	0.11644	0.67985	0.41468	0.47089	-0.028265	0.519	0.04811	0.547265	0.0660242	0.766382	0.0145393	0.756373	0.0288558
30.3544	30.157	30.1188	30.075	30.1255	30.1304	30.3445	30.2391	Succinate-semialdehyde dehydrogenase, mitochondrial	Aldh5a1	27	-0.23557	-0.08207	-0.22891	-0.02664	-0.00991	0.08209	0.22566	0.16416	0.219	0.10873	-0.15882	-0.127775	0.03609	0.19491	0.163865	0.256736	0.324802	0.777567	0.0760445	0.0898236
29.2934	29.376	29.3895	29.3417	29.3663	29.3781	29.3967	29.612	Methylmalonate-semialdehyde dehydrogenase [acylating], mitochondrial	Aldh6a1	30	0.09605	-0.03439	0.07285	0.00204	0.10328	0.23597	0.00723	0.27036	0.03043	0.23393	0.03083	0.037445	0.169625	0.138795	0.13218	0.584523	0.464142	0.279065	0.335165	0.344936
28.3473	28.4117	27.8758	27.9002	28.4637	27.8723	27.7629	27.9535	Alpha-aminoadipic semialdehyde dehydrogenase	Aldh7a1	17	-0.47153	-0.51143	0.11642	-0.53941	-0.58443	-0.45812	-0.1129	0.05331	-0.70085	0.08129	-0.49148	-0.211495	-0.521275	-0.029795	-0.30978	0.00487047	0.550843	0.0352981	0.785888	0.423818
26.1655	26.3026	26.2264	26.2001	26.2289	26.2557	26.2013	26.2531	4-trimethylaminobutyraldehyde dehydrogenase	Aldh9a1	13	0.06092	-0.1025	0.06338	-0.04694	0.03576	-0.04952	-0.02516	0.05298	-0.02762	-0.00258	-0.02079	0.00822	-0.00688	0.01391	-0.0151	0.793903	0.917062	0.933755	0.679382	0.656148
34.0658	34.1045	34.1195	33.9915	34.1957	34.1335	34.1322	34.1022	Fructose-bisphosphate aldolase A;Fructose-bisphosphate aldolase	Aldoa	36	0.05371	-0.11304	0.12989	0.029	0.06633	-0.00234	0.01262	0.1107	-0.06356	-0.03134	-0.029665	0.079445	0.031995	0.06166	-0.04745	0.700741	0.162293	0.321206	0.447343	0.30292
32.3616	32.5569	33.0858	32.4497	32.7455	32.3924	32.3746	32.5135	Fructose-bisphosphate aldolase C	Aldoc	36	0.72419	-0.10721	0.38388	-0.16444	0.01301	-0.04337	-0.71118	0.06384	-0.37087	0.12107	0.30849	0.10972	-0.01518	-0.32367	-0.1249	0.45172	0.641044	0.910753	0.424902	0.577939
21.4379	21.0764	20.8599	20.9176	20.2258	20.8793	20.9206	20.7659	Chitobiosyldiphosphodolichol beta-mannosyltransferase	Alg1	3	-0.578	-0.15882	-1.21216	-0.19705	-0.51728	-0.31053	0.06072	-0.15171	0.69488	-0.11348	-0.36841	-0.704605	-0.413905	-0.045495	0.2907	0.181789	0.199832	0.169933	0.637015	0.477949
26.9929	26.8317	26.9027	26.968	26.8176	26.9794	27.0124	26.9007	Alpha-1,3/1,6-mannosyltransferase ALG2	Alg2	18	-0.09026	0.13625	-0.17528	0.14764	0.01953	0.06899	0.10979	-0.06726	0.19481	-0.07865	0.022995	-0.01382	0.04426	0.021265	0.05808	0.816212	0.914718	0.695982	0.773672	0.614449
22.5648	22.8963	24.303	22.235	23.6855	19.6172	21.9556	21.0802	Alsin	Als2	7	1.73822	-0.66132	1.12072	-3.27916	-0.60917	-1.81614	-2.34739	-1.15482	-1.72989	1.46302	0.53845	-1.07922	-1.21265	-1.75111	-0.133435	0.658303	0.649769	0.122249	0.259218	0.9547
27.3129	27.2141	28.1059	27.3874	27.733	27.5164	27.529	27.3043	THO complex subunit 4	Alyref	11	0.79301	0.17329	0.42011	0.30228	0.21609	0.09025	-0.57692	-0.08304	-0.20402	-0.21203	0.48315	0.361195	0.15317	-0.32998	-0.208025	0.314307	0.0936626	0.338322	0.473155	0.314117
20.3271	20.8968	21.7667	20.3837	21.2915	21.3905	22.0037	21.6626	Alpha-methylacyl-CoA racemase	Amacr	5	1.43961	-0.51308	0.96447	0.49366	1.67667	0.76576	0.23706	1.27884	0.7122	0.2721	0.463265	0.729065	1.22121	0.75795	0.49215	0.598778	0.127814	0.0666234	0.398707	0.109296
23.9183	24.0131	24.1753	23.6444	23.7289	24.0706	23.9778	23.7281	Putative N-acetylglucosamine-6-phosphate deacetylase	Amdhd2	10	0.25697	-0.3687	-0.18945	0.05747	0.05946	-0.28502	-0.19751	0.08368	0.24891	-0.34249	-0.055865	-0.06599	-0.11278	-0.056915	-0.04679	0.855056	0.745454	0.487322	0.86409	0.84552
25.1615	25.2903	25.4499	25.3914	25.5952	25.4804	25.0521	25.1464	APC membrane recruitment protein 2	Amer2	16	0.28838	0.10111	0.43367	0.19016	-0.10945	-0.14389	-0.39783	-0.245	-0.54312	-0.33405	0.194745	0.311915	-0.12667	-0.321415	-0.438585	0.11045	0.0686598	0.253427	0.028546	0.0274974
20.1111	20.6635	20.393	20.9284	21.1637	21.0348	20.6373	21.3011	Angiomotin	Amot	6	0.28191	0.26486	1.0526	0.3713	0.52625	0.63759	0.24434	0.37273	-0.52635	0.26629	0.273385	0.71195	0.58192	0.308535	-0.13003	0.550962	0.128766	0.310136	0.54451	0.737577
26.5307	26.4359	26.1713	26.3644	26.2885	26.4575	26.8053	26.2197	AMP deaminase 2	Ampd2	25	-0.35942	-0.07157	-0.24222	0.02152	0.27455	-0.21624	0.63397	-0.14467	0.51677	-0.23776	-0.215495	-0.11035	0.029155	0.24465	0.139505	0.182979	0.372672	0.93066	0.510639	0.692021
24.7398	24.3582	24.3294	24.5456	24.5351	24.5555	24.5756	24.4201	AMP deaminase 3	Ampd3	16	-0.41043	0.1874	-0.20469	0.19732	-0.16415	0.06191	0.24628	-0.12549	0.04054	-0.13541	-0.111515	-0.003685	-0.05112	0.060395	-0.047435	0.661652	0.986365	0.827217	0.694647	0.60687
31.1452	31.0864	31.3005	30.9531	31.1894	31.1038	31.0439	31.0978	Amphiphysin	Amph	28	0.15529	-0.13329	0.04415	0.01742	-0.10128	0.0114	-0.25657	0.14469	-0.14543	-0.00602	0.011	0.030785	-0.04494	-0.05594	-0.075725	0.955893	0.613324	0.376794	0.78046	0.272831
22.8433	22.5797	22.3471	22.4111	22.4479	22.4665	22.1718	22.1986	Anaphase-promoting complex subunit 1	Anapc1	10	-0.49622	-0.16856	-0.39534	-0.11317	-0.67152	-0.38111	-0.1753	-0.21255	-0.27618	-0.26794	-0.33239	-0.254255	-0.526315	-0.193925	-0.27206	0.133882	0.194212	0.0579136	0.0305837	0.00357023
21.3604	21.0714	21.2741	21.7613	21.527	21.3112	21.4556	21.3663	Anaphase-promoting complex subunit 2	Anapc2	4	-0.08634	0.68987	0.16657	0.23981	0.09522	0.29486	0.18156	-0.39501	-0.07135	0.05505	0.301765	0.20319	0.19504	-0.106725	-0.00815	0.398288	0.376826	0.32619	0.708534	0.9507
19.9393	21.7547	20.2086	20.1111	22.2313	20.446	21.9953	21.8546	Anaphase-promoting complex subunit 4	Anapc4	6	0.26926	-1.64359	2.292	-1.3087	2.05594	0.09997	1.78668	1.74356	-0.23606	1.40867	-0.687165	0.49165	1.07795	1.76512	0.586305	0.528571	0.736569	0.35804	0.00234196	0.57986
23.5807	22.7986	23.4858	23.7482	23.4047	23.6604	23.9546	23.6769	Protein angel homolog 2	Angel2	6	-0.09493	0.94956	-0.17601	0.86175	0.37384	0.8783	0.46877	-0.07126	0.54985	0.01655	0.427315	0.34287	0.62607	0.198755	0.2832	0.409048	0.492301	0.27041	0.407348	0.272231
27.368	27.3328	28.709	27.2474	27.9412	27.2524	27.1987	27.2524	Ankyrin-1	Ank1	61	1.34099	-0.08535	0.5732	-0.08038	-0.1693	-0.08038	-1.51029	0.00497	-0.7425	0	0.62782	0.24641	-0.12484	-0.75266	-0.37125	0.480925	0.549047	0.0602297	0.411561	0.394963
32.1274	32.1844	32.0593	32.2129	32.1608	32.1536	32.1843	32.1761		Ank2	193	-0.06813	0.02848	0.03338	-0.03083	0.05689	-0.00833	0.12502	-0.03681	0.02351	0.0225	-0.019825	0.001275	0.02428	0.044105	0.023005	0.831346	0.968637	0.487938	0.624261	0.0519764
26.0486	25.9157	26.1259	25.641	26.2434	25.682	25.8762	25.9798		Ank2	192	0.07735	-0.27473	0.1948	-0.23369	-0.17236	0.06405	-0.24971	0.33878	-0.36716	0.29774	-0.09869	-0.019445	-0.054155	0.044535	-0.03471	0.73253	0.952382	0.586104	0.873998	0.914321
26.4376	26.4103	26.3839	26.3211	26.5103	26.3091	26.4157	26.2643		Ank3	70	-0.05375	-0.08918	0.07265	-0.10119	-0.0219	-0.14594	0.03185	-0.05676	-0.09455	-0.04475	-0.071465	-0.01427	-0.08392	-0.012455	-0.06965	0.172236	0.901105	0.389242	0.893158	0.635716
29.4786	29.3371	29.3117	29.313	29.4512	29.2364	29.299	29.3493		Ank3	103	-0.16692	-0.02409	-0.02739	-0.10069	-0.1796	0.01225	-0.01268	0.03634	-0.15221	0.11294	-0.095505	-0.06404	-0.083675	0.01183	-0.019635	0.309525	0.667871	0.381106	0.684831	0.875118
23.7944	23.4413	23.9166	23.8111	23.9251	23.6054	24.2122	24.4501	Ankyrin-3	Ank3	77	0.12219	0.36981	0.13064	0.16408	0.41773	1.00883	0.29554	0.63902	0.28709	0.84475	0.246	0.14736	0.71328	0.46728	0.56592	0.313593	0.599204	0.0787263	0.0695786	0.104847
25.5095	25.4877	25.343	25.4732	25.2132	25.387	25.5493	25.484	Rabankyrin-5	Ankfy1	23	-0.16658	-0.01448	-0.29638	-0.10066	0.03977	-0.00371	0.20635	0.01077	0.33615	0.09695	-0.09053	-0.19852	0.01803	0.10856	0.21655	0.303897	0.151653	0.653039	0.274651	0.144946
22.4858	22.4365	22.3255	21.9456	22.1497	21.9723	22.2036	22.4454	Progressive ankylosis protein	Ankh	5	-0.16031	-0.49094	-0.33614	-0.46419	-0.28219	0.00882	-0.12188	0.49976	0.05395	0.47301	-0.325625	-0.400165	-0.136685	0.18894	0.26348	0.231256	0.0490406	0.383211	0.489693	0.220869
23.6664	23.3547	23.4929	23.3242	23.4009	23.5517	23.4568	23.4725	Ankyrin repeat and IBR domain-containing protein 1	Ankib1	9	-0.17354	-0.03058	-0.26551	0.19695	-0.20968	0.11772	-0.03614	0.1483	0.05583	-0.07923	-0.10206	-0.03428	-0.04598	0.05608	-0.0117	0.622856	0.861338	0.796029	0.576133	0.891482
23.4103	24.3835	24.1983	24.3441	23.1216	24.4819	24.2894	24.2069	Ankyrin repeat and MYND domain-containing protein 2	Ankmy2	5	0.788	-0.03935	-0.28863	0.09835	0.87912	-0.17655	0.09112	-0.1372	1.16775	-0.2749	0.374325	-0.09514	0.351285	-0.02304	0.446425	0.526261	0.919812	0.546636	0.809116	0.579623
23.1738	23.0992	22.6107	22.6145	23.1456	23.105	22.7791	22.8908	Ankyrin repeat domain-containing protein 13D	Ankrd13d	8	-0.56314	-0.48468	-0.02819	0.0058	-0.39469	-0.2084	0.16845	0.27628	-0.3665	-0.2142	-0.52391	-0.011195	-0.301545	0.222365	-0.29035	0.00504648	0.816815	0.0461856	0.0577133	0.0394163
23.9764	24.0776	23.6079	23.9991	23.2866	24.3742	24.1037	23.8015	Serine/threonine-protein phosphatase 6 regulatory ankyrin repeat subunit A	Ankrd28	11	-0.36845	-0.07845	-0.68982	0.29661	0.12726	-0.27603	0.49571	-0.19758	0.81708	-0.57264	-0.22345	-0.196605	-0.074385	0.149065	0.12222	0.383934	0.753319	0.686474	0.607677	0.848639
23.6294	23.043	23.2694	22.3874	22.856	23.166	23.1961	23.2021		Ankrd29	10	-0.36003	-0.6556	-0.7734	0.12306	-0.43339	0.15913	-0.07336	0.81473	0.34001	0.03607	-0.507815	-0.32517	-0.13713	0.370685	0.18804	0.438833	0.430284	0.686074	0.489111	0.348928
24.2939	24.5493	24.3199	24.4456	24.1388	24.4942	24.2828	24.4418		Ankrd34a	10	0.026	-0.10365	-0.15514	-0.05504	-0.01106	-0.10745	-0.03706	-0.0038	0.14408	-0.05241	-0.038825	-0.10509	-0.059255	-0.02043	0.045835	0.8106	0.678485	0.731654	0.858886	0.835803
25.9656	25.3245	24.5151	25.7536	24.4372	25.5172	26.0712	25.6133	Ankyrin repeat domain-containing protein 63	Ankrd63	10	-1.45047	0.42917	-1.52835	0.19272	0.10566	0.28886	1.55613	-0.14031	1.63401	0.09614	-0.51065	-0.667815	0.19726	0.70791	0.865075	0.540172	0.398987	0.666208	0.395846	0.278193
23.3211	24.0581	23.1487	23.6884	23.6188	23.3769	23.4731	23.3384		Anks1b	23	-0.17245	-0.36967	0.29772	-0.68115	0.15195	-0.71967	0.3244	-0.35	-0.14577	-0.03852	-0.27106	-0.191715	-0.28386	-0.0128	-0.092145	0.613023	0.67002	0.52767	0.967475	0.574208
28.1279	28.4623	28.1148	28.357	28.2851	28.2172	28.3275	28.2779	Ankyrin repeat and sterile alpha motif domain-containing protein 1B	Anks1b	31	-0.01314	-0.10521	0.15717	-0.245	0.19959	-0.18439	0.21273	-0.07918	0.04242	0.06061	-0.059175	-0.043915	0.0076	0.066775	0.051515	0.801362	0.820902	0.968218	0.643278	0.344973
26.9663	26.2364	25.8629	25.4745	26.2573	26.1726	25.6408	26.3144	Actin-binding protein anillin	Anln	21	-1.10339	-0.76199	-0.709	-0.06381	-1.32553	0.078	-0.22214	0.83999	-0.61653	0.14181	-0.93269	-0.386405	-0.623765	0.308925	-0.23736	0.152702	0.403231	0.335949	0.510197	0.556808
22.1289	19.7362	22.2018	20.7954	21.8422	21.2852	21.3514	21.3799	Anoctamin-10	Ano10	4	0.07293	1.05921	-0.28671	1.54901	-0.77752	1.64372	-0.85045	0.58451	-0.49081	0.09471	0.56607	0.63115	0.4331	-0.13297	-0.19805	0.722857	0.658509	0.752026	0.867498	0.551199
20.6488	20.8185	19.8571	20.5635	20.6642	19.7576	19.8996	20.5743	Anoctamin-3	Ano3	5	-0.79168	-0.25508	0.01545	-1.06098	-0.74916	-0.24423	0.04252	0.01085	-0.76461	0.81675	-0.52338	-0.522765	-0.496695	0.026685	0.02607	0.286326	0.3746	0.289512	0.961395	0.967395
23.5385	23.552	23.7379	23.4285	24.0321	23.3452	23.2772	23.2673	Anoctamin-8	Ano8	8	0.19941	-0.1235	0.49365	-0.20688	-0.26123	-0.28476	-0.46064	-0.16126	-0.75488	-0.07788	0.037955	0.143385	-0.272995	-0.31095	-0.41638	0.8292	0.71695	0.000948898	0.182244	0.349236
28.369	28.4227	28.9946	28.4576	28.7344	28.601	28.5392	28.4682	Acidic leucine-rich nuclear phosphoprotein 32 family member A	Anp32a	16	0.62556	0.03482	0.36541	0.17821	0.17016	0.0455	-0.4554	0.01068	-0.19525	-0.13271	0.33019	0.27181	0.10783	-0.22236	-0.16398	0.345701	0.0634635	0.136299	0.497947	0.162278
25.0838	24.7319	25.1773	24.9867	25.084	24.8794	25.3129	24.9291	Acidic leucine-rich nuclear phosphoprotein 32 family member B	Anp32b	8	0.0935	0.25483	0.00017	0.14753	0.22909	0.19728	0.13559	-0.05755	0.22892	0.04975	0.174165	0.07385	0.213185	0.03902	0.139335	0.475949	0.751522	0.498964	0.872284	0.587319
24.3439	24.3066	24.4463	24.155	23.3889	24.7483	23.5782	24.0814	Acidic leucine-rich nuclear phosphoprotein 32 family member E	Anp32e	8	0.10232	-0.15162	-0.95504	0.44166	-0.76575	-0.22521	-0.86807	-0.07359	0.18929	-0.66687	-0.02465	-0.25669	-0.49548	-0.47083	-0.23879	0.882115	0.742086	0.188509	0.246754	0.773102
24.6148	24.9614	24.8273	24.9621	24.7463	24.8666	24.9971	25.053	Aminopeptidase N	Anpep	13	0.21249	0.00071	0.1315	-0.09481	0.38228	0.09163	0.16979	0.09092	0.25078	0.18644	0.1066	0.018345	0.236955	0.130355	0.21861	0.624269	0.92945	0.30949	0.215871	0.080964
25.1134	25.5014	25.1068	25.3026	25.2011	25.4958	25.033	25.3763	Annexin A11;Annexin	Anxa11	11	-0.00658	-0.19882	0.08774	-0.00563	-0.08034	-0.12509	-0.07376	0.07373	-0.16808	-0.11946	-0.1027	0.041055	-0.102715	-1.5e-05	-0.14377	0.683031	0.881662	0.730008	0.999946	0.590037
26.3264	26.6842	27.0832	26.5645	26.6668	26.6024	26.4056	26.8258	Annexin A2;Annexin	Anxa2	18	0.7568	-0.11966	0.34038	-0.08174	0.07917	0.1416	-0.67763	0.26126	-0.26121	0.22334	0.31857	0.12932	0.110385	-0.208185	-0.018935	0.418384	0.550541	0.727793	0.596459	0.937128
25.9337	25.8339	25.8677	25.9833	25.7109	26.0236	25.9249	25.9417	Annexin A3	Anxa3	16	-0.06596	0.14934	-0.22276	0.18972	-0.00883	0.10775	0.05713	-0.04159	0.21393	-0.08197	0.04169	-0.01652	0.04946	0.00777	0.06598	0.639703	0.929005	0.431298	0.906301	0.714454
21.5729	21.1276	22.4935	20.462	21.7301	20.5563	20.4265	20.9813	Annexin A4;Annexin	Anxa4	7	0.92055	-0.66557	0.15715	-0.57133	-1.14638	-0.14634	-2.06693	0.51923	-1.30353	0.42499	0.12749	-0.20709	-0.64636	-0.77385	-0.43927	0.913629	0.772818	0.210813	0.538858	0.568371
29.8393	30.0343	30.4357	29.9639	30.1069	30.1835	30.1413	30.5257	Annexin A5	Anxa5	24	0.59636	-0.07044	0.26754	0.1492	0.30194	0.49138	-0.29442	0.56182	0.0344	0.34218	0.26296	0.20837	0.39666	0.1337	0.18829	0.411205	0.185015	0.207074	0.703306	0.438099
30.1583	30.3526	30.3144	30.0038	30.066	30.2876	30.2044	30.1409	Annexin	Anxa6	50	0.15607	-0.34874	-0.09235	-0.065	0.04609	-0.21168	-0.10998	0.13706	0.13844	-0.14668	-0.096335	-0.078675	-0.082795	0.01354	-0.00412	0.651408	0.646758	0.502871	0.939705	0.974732
23.8502	23.8071	24.4541	23.2081	24.3005	23.6709	20.6478	24.0987	Annexin A6	Anxa6	49	0.60389	-0.59894	0.45024	-0.13617	-3.20243	0.29164	-3.80632	0.89058	-3.65267	0.42781	0.002475	0.157035	-1.45539	-1.45787	-1.61243	0.997193	0.668048	0.487784	0.510107	0.454974
28.3884	28.2312	28.1108	28.2496	27.8531	28.4394	28.247	28.522	Annexin A7	Anxa7	17	-0.27759	0.01838	-0.53531	0.20817	-0.14138	0.29085	0.13621	0.27247	0.39393	0.08268	-0.129605	-0.16357	0.074735	0.20434	0.238305	0.341882	0.643874	0.683504	0.315787	0.538334
29.8288	29.9107	29.7338	29.8619	29.8309	29.8441	29.9844	29.8083	AP-1 complex subunit beta-1	Ap1b1	63	-0.09499	-0.04885	0.0021	-0.06658	0.15563	-0.10239	0.25062	-0.05354	0.15353	-0.03581	-0.07192	-0.03224	0.02662	0.09854	0.05886	0.443961	0.518509	0.809705	0.460934	0.573614
27.1217	27.2017	26.8295	27.1469	27.0598	27.2479	27.2522	27.0961	AP-1 complex subunit gamma-1	Ap1g1	27	-0.29216	-0.05486	-0.06187	0.04618	0.13054	-0.10565	0.4227	-0.05079	0.19241	-0.15183	-0.17351	-0.007845	0.012445	0.185955	0.02029	0.400109	0.945801	0.900201	0.403308	0.883421
27.5071	27.4384	27.1709	27.3698	27.2685	27.3604	27.4501	27.1532	AP-1 complex subunit mu-1	Ap1m1	17	-0.33618	-0.06863	-0.23863	-0.07806	-0.05701	-0.28525	0.27917	-0.21662	0.18162	-0.20719	-0.202405	-0.158345	-0.17113	0.031275	-0.012785	0.194228	0.109986	0.378149	0.877174	0.941928
23.3659	23.618	23.0155	23.1954	23.2275	23.7704	22.9895	23.5228	AP-1 complex subunit sigma-1A	Ap1s1	4	-0.35035	-0.42253	-0.13836	0.15246	-0.37634	-0.09519	-0.02599	0.32734	-0.23798	-0.24765	-0.38644	0.00705	-0.235765	0.150675	-0.242815	0.129999	0.983346	0.507904	0.645903	0.588696
23.7862	23.1921	23.4808	22.9809	22.6144	23.4694	23.1877	23.1594	AP-1 complex subunit sigma-2	Ap1s2	4	-0.30541	-0.21118	-1.17173	0.27724	-0.59843	-0.03275	-0.29302	0.17843	0.5733	-0.30999	-0.258295	-0.447245	-0.31559	-0.057295	0.131655	0.57425	0.480762	0.399764	0.840223	0.787318
31.8186	31.9554	31.4981	31.8803	31.7649	31.9488	31.9856	31.961	AP-2 complex subunit alpha-1	Ap2a1	61	-0.32049	-0.07502	-0.05371	-0.0066	0.16692	0.00563	0.48741	0.08065	0.22063	0.01223	-0.197755	-0.030155	0.086275	0.28403	0.11643	0.432637	0.816998	0.340073	0.276247	0.336088
31.2265	31.3097	30.9116	31.1656	31.1154	31.2037	31.2974	31.1551	AP-2 complex subunit alpha-2	Ap2a2	52	-0.31489	-0.14409	-0.11114	-0.10603	0.07087	-0.15461	0.38576	-0.01052	0.18201	-0.04858	-0.22949	-0.108585	-0.04187	0.18762	0.066715	0.228031	0.215251	0.661918	0.326387	0.509152
32.0872	32.2539	31.7942	32.1806	32.0414	32.2435	32.2932	32.1841	AP-2 complex subunit beta;AP complex subunit beta	Ap2b1	67	-0.29294	-0.07336	-0.04578	-0.01037	0.20598	-0.06983	0.49892	0.00353	0.25176	-0.05946	-0.18315	-0.028075	0.068075	0.251225	0.09615	0.475786	0.850193	0.564938	0.337236	0.490587
30.7558	31.0154	30.2856	30.7663	30.5805	30.7714	30.9203	30.7295	AP-2 complex subunit mu	Ap2m1	27	-0.47021	-0.2491	-0.17534	-0.24398	0.16451	-0.28591	0.63472	-0.03681	0.33985	-0.04193	-0.359655	-0.20966	-0.0607	0.298955	0.14896	0.31857	0.322876	0.742539	0.367087	0.384799
28.1979	28.2551	27.5909	28.1173	27.9269	28.1075	28.2006	28.1496	AP-2 complex subunit sigma	Ap2s1	6	-0.60697	-0.13778	-0.27095	-0.14758	0.00271	-0.10545	0.60968	0.03233	0.27366	0.04213	-0.372375	-0.209265	-0.05137	0.321005	0.157895	0.294803	0.157707	0.311887	0.348643	0.234362
23.8471	22.9604	22.8491	21.5903	22.5274	22.6697	21.1351	22.8324	AP-3 complex subunit beta-1	Ap3b1	14	-0.99796	-1.37011	-1.31973	-0.29064	-2.71201	-0.12796	-1.71405	1.24215	-1.39228	0.16268	-1.18404	-0.805185	-1.41999	-0.23595	-0.6148	0.263914	0.214816	0.276305	0.844029	0.54535
29.0328	28.9234	28.9419	29.0042	28.983	29.0542	29.0842	28.9163	AP-3 complex subunit beta-2	Ap3b2	48	-0.09091	0.08078	-0.04981	0.13082	0.05143	-0.0071	0.14234	-0.08788	0.10124	-0.13792	-0.005065	0.040505	0.022165	0.02723	-0.01834	0.94319	0.59817	0.845457	0.789788	0.859221
28.9068	28.9915	28.5618	28.938	28.5684	28.9583	28.8448	28.8593	AP-3 complex subunit delta-1	Ap3d1	56	-0.34492	-0.05348	-0.33831	-0.03325	-0.06197	-0.13216	0.28295	-0.07868	0.27634	-0.09891	-0.1992	-0.18578	-0.097065	0.102135	0.088715	0.410102	0.449963	0.15255	0.64179	0.693817
22.862	22.8795	22.2633	22.2829	22.6671	22.7763	22.4676	22.4634	AP-3 complex subunit mu-1	Ap3m1	11	-0.59865	-0.5966	-0.19487	-0.10318	-0.39438	-0.41605	0.20427	0.18055	-0.19951	-0.31287	-0.597625	-0.149025	-0.405215	0.19241	-0.25619	0.000480516	0.114455	0.00049158	0.00268338	0.0425806
26.7675	26.7259	26.5427	26.819	26.6471	26.9237	26.8844	26.9239	AP-3 complex subunit mu-2	Ap3m2	19	-0.22479	0.09312	-0.12044	0.19781	0.11688	0.19803	0.34167	0.10491	0.23732	0.00022	-0.065835	0.038685	0.157455	0.22329	0.11877	0.68385	0.808057	0.0316564	0.250694	0.484793
25.529	25.4714	25.6226	25.6833	25.4184	25.5799	25.3993	25.4866	AP-3 complex subunit sigma-1	Ap3s1	10	0.09359	0.2119	-0.11066	0.10857	-0.12977	0.01527	-0.22336	-0.19663	-0.01911	-0.0933	0.152745	-0.001045	-0.05725	-0.209995	-0.056205	0.0675266	0.991385	0.388204	0.05852	0.602785
23.7957	23.7422	23.6338	23.3485	23.8354	23.7176	23.6851	23.651	AP-3 complex subunit sigma-2	Ap3s2	4	-0.16193	-0.39368	0.03967	-0.02458	-0.11064	-0.09125	0.05129	0.30243	-0.15031	-0.06667	-0.277805	0.007545	-0.100945	0.17686	-0.10849	0.195653	0.91777	0.0861576	0.343348	0.218724
26.3053	26.0767	25.9835	26.459	26.2296	26.3105	26.125	26.274	Amyloid beta A4 precursor protein-binding family A member 1	Apba1	19	-0.32179	0.38233	-0.07563	0.23385	-0.18029	0.19731	0.1415	-0.18502	-0.10466	-0.03654	0.03027	0.07911	0.00851	-0.02176	-0.0706	0.919129	0.581077	0.955939	0.93836	0.492481
24.0875	24.5588	23.8623	24.4056	24.6376	24.3097	24.057	24.5297	Amyloid beta A4 precursor protein-binding family A member 2	Apba2	13	-0.22517	-0.15322	0.55007	-0.24904	-0.03051	-0.02907	0.19466	0.12415	-0.58058	0.21997	-0.189195	0.150515	-0.02979	0.159405	-0.180305	0.651313	0.652349	0.937012	0.701251	0.594774
24.3286	24.5398	24.5022	24.5735	24.6281	24.6705	24.5556	24.4711	Amyloid beta A4 precursor protein-binding family B member 1	Apbb1	13	0.17353	0.03373	0.29944	0.13071	0.22699	-0.06869	0.05346	-0.10242	-0.07245	-0.1994	0.10363	0.215075	0.07915	-0.02448	-0.135925	0.450626	0.183905	0.558448	0.70131	0.102706
26.1357	26.1697	26.0346	26.2462	25.9257	26.216	26.005	26.0126	Adenomatous polyposis coli protein	Apc	41	-0.10111	0.07649	-0.21	0.04634	-0.13069	-0.15704	-0.02958	-0.23353	0.07931	-0.20338	-0.01231	-0.08183	-0.143865	-0.131555	-0.062035	0.919036	0.631914	0.014355	0.339938	0.710843
26.5559	26.3394	26.6351	26.3479	26.4124	26.4718	26.3597	26.3132	Acylamino-acid-releasing enzyme	Apeh	19	0.07913	0.00847	-0.1435	0.13239	-0.19618	-0.02623	-0.27531	-0.0347	-0.05268	-0.15862	0.0438	-0.005555	-0.111205	-0.155005	-0.10565	0.830246	0.965026	0.42094	0.398164	0.107388
25.4293	25.7915	25.7802	26.1294	25.8108	25.9678	26.1115	25.864	DNA-(apurinic or apyrimidinic site) lyase;DNA-(apurinic or apyrimidinic site) lyase, mitochondrial	Apex1	11	0.35091	0.33791	0.3815	0.17627	0.68224	0.07242	0.33133	-0.26549	0.30074	-0.10385	0.34441	0.278885	0.37733	0.03292	0.098445	0.304507	0.293276	0.227582	0.891887	0.571019
25.9751	25.609	26.4027	25.6613	26.0028	25.8838	25.9649	25.7432	Apoptosis inhibitor 5	Api5	13	0.42759	0.05227	0.02777	0.27482	-0.01014	0.1342	-0.43773	0.08193	-0.03791	-0.14062	0.23993	0.151295	0.06203	-0.1779	-0.089265	0.620358	0.514175	0.799212	0.690817	0.551634
22.9155	23.1002	23.5269	22.7338	23.3105	22.9921	22.7017	22.8053	Methylthioribulose-1-phosphate dehydratase	Apip	6	0.61147	-0.36643	0.39502	-0.10813	-0.21382	-0.29491	-0.82529	0.07152	-0.60884	-0.18678	0.12252	0.143445	-0.254365	-0.376885	-0.39781	0.791896	0.517357	0.138318	0.445493	0.14069
25.7879	25.8571	25.261	25.783	25.516	25.9058	25.5779	25.5865	Amyloid-like protein 1;C30	Aplp1	13	-0.52692	-0.07407	-0.27188	0.04873	-0.21003	-0.27057	0.31689	-0.1965	0.06185	-0.3193	-0.300495	-0.111575	-0.2403	0.060195	-0.128725	0.37197	0.629727	0.0203889	0.839069	0.576909
25.7404	25.7104	25.4781	25.5657	25.6814	25.6287	25.486	25.5279		Aplp2	16	-0.2623	-0.14476	-0.05899	-0.0817	-0.25445	-0.18258	0.00785	-0.03782	-0.19546	-0.10088	-0.20353	-0.070345	-0.218515	-0.014985	-0.14817	0.0479962	0.14611	0.0136092	0.786668	0.0479197
26.5491	26.357	26.5611	26.5507	26.398	26.6288	26.6451	26.4504	Adipocyte plasma membrane-associated protein	Apmap	13	0.01198	0.1937	-0.15117	0.27178	0.09601	0.09337	0.08403	-0.10033	0.24718	-0.17841	0.10284	0.060305	0.09469	-0.00815	0.034385	0.396925	0.726828	0.560296	0.940998	0.841039
28.367	28.5829	28.5109	28.3214	28.5589	28.5661	27.7069	28.4712	Apolipoprotein A-I;Proapolipoprotein A-I;Truncated apolipoprotein A-I	Apoa1	16	0.14386	-0.26143	0.19193	-0.01682	-0.66011	-0.11164	-0.80397	0.14979	-0.85204	-0.09482	-0.058785	0.087555	-0.385875	-0.32709	-0.47343	0.721944	0.502668	0.433709	0.493502	0.341108
27.3585	27.053	27.398	26.9963	27.1705	27.1662	27.1908	27.2228	NAD(P)H-hydrate epimerase	Apoa1bp	13	0.03953	-0.05674	-0.18795	0.11324	-0.16775	0.16979	-0.20728	0.22653	0.0202	0.05655	-0.008605	-0.037355	0.00102	0.009625	0.038375	0.975896	0.829622	0.995304	0.966247	0.140879
23.3784	23.6122	24.3215	23.413	23.8466	23.8344	23.7234	23.6006	Apolipoprotein A-IV	Apoa4	6	0.94319	-0.19923	0.46825	0.22218	0.34502	-0.01163	-0.59817	0.1876	-0.12323	-0.23381	0.37198	0.345215	0.166695	-0.205285	-0.17852	0.510912	0.0983677	0.334137	0.698114	0.101555
24.363	24.0988	23.6307	23.1125	23.9769	23.6752	23.9151	23.5686	Apolipoprotein D	Apod	3	-0.73231	-0.98634	-0.38607	-0.42366	-0.44793	-0.53025	0.28438	0.45609	-0.06186	-0.10659	-0.859325	-0.404865	-0.48909	0.370235	-0.084225	0.0979797	0.180914	0.153858	0.356809	0.749036
29.7869	29.7131	29.7259	29.7181	29.5423	29.8086	29.6391	29.7832	Apolipoprotein E	Apoe	17	-0.06102	0.00496	-0.24466	0.09545	-0.1478	0.07008	-0.08678	0.06512	0.09686	-0.02537	-0.02803	-0.074605	-0.03886	-0.01083	0.035745	0.528856	0.643318	0.678534	0.894448	0.835327
27.9834	27.8272	27.9736	27.827	27.8371	27.8662	28.092	27.7065	Apolipoprotein O	Apoo	9	-0.00987	-0.00024	-0.14629	0.03897	0.10857	-0.12074	0.11844	-0.1205	0.25486	-0.15971	-0.005055	-0.05366	-0.006085	-0.00103	0.047575	0.966644	0.569004	0.979316	0.996468	0.828546
26.2166	25.7935	26.2137	25.8221	26.2709	25.9353	26.2307	25.9081	MICOS complex subunit Mic27	Apool	11	-0.00288	0.02859	0.05433	0.14185	0.0141	0.11459	0.01698	0.086	-0.04023	-0.02726	0.012855	0.09809	0.064345	0.05149	-0.033745	0.968479	0.75117	0.831398	0.857923	0.898
27.8711	28.0118	27.7368	27.9554	27.8964	28.1148	27.629	28.0574	Amyloid beta A4 protein;N-APP;Soluble APP-alpha;Soluble APP-beta;C99;Beta-amyloid protein 42;Beta-amyloid protein 40;C83;P3(42);P3(40);C80;Gamma-secretase C-terminal fragment 59;Gamma-secretase C-terminal fragment 57;Gamma-secretase C-terminal fragment 50;C31	App	24	-0.13429	-0.05637	0.02534	0.10296	-0.24207	0.0456	-0.10778	0.10197	-0.26741	-0.05736	-0.09533	0.06415	-0.098235	-0.002905	-0.162385	0.539673	0.670261	0.705551	0.991458	0.569011
28.1616	28.1287	28.1496	28.2953	28.2279	28.1281	28.2013	28.0956	DCC-interacting protein 13-alpha	Appl1	35	-0.01202	0.16661	0.06629	-0.00069	0.03962	-0.03317	0.05164	-0.19978	-0.02667	-0.03248	0.077295	0.0328	0.003225	-0.07407	-0.029575	0.409503	0.596414	0.958832	0.497066	0.723585
24.5371	24.396	24.896	24.2367	24.4591	24.2974	24.1608	24.3358	DCC-interacting protein 13-beta	Appl2	11	0.35885	-0.15932	-0.07804	-0.09858	-0.37635	-0.06019	-0.7352	0.09913	-0.29831	0.03839	0.099765	-0.08831	-0.21827	-0.318035	-0.12996	0.795182	0.497045	0.191693	0.449538	0.389232
24.6594	24.9946	24.8627	24.8307	25.1372	25.0673	25.0062	25.0077	Adenine phosphoribosyltransferase	Aprt	6	0.20324	-0.16386	0.47772	0.07267	0.3468	0.0131	0.14356	0.17696	-0.13092	-0.05957	0.01969	0.275195	0.17995	0.16026	-0.095245	0.917574	0.249178	0.395273	0.00980487	0.112414
22.8159	22.7856	22.7382	23.4584	22.817	22.7987	22.9596	22.4546		Araf	6	-0.07767	0.67281	0.00108	0.01317	0.14374	-0.331	0.22141	-1.00381	0.14266	-0.34417	0.29757	0.007125	-0.09363	-0.3912	-0.100755	0.49581	0.725981	0.74682	0.467594	0.728634
24.3485	24.1398	24.0239	24.7642	23.9731	23.8097	24.5314	24.1891	Serine/threonine-protein kinase A-Raf	Araf	8	-0.32462	0.6243	-0.37541	-0.33014	0.18288	0.04926	0.5075	-0.57504	0.55829	0.3794	0.14984	-0.352775	0.11607	-0.03377	0.468845	0.734382	0.116838	0.621024	0.941543	0.131957
21.9723	21.1207	21.9293	22.2877	21.6033	21.6957	21.6373	22.0437	Arf-GAP with Rho-GAP domain, ANK repeat and PH domain-containing protein 2	Arap2	7	-0.04299	1.16698	-0.369	0.57497	-0.33504	0.92294	-0.29205	-0.24404	0.03396	0.34797	0.561995	0.102985	0.29395	-0.268045	0.190965	0.347865	0.832379	0.596831	0.426755	0.456183
23.2071	23.0313	22.915	23.3905	23.1681	23.6868	23.1359	23.1756	Activity-regulated cytoskeleton-associated protein	Arc	6	-0.29212	0.35916	-0.039	0.65546	-0.07126	0.14427	0.22086	-0.21489	-0.03226	-0.51119	0.03352	0.30823	0.036505	0.002985	-0.271725	0.906896	0.377238	0.724624	0.991153	0.40582
26.4946	26.5543	26.322	26.5043	26.4693	26.565	26.4621	26.4267	Coatomer subunit delta	Arcn1	26	-0.17261	-0.05005	-0.02525	0.01066	-0.03246	-0.12767	0.14015	-0.07762	-0.00721	-0.13833	-0.11133	-0.007295	-0.080065	0.031265	-0.07277	0.365592	0.908899	0.147661	0.768396	0.289804
21.672	25.2153	26.2055	25.4121	25.0339	25.3124	25.0319	25.2554	ADP-ribosylation factor 1	Arf1	15	4.53349	0.19678	3.36191	0.09706	3.35985	0.0401	-1.17364	-0.15668	-0.00206	-0.05696	2.36514	1.72949	1.69998	-0.66516	-0.02951	0.322479	0.433107	0.439305	0.247897	0.883926
25.2557	25.6127	25.8467	25.5996	25.8514	26.1741	25.4387	25.1366	ADP-ribosylation factor 2	Arf2	12	0.591	-0.01319	0.59568	0.56139	0.183	-0.47609	-0.408	-0.4629	-0.41268	-1.03748	0.288905	0.578535	-0.146545	-0.43545	-0.72508	0.314735	0.138054	0.594848	0.155368	0.0816925
32.2787	32.1879	32.2645	32.2885	32.2999	32.2814	32.4443	32.1947	ADP-ribosylation factor 3	Arf3	15	-0.01422	0.1006	0.02119	0.09348	0.16554	0.00683	0.17976	-0.09377	0.14435	-0.08665	0.04319	0.057335	0.086185	0.042995	0.02885	0.454825	0.341496	0.582813	0.764264	0.839053
26.9583	26.683	26.9066	26.7676	26.8428	26.7878	26.9398	26.6712	ADP-ribosylation factor 4	Arf4	10	-0.0517	0.08464	-0.11548	0.10483	-0.01849	-0.01183	0.03321	-0.09647	0.09699	-0.11666	0.01647	-0.005325	-0.01516	-0.03163	-0.009835	0.924678	0.973183	0.944345	0.853682	0.949338
29.3794	29.4185	29.4789	29.2681	29.5528	29.4133	29.3261	29.2941	ADP-ribosylation factor 5	Arf5	12	0.09947	-0.15034	0.17338	-0.00519	-0.05326	-0.12438	-0.15273	0.02596	-0.22664	-0.11919	-0.025435	0.084095	-0.08882	-0.063385	-0.172915	0.834482	0.365467	0.0722664	0.612341	0.136951
26.4978	26.3782	26.1831	26.423	26.4239	26.3532	26.2348	26.446	ADP-ribosylation factor 6	Arf6	6	-0.31476	0.04487	-0.07395	-0.02492	-0.26306	0.06786	0.0517	0.02299	-0.18911	0.09278	-0.134945	-0.049435	-0.0976	0.037345	-0.048165	0.420153	0.550578	0.50578	0.83701	0.70757
28.6847	28.8766	28.6777	28.8662	28.8784	28.6975	28.801	28.8122	ADP-ribosylation factor GTPase-activating protein 1	Arfgap1	18	-0.00697	-0.0104	0.19364	-0.17904	0.11626	-0.06441	0.12323	-0.05401	-0.07738	0.11463	-0.008685	0.0073	0.025925	0.03461	0.018625	0.954371	0.960871	0.812599	0.748988	0.85613
24.7835	24.6037	24.6252	24.5698	24.5072	24.6728	24.7273	24.5781	ADP-ribosylation factor GTPase-activating protein 2	Arfgap2	10	-0.1583	-0.03389	-0.27628	0.06906	-0.05624	-0.02558	0.10206	0.00831	0.22004	-0.09464	-0.096095	-0.10361	-0.04091	0.055185	0.0627	0.414475	0.485798	0.759612	0.559615	0.630243
23.7247	23.6702	23.8233	23.8927	24.1972	23.8986	23.9038	23.8055	ADP-ribosylation factor GTPase-activating protein 3	Arfgap3	9	0.09854	0.2225	0.47249	0.22832	0.17906	0.13525	0.08052	-0.08725	-0.29343	-0.09307	0.16052	0.350405	0.157155	-0.003365	-0.19325	0.0680033	0.147315	0.107661	0.960497	0.344006
25.8342	25.6227	25.5145	25.7466	25.716	25.747	25.6127	25.6517	Brefeldin A-inhibited guanine nucleotide-exchange protein 1	Arfgef1	36	-0.31974	0.12382	-0.11823	0.12423	-0.22152	0.02892	0.09822	-0.0949	-0.10329	-0.09531	-0.09796	0.003	-0.0963	0.00166	-0.0993	0.596325	0.980153	0.464926	0.990026	0.0575163
26.2135	26.2658	26.1462	26.202	26.0912	26.1504	26.0752	26.427	Brefeldin A-inhibited guanine nucleotide-exchange protein 2	Arfgef2	37	-0.06725	-0.06376	-0.12227	-0.11537	-0.13826	0.16126	-0.07101	0.22502	-0.01599	0.27663	-0.065505	-0.11882	0.0115	0.077005	0.13032	0.228751	0.09498	0.954322	0.707631	0.541025
26.2234	26.2012	25.8793	26.182	26.2485	26.2172	26.1496	26.2953	Brefeldin A-inhibited guanine nucleotide-exchange protein 3	Arfgef3	41	-0.34406	-0.01922	0.02508	0.01594	-0.07382	0.09408	0.27024	0.1133	-0.0989	0.07814	-0.18164	0.02051	0.01013	0.19177	-0.01038	0.353931	0.396914	0.903269	0.371833	0.90199
24.9319	24.7272	24.862	24.6813	24.7929	24.7446	25.0211	24.7952		Arfip1	9	-0.06996	-0.04597	-0.13905	0.0174	0.08918	0.06793	0.15914	0.1139	0.22823	0.05053	-0.057965	-0.060825	0.078555	0.13652	0.13938	0.712463	0.621428	0.657642	0.444933	0.350966
26.0393	26.3503	26.0401	26.2429	26.0936	26.2688	26.0695	26.4823	Arfaptin-2	Arfip2	13	0.00073	-0.10738	0.05432	-0.08152	0.0302	0.13198	0.02947	0.23936	-0.02412	0.2135	-0.053325	-0.0136	0.08109	0.134415	0.09469	0.800974	0.946193	0.783378	0.618046	0.713848
23.8191	23.9642	24.2101	23.9838	24.5243	23.9199	23.7536	22.6969	Arginine and glutamate-rich protein 1	Arglu1	4	0.39106	0.01961	0.70518	-0.04431	-0.06551	-1.26735	-0.45657	-1.28696	-0.77069	-1.22304	0.205335	0.330435	-0.66643	-0.871765	-0.996865	0.26622	0.399063	0.337859	0.248011	0.243129
28.3236	28.2611	27.7075	28.3399	28.0979	28.2665	28.4824	28.2304	Rho GTPase-activating protein 1	Arhgap1	21	-0.61609	0.07881	-0.2257	0.00546	0.1588	-0.03064	0.77489	-0.10945	0.3845	-0.0361	-0.26864	-0.11012	0.06408	0.33272	0.1742	0.486827	0.345337	0.670501	0.431372	0.369404
23.3047	23.1041	22.7941	22.8731	23.4769	22.8986	23.0872	22.9907	Rho GTPase-activating protein 12	Arhgap12	6	-0.51058	-0.23105	0.17226	-0.20555	-0.21742	-0.1134	0.29316	0.11765	-0.38968	0.09215	-0.370815	-0.016645	-0.16541	0.205405	-0.148765	0.0750748	0.961573	0.275511	0.0811158	0.662276
26.2299	26.3947	26.4395	26.3683	26.6022	26.3234	26.4335	26.3269		Arhgap21	34	0.20961	-0.02642	0.37222	-0.07136	0.20357	-0.06784	-0.00604	-0.04142	-0.16865	0.00352	0.091595	0.15043	0.067865	-0.02373	-0.082565	0.414915	0.450947	0.560735	0.746739	0.635649
25.0593	25.1433	24.8162	25.3485	25.307	25.3948	25.2447	25.4322	Rho GTPase-activating protein 23	Arhgap23	21	-0.24316	0.20516	0.24766	0.25145	0.18538	0.28883	0.42854	0.08367	-0.06228	0.03738	-0.019	0.249555	0.237105	0.256105	-0.01245	0.950201	0.0544549	0.147263	0.459884	0.915239
24.1601	23.6752	22.4643	23.639	23.6074	23.3572	23.0632	23.2113	Rho GTPase-activating protein 25	Arhgap25	10	-1.69575	-0.03621	-0.5527	-0.31803	-1.0969	-0.46384	0.59885	-0.42763	-0.5442	-0.14581	-0.86598	-0.435365	-0.78037	0.08561	-0.345005	0.306079	0.2516	0.0913105	0.898271	0.140999
25.4748	25.3543	25.931	25.3935	25.5945	25.5855	25.4952	25.5673	Rho GTPase-activating protein 26	Arhgap26	18	0.45611	0.03918	0.11964	0.23115	0.02036	0.21301	-0.43575	0.17383	-0.09928	-0.01814	0.247645	0.175395	0.116685	-0.13096	-0.05871	0.463451	0.10106	0.238511	0.676802	0.247528
26.8995	26.8586	26.8612	26.9998	27.1946	26.9233	26.9489	26.9337	Rho GTPase-activating protein 32	Arhgap32	49	-0.0383	0.14118	0.29506	0.06469	0.04939	0.07508	0.08769	-0.0661	-0.24567	0.01039	0.05144	0.179875	0.062235	0.010795	-0.11764	0.550287	0.320079	0.104123	0.891138	0.477807
22.5425	22.7214	22.8051	23.0945	22.9902	22.9071	23.5744	23.269	Rho GTPase-activating protein 33	Arhgap33	9	0.26265	0.37316	0.44775	0.18575	1.03191	0.54763	0.76926	0.17447	0.58416	0.36188	0.317905	0.31675	0.78977	0.471865	0.47302	0.202581	0.0847977	0.046718	0.154093	0.0960728
26.8201	26.8234	26.7764	26.8744	26.9622	26.9956	26.8615	26.9223	Rho GTPase-activating protein 35	Arhgap35	42	-0.04364	0.05109	0.14217	0.17226	0.04141	0.09895	0.08505	0.04786	-0.10076	-0.07331	0.003725	0.157215	0.07018	0.066455	-0.087035	0.946358	0.0111817	0.147697	0.368348	0.12884
24.5809	24.8484	24.9271	24.7638	25.0575	24.8177	24.839	24.7779	Rho GTPase-activating protein 39	Arhgap39	17	0.3462	-0.08463	0.47657	-0.0307	0.25814	-0.07052	-0.08806	0.01411	-0.21843	-0.03982	0.130785	0.222935	0.09381	-0.036975	-0.129125	0.491763	0.340367	0.564707	0.712848	0.406247
27.4063	27.4524	27.3506	27.4753	27.448	27.4735	27.3414	27.5375	Rho GTPase-activating protein 44	Arhgap44	20	-0.05573	0.02292	0.04165	0.02114	-0.06495	0.08511	-0.00922	0.06219	-0.1066	0.06397	-0.016405	0.031395	0.01008	0.026485	-0.021315	0.828071	0.355394	0.929411	0.840884	0.849318
25.8701	25.7612	26.0037	25.7874	25.9761	25.8518	25.8582	25.6341	Rho GTPase-activating protein 5	Arhgap5	36	0.13365	0.02616	0.10607	0.09059	-0.01189	-0.12716	-0.14554	-0.15332	-0.11796	-0.21775	0.079905	0.09833	-0.069525	-0.14943	-0.167855	0.57716	0.356122	0.632922	0.438589	0.320482
30.6815	30.5896	30.2814	30.5633	30.462	30.6191	30.4766	30.4919	Rho GDP-dissociation inhibitor 1	Arhgdia	15	-0.40012	-0.02631	-0.21954	0.02952	-0.20489	-0.0977	0.19523	-0.07139	0.01465	-0.12722	-0.213215	-0.09501	-0.151295	0.06192	-0.056285	0.286967	0.406165	0.0831685	0.703734	0.549808
25.3742	24.8192	24.3056	25.0424	24.1811	25.0561	24.9295	24.9127	Rho GDP-dissociation inhibitor 2	Arhgdib	7	-1.06862	0.22315	-1.19316	0.2369	-0.44476	0.0935	0.62386	-0.12965	0.7484	-0.1434	-0.422735	-0.47813	-0.17563	0.247105	0.3025	0.45612	0.453515	0.591673	0.571536	0.560857
22.5842	22.4219	22.2783	22.0232	22.432	21.563	21.4298	21.6762	Rho guanine nucleotide exchange factor 1	Arhgef1	8	-0.30584	-0.39862	-0.15223	-0.85886	-1.15442	-0.74566	-0.84858	-0.34704	-1.00219	0.1132	-0.35223	-0.505545	-0.95004	-0.59781	-0.444495	0.145169	0.371155	0.0232805	0.0778678	0.428765
26.3045	26.5175	27.0173	26.5099	26.5839	26.4644	26.4785	26.4601		Arhgef11	24	0.71283	-0.00756	0.27941	-0.05305	0.17401	-0.0574	-0.53882	-0.04984	-0.1054	-0.00435	0.352635	0.11318	0.058305	-0.29433	-0.054875	0.328484	0.451819	0.640131	0.366016	0.459794
26.2072	26.068	26.1232	26.1804	26.2508	26.1913	26.1578	26.0775	Rho guanine nucleotide exchange factor 12	Arhgef12	38	-0.08394	0.11238	0.04362	0.12324	-0.04942	0.00948	0.03452	-0.1029	-0.09304	-0.11376	0.01422	0.08343	-0.01997	-0.03419	-0.1034	0.867495	0.385144	0.826825	0.559451	0.174307
21.394	21.2203	21.0094	21.4485	21.2951	21.0115	21.3322	21.5588		Arhgef12	38	-0.38456	0.22826	-0.09891	-0.20874	-0.06183	0.33857	0.32273	0.11031	0.03708	0.54731	-0.07815	-0.153825	0.13837	0.21652	0.292195	0.772114	0.452532	0.434768	0.473285	0.248728
22.9519	22.7756	22.2016	22.5079	22.5353	22.5584	22.6663	22.5064	Rho guanine nucleotide exchange factor 17	Arhgef17	11	-0.75029	-0.26772	-0.41658	-0.21719	-0.28558	-0.26919	0.46471	-0.00147	0.131	-0.052	-0.509005	-0.316885	-0.277385	0.23162	0.0395	0.102334	0.070501	0.145093	0.311979	0.673265
21.9456	22.5288	22.1291	22.2822	22.0068	21.3669	22.5731	22.2611	Rho guanine nucleotide exchange factor 18	Arhgef18	6	0.18346	-0.24656	0.06116	-1.16189	0.62747	-0.26768	0.44401	-0.02112	0.56631	0.89421	-0.03155	-0.550365	0.179895	0.211445	0.73026	0.926201	0.331437	0.640979	0.347784	0.176655
28.2771	28.3364	28.2202	28.4325	28.3883	28.4249	28.3846	28.3109	Rho guanine nucleotide exchange factor 2	Arhgef2	45	-0.05691	0.09604	0.11118	0.08841	0.10744	-0.02555	0.16435	-0.12159	-0.00374	-0.11396	0.019565	0.099795	0.040945	0.02138	-0.05885	0.875453	0.103393	0.477858	0.866642	0.288645
21.9365	22.0001	22.7794	21.8117	22.5098	21.6763	22.1165	21.6538	Rho guanine nucleotide exchange factor 6	Arhgef6	9	0.84288	-0.18843	0.57329	-0.32381	0.17994	-0.34633	-0.66294	-0.1579	-0.39335	-0.02252	0.327225	0.12474	-0.083195	-0.41042	-0.207935	0.569354	0.793522	0.755722	0.524106	0.705251
27.5932	27.6606	27.6946	27.66	27.6702	27.6943	27.5596	27.5877	Rho guanine nucleotide exchange factor 7	Arhgef7	35	0.10145	-0.00061	0.077	0.03367	-0.03359	-0.07287	-0.13504	-0.07226	-0.11059	-0.10654	0.05042	0.055335	-0.05323	-0.10365	-0.108565	0.314731	0.26195	0.282134	0.043368	0.027812
23.985	24.6278	23.9121	24.7864	24.1581	24.4081	24.3362	24.6188	Rho guanine nucleotide exchange factor 9	Arhgef9	13	-0.07289	0.15863	0.17312	-0.2197	0.35117	-0.00898	0.42406	-0.16761	0.17805	0.21072	0.04287	-0.02329	0.171095	0.128225	0.194385	0.944215	0.952294	0.67419	0.806374	0.411088
22.1861	22.6016	20.8614	22.1303	21.8651	22.6001	22.0336	21.5979	AT-rich interactive domain-containing protein 1A	Arid1a	14	-1.32474	-0.47128	-0.32096	-0.00152	-0.15251	-1.00367	1.17223	-0.53239	0.16845	-1.00215	-0.89801	-0.16124	-0.57809	0.31992	-0.41685	0.310823	0.739248	0.19477	0.680458	0.43207
24.2718	24.5167	23.999	24.5195	24.2194	24.4273	24.1709	24.4414	E3 ubiquitin-protein ligase ARIH1	Arih1	12	-0.27282	0.00276	-0.05236	-0.08945	-0.10088	-0.07526	0.17194	-0.07802	-0.04852	0.01419	-0.13503	-0.070905	-0.08807	0.04696	-0.017165	0.684954	0.702033	0.677023	0.887512	0.92903
23.094	22.499	21.4556	22.2803	22.7212	21.9099	21.6377	21.7606	E3 ubiquitin-protein ligase ARIH2	Arih2	6	-1.63839	-0.21863	-0.37281	-0.5891	-1.45634	-0.73836	0.18205	-0.51973	-1.08353	-0.14926	-0.92851	-0.480955	-1.09735	-0.16884	-0.616395	0.209384	0.439953	0.0688295	0.724702	0.271868
24.8455	24.5536	24.5749	25.3655	24.1395	25.0825	25.298	25.3154	ADP-ribosylation factor-like protein 1	Arl1	6	-0.27066	0.81184	-0.70597	0.52887	0.45245	0.76182	0.72311	-0.05002	1.15842	0.23295	0.27059	-0.08855	0.607135	0.336545	0.695685	0.586561	0.874143	0.0533895	0.484338	0.278107
22.3374	22.5792	22.4184	22.3983	22.4728	22.0176	22.6974	22.1152	ADP-ribosylation factor-like protein 15	Arl15	4	0.08107	-0.181	0.13547	-0.56168	0.36003	-0.46404	0.27896	-0.28304	0.22456	0.09764	-0.049965	-0.213105	-0.052005	-0.00204	0.1611	0.720483	0.495321	0.884127	0.995048	0.705412
21.4875	21.185	21.0226	21.9574	20.7282	20.6584	21.0502	22.2496	ADP-ribosylation factor-like protein 2	Arl2	4	-0.46491	0.77243	-0.75928	-0.52655	-0.43734	1.06467	0.02757	0.29224	0.32194	1.59122	0.15376	-0.642915	0.313665	0.159905	0.95658	0.783909	0.0536733	0.662448	0.852906	0.252307
27.0941	26.7902	27.301	27.0781	26.9132	27.0345	27.1158	26.7729	ADP-ribosylation factor-like protein 3	Arl3	8	0.20689	0.28789	-0.18087	0.24437	0.02179	-0.01726	-0.1851	-0.30515	0.20266	-0.26163	0.24739	0.03175	0.002265	-0.245125	-0.029485	0.319639	0.864055	0.99301	0.353433	0.88612
22.3177	22.2919	22.222	22.022	21.1163	22.2304	22.0681	22.3173	ADP-ribosylation factor-like protein 6	Arl6	9	-0.09573	-0.2699	-1.20143	-0.06145	-0.24963	0.02542	-0.1539	0.29532	0.9518	0.08687	-0.182815	-0.63144	-0.112105	0.07071	0.519335	0.211515	0.374691	0.465282	0.701342	0.458972
27.407	27.2511	27.5232	27.1127	27.6024	27.3907	27.5352	27.2756	PRA1 family protein 3	Arl6ip5	6	0.11622	-0.13848	0.19546	0.13952	0.12821	0.02445	0.01199	0.16293	-0.06725	-0.11507	-0.01113	0.16749	0.07633	0.08746	-0.09116	0.964177	0.33067	0.664175	0.753227	0.640854
28.06	28.1883	27.9245	28.3218	28.063	28.2677	28.1682	28.3393	ADP-ribosylation factor-like protein 8A	Arl8a	11	-0.13546	0.13344	0.00299	0.07938	0.10819	0.15096	0.24365	0.01752	0.1052	0.07158	-0.00101	0.041185	0.129575	0.130585	0.08839	0.996579	0.765703	0.349465	0.607356	0.575815
26.8807	26.9801	26.6267	26.7259	26.8136	26.706	26.8345	26.6193	ADP-ribosylation factor-like protein 8B	Arl8b	11	-0.25402	-0.25426	-0.06715	-0.27415	-0.04626	-0.36078	0.20776	-0.10652	0.02089	-0.08663	-0.25414	-0.17065	-0.20352	0.05062	-0.03287	0.0685012	0.145154	0.228024	0.710727	0.81029
26.8173	26.8683	27.0201	26.8862	27.0043	26.7985	26.7986	26.8431	Armadillo repeat-containing protein 1	Armc1	11	0.20283	0.01791	0.18706	-0.06984	-0.01866	-0.02518	-0.22149	-0.04309	-0.20572	0.04466	0.11037	0.05861	-0.02192	-0.13229	-0.08053	0.263288	0.635982	0.583961	0.201561	0.524332
25.9243	25.6927	25.8968	25.7985	25.4966	25.6176	26.1138	25.6356	Armadillo repeat-containing protein 10	Armc10	9	-0.02752	0.10584	-0.42762	-0.07507	0.18951	-0.05713	0.21703	-0.16297	0.61713	0.01794	0.03916	-0.251345	0.06619	0.02703	0.317535	0.78499	0.194249	0.826501	0.921939	0.326816
25.6232	25.8195	25.4702	25.7653	25.7115	25.752	25.2873	25.6901	Armadillo repeat-containing protein 6	Armc6	13	-0.15302	-0.05419	0.08827	-0.06753	-0.33594	-0.12945	-0.18292	-0.07526	-0.42421	-0.06192	-0.103605	0.01037	-0.232695	-0.12909	-0.243065	0.618033	0.927044	0.408109	0.65666	0.352777
24.7008	24.9542	24.3949	24.5751	24.8169	24.8107	24.6562	24.6314	Armadillo repeat-containing protein 8	Armc8	13	-0.3059	-0.37911	0.11619	-0.14356	-0.04454	-0.32285	0.26136	0.05626	-0.16073	-0.17929	-0.342505	-0.013685	-0.183695	0.15881	-0.17001	0.158565	0.923896	0.285944	0.22304	0.0056196
23.9441	23.8147	23.8533	24.1455	23.7442	23.8377	23.7489	23.8911	Armadillo repeat-containing X-linked protein 3	Armcx3	8	-0.09076	0.33084	-0.19988	0.02299	-0.19517	0.07645	-0.10441	-0.25439	0.00471	0.05346	0.12004	-0.088445	-0.05936	-0.1794	0.029085	0.530895	0.383194	0.599883	0.384698	0.765163
26.2165	26.6634	26.2815	26.4815	26.4946	26.5605	26.2293	26.5648	Protein-glutamate O-methyltransferase	Armt1	18	0.06508	-0.1819	0.27809	-0.10293	0.01286	-0.09862	-0.05222	0.08328	-0.26523	0.00431	-0.05841	0.08758	-0.04288	0.01553	-0.13046	0.833653	0.735613	0.892123	0.943855	0.525104
29.5894	30.0314	29.5007	29.8816	29.6422	29.8856	29.6964	29.6987	Actin-related protein 2/3 complex subunit 1A	Arpc1a	26	-0.08872	-0.14983	0.0528	-0.14581	0.107	-0.33275	0.19572	-0.18292	0.0542	-0.18694	-0.119275	-0.046505	-0.112875	0.0064	-0.06637	0.722288	0.870758	0.660339	0.976246	0.640226
23.3269	23.4653	23.3949	23.8107	23.3415	23.6664	23.3269	23.642	Actin-related protein 2/3 complex subunit 1B	Arpc1b	6	0.06802	0.34543	0.01459	0.20118	0	0.1767	-0.06802	-0.16873	-0.01459	-0.02448	0.206725	0.107885	0.08835	-0.118375	-0.019535	0.444989	0.603414	0.658685	0.694427	0.939073
29.0659	29.4894	28.957	29.3259	29.106	29.3773	29.253	29.1098	Actin-related protein 2/3 complex subunit 2	Arpc2	26	-0.10893	-0.16344	0.04008	-0.11203	0.18706	-0.3796	0.29599	-0.21616	0.14698	-0.26757	-0.136185	-0.035975	-0.09627	0.039915	-0.060295	0.675599	0.899345	0.708632	0.85879	0.732218
28.78	29.0047	28.6885	28.7553	28.8557	29.0443	28.9271	28.8286	Actin-related protein 2/3 complex subunit 3	Arpc3	10	-0.09148	-0.24944	0.0757	0.0396	0.14705	-0.17606	0.23853	0.07338	0.07135	-0.21566	-0.17046	0.05765	-0.014505	0.155955	-0.072155	0.283033	0.732221	0.916666	0.119778	0.567497
28.6707	28.7031	28.404	28.5494	28.3929	28.6155	28.7807	28.5363	Actin-related protein 2/3 complex subunit 4	Arpc4	10	-0.26672	-0.15372	-0.27785	-0.08754	0.10995	-0.16678	0.37667	-0.01306	0.3878	-0.07924	-0.21022	-0.182695	-0.028415	0.181805	0.15428	0.105884	0.245869	0.83911	0.329298	0.449182
26.9983	27.4623	27.037	26.8994	27.1142	27.2005	27.1105	26.9884	Actin-related protein 2/3 complex subunit 5	Arpc5	6	0.03865	-0.56282	0.11586	-0.26174	0.11218	-0.47388	0.07353	0.08894	-0.00368	-0.21214	-0.262085	-0.07294	-0.18085	0.081235	-0.10791	0.391928	0.78646	0.529564	0.470199	0.285789
28.4639	28.6133	28.4455	28.2983	28.3924	28.5409	28.1758	28.5088	Actin-related protein 2/3 complex subunit 5-like protein	Arpc5l	10	-0.0184	-0.31497	-0.07154	-0.07244	-0.2881	-0.10453	-0.2697	0.21044	-0.21656	-0.03209	-0.166685	-0.07199	-0.196315	-0.02963	-0.124325	0.252869	0.564869	0.39456	0.885652	0.565632
24.903	25.0566	25.1013	24.9832	25.0735	24.8924	25.1975	24.8002	Arpin	Arpin	11	0.19835	-0.07344	0.17047	-0.16428	0.29451	-0.25639	0.09616	-0.18295	0.12404	-0.09211	0.062455	0.003095	0.01906	-0.043395	0.015965	0.585322	0.981573	0.936841	0.853516	0.948352
26.8979	26.8371	26.7079	26.8838	26.9252	26.8482	26.8838	26.9445	cAMP-regulated phosphoprotein 19	Arpp19	9	-0.18999	0.04665	0.02731	0.01103	-0.01414	0.10733	0.17585	0.06068	-0.04145	0.0963	-0.07167	0.01917	0.046595	0.118265	0.027425	0.521625	0.733778	0.391309	0.331412	0.632303
27.1703	25.9256	26.0308	26.3475	25.4715	25.9205	26.8891	26.0634	cAMP-regulated phosphoprotein 21	Arpp21	5	-1.1395	0.42185	-1.69879	-0.00506	-0.28112	0.13779	0.85838	-0.28406	1.41767	0.14285	-0.358825	-0.851925	-0.071665	0.28716	0.78026	0.632526	0.326744	0.932302	0.5827	0.238749
27.2304	27.3175	26.7129	27.3531	26.7967	27.2337	26.9099	27.2714	Beta-arrestin-1	Arrb1	17	-0.51748	0.03561	-0.43366	-0.08381	-0.32053	-0.0461	0.19695	-0.08171	0.11313	0.03771	-0.240935	-0.258735	-0.183315	0.05762	0.07542	0.533523	0.365351	0.428128	0.889843	0.815173
24.5938	24.7548	24.7962	24.3882	24.9137	24.7693	24.4964	24.7577	Arylsulfatase A	Arsa	8	0.20243	-0.36657	0.31997	0.01445	-0.0974	0.0029	-0.29983	0.36947	-0.41737	-0.01155	-0.08207	0.16721	-0.04725	0.03482	-0.21446	0.744178	0.262205	0.787302	0.898882	0.287424
26.2303	26.3716	26.502	26.3032	26.5986	26.3741	26.2264	26.3618	Arylsulfatase B	Arsb	14	0.27172	-0.06837	0.36831	0.00254	-0.00391	-0.00982	-0.27563	0.05855	-0.37222	-0.01236	0.101675	0.185425	-0.006865	-0.10854	-0.19229	0.49214	0.296952	0.950439	0.462032	0.280054
24.7379	24.8924	24.5904	24.8369	24.6961	24.7334	24.6664	24.7347	Armadillo repeat protein deleted in velo-cardio-facial syndrome homolog	Arvcf	14	-0.14754	-0.05544	-0.0418	-0.15896	-0.07145	-0.15762	0.07609	-0.10218	-0.02965	0.00134	-0.10149	-0.10038	-0.114535	-0.013045	-0.014155	0.557605	0.333793	0.307831	0.928082	0.750892
24.2119	24.2783	24.3333	24.264	24.8305	24.1843	24.2197	23.9441	Arsenite methyltransferase	As3mt	10	0.12141	-0.01432	0.61869	-0.09396	0.00785	-0.33426	-0.11356	-0.31994	-0.61084	-0.2403	0.053545	0.262365	-0.163205	-0.21675	-0.42557	0.380671	0.504027	0.36872	0.266726	0.349415
26.5426	26.1187	26.2998	25.742	26.4905	25.9966	26.2715	26.2764	Acid ceramidase;Acid ceramidase subunit alpha;Acid ceramidase subunit beta	Asah1	16	-0.24275	-0.37674	-0.05204	-0.12208	-0.27103	0.15768	-0.02828	0.53442	-0.21899	0.27976	-0.309745	-0.08706	-0.056675	0.25307	0.030385	0.469858	0.814124	0.814208	0.460029	0.913328
27.5945	27.675	27.3578	27.661	27.7091	27.7081	27.6031	27.5807	Arf-GAP with SH3 domain, ANK repeat and PH domain-containing protein 1	Asap1	37	-0.23666	-0.014	0.11456	0.03314	0.00866	-0.09424	0.24532	-0.08024	-0.1059	-0.12738	-0.12533	0.07385	-0.04279	0.08254	-0.11664	0.508039	0.207989	0.41345	0.641526	0.00910976
25.2872	25.3484	25.1258	25.0565	25.4344	25.3301	25.0707	25.1857		Asap2	25	-0.1613	-0.29186	0.14723	-0.01829	-0.21644	-0.16271	-0.05514	0.12915	-0.36367	-0.14442	-0.22658	0.06447	-0.189575	0.037005	-0.254045	0.0392283	0.398006	0.100531	0.636797	0.082008
24.1061	24.1998	23.7702	24.1658	24.1073	24.2182	24.1635	24.2128	Arf-GAP with SH3 domain, ANK repeat and PH domain-containing protein 2	Asap2	24	-0.33591	-0.03402	0.00112	0.01845	0.05733	0.01304	0.39324	0.04706	0.05621	-0.00541	-0.184965	0.009785	0.035185	0.22015	0.0254	0.458841	0.905135	0.574611	0.384446	0.716403
23.313	23.2814	22.73	22.8894	23.0796	22.8561	23.3681	22.9988	Acid-sensing ion channel 1	Asic1	5	-0.58296	-0.39195	-0.23342	-0.42524	0.05514	-0.28257	0.6381	0.10938	0.28856	0.14267	-0.487455	-0.32933	-0.113715	0.37374	0.215615	0.0266725	0.100082	0.602009	0.204247	0.423045
25.5802	25.1631	25.3953	25.251	25.4032	25.1078	25.3344	25.2595	Argininosuccinate lyase	Asl	16	-0.18494	0.08785	-0.17699	-0.05535	-0.24584	0.09642	-0.0609	0.00857	-0.06885	0.15177	-0.048545	-0.11617	-0.07471	-0.026165	0.04146	0.846304	0.694011	0.758083	0.778071	0.811099
27.0632	27.2939	27.1851	27.1759	27.451	27.3282	27.277	27.3468	ATPase Asna1	Asna1	12	0.12187	-0.11807	0.38783	0.03422	0.2138	0.05285	0.09193	0.17092	-0.17403	0.01863	0.0019	0.211025	0.133325	0.131425	-0.0777	0.988364	0.247775	0.383892	0.0648114	0.386143
26.0667	25.9628	25.7056	25.9001	25.8528	25.8102	26.2818	26.3712	Asparagine synthetase [glutamine-hydrolyzing]	Asns	16	-0.36111	-0.06276	-0.21394	-0.15258	0.21507	0.4084	0.57618	0.47116	0.42901	0.56098	-0.211935	-0.18326	0.311735	0.52367	0.494995	0.194457	0.082399	0.0451008	0.0393147	0.00985897
27.267	27.1655	26.8776	26.8541	26.9022	26.9845	26.3965	27.0647	Aspartoacylase	Aspa	12	-0.38936	-0.31136	-0.36477	-0.18102	-0.87051	-0.10082	-0.48115	0.21054	-0.50574	0.0802	-0.35036	-0.272895	-0.485665	-0.135305	-0.21277	0.02139	0.0527959	0.287228	0.72486	0.591963
23.5818	23.729	24.7143	23.6139	24.4856	23.83	23.7354	23.2561	Aspartyl/asparaginyl beta-hydroxylase	Asph	6	1.13258	-0.11508	0.90385	0.10097	0.15366	-0.47291	-0.97892	-0.35783	-0.75019	-0.57388	0.50875	0.50241	-0.159625	-0.668375	-0.662035	0.456163	0.273461	0.589487	0.381311	0.244609
22.1977	21.4654	22.9369	21.5285	22.4217	22.2979	22.5137	21.91		Asph	4	0.73917	0.06308	0.224	0.83252	0.31599	0.44464	-0.42318	0.38156	0.09199	-0.38788	0.401125	0.52826	0.380315	-0.02081	-0.147945	0.663493	0.290842	0.506971	0.980798	0.678518
23.3291	23.0142	22.8481	23.2347	23.8961	23.2552	23.4269	23.3551	Aspartate beta-hydroxylase domain-containing protein 1	Asphd1	5	-0.48104	0.2205	0.56705	0.24101	0.09778	0.34093	0.57882	0.12043	-0.46927	0.09992	-0.13027	0.40403	0.219355	0.349625	-0.184675	0.653442	0.375231	0.307252	0.21736	0.624646
24.3777	24.5011	24.296	24.5346	24.611	24.4809	24.2057	24.4032	Aspartate beta-hydroxylase domain-containing protein 2	Asphd2	7	-0.08169	0.03351	0.2333	-0.02019	-0.17201	-0.09785	-0.09032	-0.13136	-0.40531	-0.07766	-0.02409	0.106555	-0.13493	-0.11084	-0.241485	0.874162	0.356626	0.36622	0.548446	0.177926
25.624	25.457	25.5001	25.5922	25.4683	25.3773	25.7127	25.0925	Tether containing UBX domain for GLUT4	Aspscr1	10	-0.1239	0.13511	-0.15568	-0.07975	0.08865	-0.36455	0.21255	-0.49966	0.24433	-0.2848	0.005605	-0.117715	-0.13795	-0.143555	-0.020235	0.958461	0.341367	0.709359	0.691941	0.954394
29.1544	29.3104	29.5922	29.0361	29.2276	29.2151	29.1276	29.3245	Isoaspartyl peptidase/L-asparaginase;Isoaspartyl peptidase/L-asparaginase alpha chain;Isoaspartyl peptidase/L-asparaginase beta chain	Asrgl1	12	0.43773	-0.27439	0.07315	-0.0954	-0.02686	0.01408	-0.46459	0.28847	-0.10001	0.10948	0.08167	-0.011125	-0.00639	-0.08806	0.004735	0.803912	0.899981	0.964056	0.793458	0.966088
28.0214	27.6524	26.9208	27.5305	27.1677	27.5884	27.9312	27.9277	Argininosuccinate synthase	Ass1	23	-1.10054	-0.12188	-0.85368	-0.06397	-0.09019	0.27529	1.01035	0.39717	0.76349	0.33926	-0.61121	-0.458825	0.09255	0.70376	0.551375	0.22842	0.242724	0.665693	0.147283	0.119945
27.1811	27.3896	27.2598	27.4297	27.2943	27.4495	27.149	27.3935	Astrotactin-1	Astn1	32	0.07868	0.04005	0.11319	0.05986	-0.03212	0.00393	-0.1108	-0.03612	-0.14531	-0.05593	0.059365	0.086525	-0.014095	-0.07346	-0.10062	0.702011	0.57404	0.938092	0.670575	0.55903
21.6172	22.0812	22.4223	21.9364	22.6991	21.9175	21.7064	21.6488	Astrotactin-2	Astn2	12	0.80514	-0.14483	1.08188	-0.16371	0.08921	-0.4324	-0.71593	-0.28757	-0.99267	-0.26869	0.330155	0.459085	-0.171595	-0.50175	-0.63068	0.429352	0.41876	0.539349	0.176779	0.248787
27.1047	27.3487	26.9148	27.1916	27.1347	27.3191	27.062	27.1952	ATPase family AAA domain-containing protein 1	Atad1	15	-0.18991	-0.15706	0.02997	-0.02959	-0.04271	-0.15349	0.1472	0.00357	-0.07268	-0.1239	-0.173485	0.00019	-0.0981	0.075385	-0.09829	0.446295	0.999121	0.5534	0.672125	0.478559
26.5942	26.5023	26.6874	26.5599	26.5906	26.6202	26.7108	26.4225	ATPase family AAA domain-containing protein 3	Atad3	15	0.09319	0.05754	-0.00356	0.11782	0.11663	-0.07987	0.02344	-0.13741	0.12019	-0.19769	0.075365	0.05713	0.01838	-0.056985	-0.03875	0.438671	0.357971	0.914423	0.752352	0.81423
24.4627	24.2565	24.4634	24.4051	24.2911	24.1908	24.609	24.2028	Alpha-tubulin N-acetyltransferase 1	Atat1	10	0.00069	0.14858	-0.17161	-0.06568	0.14626	-0.05368	0.14557	-0.20226	0.31787	0.012	0.074635	-0.118645	0.04629	-0.028345	0.164935	0.558089	0.409403	0.85773	0.90276	0.512988
27.9828	28.1753	27.4611	27.9966	27.893	28.046	27.8542	28.0363	Caytaxin	Atcay	13	-0.52163	-0.17867	-0.08976	-0.12932	-0.1286	-0.13898	0.39303	0.03969	-0.03884	-0.00966	-0.35015	-0.10954	-0.13379	0.21636	-0.02425	0.343549	0.466975	0.418979	0.524197	0.857297
24.1592	24.4796	24.9304	24.5732	24.8322	24.4406	24.5989	24.347	Arginyl-tRNA--protein transferase 1	Ate1	9	0.77125	0.09359	0.67304	-0.03907	0.4398	-0.13265	-0.33145	-0.22624	-0.23324	-0.09358	0.43242	0.316985	0.153575	-0.278845	-0.16341	0.213299	0.336903	0.529813	0.330136	0.555465
23.769	23.4939	23.4581	23.5147	23.6656	22.3399	23.5386	22.5783	Autophagy-related protein 16-1	Atg16l1	8	-0.31087	0.02086	-0.10344	-1.15397	-0.23041	-0.91559	0.08046	-0.93645	-0.12697	0.23838	-0.145005	-0.628705	-0.573	-0.427995	0.055705	0.410367	0.451079	0.37002	0.46745	0.95193
24.9815	24.684	24.7199	24.8752	25.1837	24.8757	24.6513	24.8784	Autophagy-related protein 2 homolog B	Atg2b	28	-0.26152	0.19116	0.20221	0.19167	-0.33016	0.19439	-0.06864	0.00323	-0.53237	0.00272	-0.03518	0.19694	-0.067885	-0.032705	-0.264825	0.853313	0.454684	0.751507	0.834222	0.300533
25.9563	25.8748	26.0717	25.8546	25.9337	25.8935	25.953	25.9724	Ubiquitin-like-conjugating enzyme ATG3	Atg3	9	0.11536	-0.02016	-0.02254	0.01873	-0.00329	0.09761	-0.11865	0.11777	0.01925	0.07888	0.0476	-0.001905	0.04716	-0.00044	0.049065	0.721106	0.970363	0.377104	0.997144	0.159082
23.3343	23.3776	23.2881	23.473	23.0469	23.2836	23.3312	22.8717	Autophagy protein 5	Atg5	6	-0.04615	0.0954	-0.28734	-0.09394	-0.00314	-0.50588	0.04301	-0.60128	0.2842	-0.41194	0.024625	-0.19064	-0.25451	-0.279135	-0.06387	0.819546	0.253889	0.385012	0.376695	0.827844
26.0937	26.0652	26.058	25.8502	26.1516	25.9773	25.9981	26.0447	Ubiquitin-like modifier-activating enzyme ATG7	Atg7	22	-0.03566	-0.215	0.05791	-0.08788	-0.09557	-0.02046	-0.05991	0.19454	-0.15348	0.06742	-0.12533	-0.014985	-0.058015	0.067315	-0.04303	0.354604	0.88085	0.167664	0.591953	0.680382
24.6429	24.4926	24.2935	24.1774	24.5139	24.6496	24.5827	24.2418		Atg9a	14	-0.34947	-0.31522	-0.12907	0.15696	-0.06027	-0.25075	0.2892	0.06447	0.0688	-0.40771	-0.332345	0.013945	-0.15551	0.176835	-0.169455	0.0728694	0.90308	0.491627	0.429557	0.453098
28.104	27.8731	28.0013	27.9696	27.8625	28.0574	28.112	28.2041	Bifunctional purine biosynthesis protein PURH;Phosphoribosylaminoimidazolecarboxamide formyltransferase;IMP cyclohydrolase	Atic	31	-0.10274	0.09652	-0.24146	0.18431	0.00797	0.33106	0.11071	0.23454	0.24943	0.14675	-0.00311	-0.028575	0.169515	0.172625	0.19809	0.981133	0.867432	0.305893	0.0712752	0.207472
29.2347	29.2813	28.9479	29.2656	29.1701	29.2839	29.3418	29.2788	Atlastin-1	Atl1	31	-0.2868	-0.01574	-0.06461	0.00263	0.10704	-0.00248	0.39384	0.01326	0.17165	-0.00511	-0.15127	-0.03099	0.05228	0.20355	0.08327	0.445446	0.664251	0.313476	0.335583	0.328797
26.2045	26.0394	26.5382	26.0017	26.293	26.0646	26.1218	26.2319	Atlastin-2	Atl2	17	0.33369	-0.03772	0.08844	0.02526	-0.08266	0.19253	-0.41635	0.23025	-0.1711	0.16727	0.147985	0.05685	0.054935	-0.09305	-0.001915	0.650682	0.725617	0.635451	0.766389	0.989315
25.4801	25.4133	25.073	25.0307	25.2956	25.4371	25.2968	25.6629	Atlastin-3	Atl3	14	-0.40714	-0.38258	-0.18452	0.02382	-0.18329	0.24954	0.22385	0.63212	0.00123	0.22572	-0.39486	-0.08035	0.033125	0.427985	0.113475	0.00986105	0.412509	0.875087	0.145837	0.621524
27.6624	27.5723	27.8521	27.334	27.5507	27.6387	27.7839	27.3244	Copper transport protein ATOX1	Atox1	6	0.18969	-0.23834	-0.11172	0.0664	0.12153	-0.24792	-0.06816	-0.00958	0.23325	-0.31432	-0.024325	-0.02266	-0.063195	-0.03887	-0.040535	0.934726	0.753437	0.812537	0.920875	0.878392
24.8611	24.365	24.7414	24.7604	24.3891	24.5938	24.6363	24.8825	Manganese-transporting ATPase 13A1	Atp13a1	13	-0.11973	0.3954	-0.47202	0.22883	-0.22479	0.5175	-0.10506	0.1221	0.24723	0.28867	0.137835	-0.121595	0.146355	0.00852	0.26795	0.634541	0.694876	0.649932	0.951257	0.236155
32.7626	32.7206	33.1484	32.8129	33.2315	32.9077	32.8954	32.8126	Sodium/potassium-transporting ATPase subunit alpha-1	Atp1a1	71	0.38577	0.09232	0.46885	0.18706	0.13275	0.09203	-0.25302	-0.00029	-0.3361	-0.09503	0.239045	0.327955	0.11239	-0.126655	-0.215565	0.292937	0.182326	0.136446	0.539782	0.326102
33.2176	33.2832	33.4808	32.9675	33.2594	33.1115	32.933	33.1478	Sodium/potassium-transporting ATPase subunit alpha-2	Atp1a2	80	0.26317	-0.31568	0.04182	-0.17169	-0.2846	-0.13545	-0.54777	0.18023	-0.32642	0.03624	-0.026255	-0.064935	-0.210025	-0.18377	-0.14509	0.928422	0.506384	0.202334	0.57677	0.381615
35.7989	35.8309	35.8142	35.7727	35.8149	35.7928	35.7512	35.8264	Sodium/potassium-transporting ATPase subunit alpha-3	Atp1a3	80	0.01527	-0.05821	0.01596	-0.03808	-0.04767	-0.00444	-0.06294	0.05377	-0.06363	0.03364	-0.02147	-0.01106	-0.026055	-0.004585	-0.014995	0.49861	0.626489	0.588874	0.924722	0.738788
26.8882	26.0802	26.8883	26.5453	27.4554	26.7502	26.6036	26.3761	Sodium/potassium-transporting ATPase subunit alpha-4	Atp1a4	17	0.00011	0.46515	0.56723	0.67002	-0.28464	0.29589	-0.28475	-0.16926	-0.85187	-0.37413	0.23263	0.618625	0.005625	-0.227005	-0.613	0.649046	0.367895	0.990524	0.384941	0.239848
33.3019	33.373	33.3244	33.2978	33.5303	33.2825	33.2987	33.2919	Sodium/potassium-transporting ATPase subunit beta-1	Atp1b1	24	0.02257	-0.07521	0.22847	-0.09045	-0.00314	-0.08109	-0.02571	-0.00588	-0.23161	0.00936	-0.02632	0.06901	-0.042115	-0.015795	-0.111125	0.559907	0.645966	0.359639	0.369971	0.464587
30.3519	30.5672	31.053	30.2765	30.5651	30.3095	30.0211	30.3015	Sodium/potassium-transporting ATPase subunit beta-2	Atp1b2	15	0.70102	-0.29067	0.21316	-0.25766	-0.3308	-0.26571	-1.03182	0.02496	-0.54396	-0.00805	0.205175	-0.02225	-0.298255	-0.50343	-0.276005	0.661177	0.906244	0.233522	0.346892	0.282879
27.617	27.3827	27.3883	27.3599	27.3233	27.4975	27.2838	27.4871	Sodium/potassium-transporting ATPase subunit beta-3	Atp1b3	13	-0.22873	-0.02277	-0.29374	0.11477	-0.33319	0.10445	-0.10446	0.12722	-0.03945	-0.01032	-0.12575	-0.089485	-0.11437	0.01138	-0.024885	0.398237	0.602315	0.537698	0.921844	0.869674
31.1756	31.1114	31.1682	31.2048	31.2549	31.1578	31.1921	31.2096	Sarcoplasmic/endoplasmic reticulum calcium ATPase 2	Atp2a2	50	-0.00745	0.09343	0.07922	0.04645	0.01645	0.09826	0.0239	0.00483	-0.06277	0.05181	0.04299	0.062835	0.057355	0.014365	-0.00548	0.365033	0.393218	0.227272	0.552356	0.921659
31.3905	31.358	30.9539	31.4439	31.3363	31.4083	31.4791	31.333	Plasma membrane calcium-transporting ATPase 1	Atp2b1	60	-0.43662	0.08592	-0.05421	0.05027	0.0886	-0.02501	0.52522	-0.11093	0.14281	-0.07528	-0.17535	-0.00197	0.031795	0.207145	0.033765	0.549265	0.964746	0.712296	0.502912	0.718671
32.1097	32.2106	32.3727	32.2694	32.3425	32.2044	32.2678	32.1382	Calcium-transporting ATPase;Plasma membrane calcium-transporting ATPase 2	Atp2b2	66	0.263	0.05887	0.23285	-0.00614	0.15813	-0.07232	-0.10487	-0.13119	-0.07472	-0.06618	0.160935	0.113355	0.042905	-0.11803	-0.07045	0.155528	0.316123	0.653392	0.290197	0.534344
25.5572	25.4505	25.9228	25.6687	25.6547	25.6958	25.4154	25.6686	Calcium-transporting ATPase	Atp2b2	64	0.36559	0.2182	0.09756	0.24529	-0.14181	0.21807	-0.5074	-0.00013	-0.23937	-0.02722	0.291895	0.171425	0.03813	-0.253765	-0.133295	0.168208	0.0954482	0.807434	0.292712	0.407916
29.8605	29.9449	30.4188	29.6708	30.1577	29.7162	29.6992	29.7501	Calcium-transporting ATPase	Atp2b3	57	0.55831	-0.27408	0.29724	-0.22865	-0.16133	-0.19479	-0.71964	0.07929	-0.45857	0.03386	0.142115	0.034295	-0.17806	-0.320175	-0.212355	0.742039	0.892722	0.0687963	0.483024	0.440109
28.8503	28.9978	29.0361	29.1054	28.8162	29.0746	29.1102	29.0597	Calcium-transporting ATPase	Atp2b4	52	0.18575	0.10758	-0.03417	0.0768	0.25989	0.06187	0.07414	-0.04571	0.29406	-0.01493	0.146665	0.021315	0.16088	0.014215	0.139565	0.213654	0.899215	0.17508	0.771826	0.400261
23.6113	23.4481	23.7793	23.5744	23.6321	23.5477	23.872	23.7279	Calcium-transporting ATPase;Calcium-transporting ATPase type 2C member 1	Atp2c1	11	0.16793	0.1263	0.02079	0.0996	0.26069	0.27977	0.09276	0.15347	0.2399	0.18017	0.147115	0.060195	0.27023	0.123115	0.210035	0.378061	0.579696	0.131174	0.429278	0.128403
34.3137	34.062	34.3223	34.0396	34.3086	34.1309	34.4144	34.0819	ATP synthase subunit alpha, mitochondrial;ATP synthase subunit alpha	Atp5a1	41	0.00869	-0.02238	-0.00508	0.06896	0.10073	0.01989	0.09204	0.04227	0.10581	-0.04907	-0.006845	0.03194	0.06031	0.067155	0.02837	0.974435	0.854916	0.79962	0.787384	0.89417
34.6815	34.4887	34.8644	34.5029	34.8955	34.5641	34.8527	34.5914	ATP synthase subunit beta, mitochondrial	Atp5b	43	0.18294	0.01424	0.21397	0.07538	0.17117	0.10273	-0.01177	0.08849	-0.0428	0.02735	0.09859	0.144675	0.13695	0.03836	-0.007725	0.677849	0.529215	0.487741	0.879266	0.974121
30.9891	30.8221	30.6705	30.7849	30.8758	30.7126	31.012	30.7228	ATP synthase subunit gamma;ATP synthase subunit gamma, mitochondrial	Atp5c1	16	-0.31858	-0.03726	-0.11332	-0.10954	0.0229	-0.09933	0.34148	-0.06207	0.13622	0.01021	-0.17792	-0.11143	-0.038215	0.139705	0.073215	0.220757	0.440502	0.840228	0.463744	0.702302
31.5907	31.5964	31.8775	31.5683	31.578	31.3055	31.5622	31.4778	ATP synthase subunit delta, mitochondrial	Atp5d	7	0.28682	-0.02809	-0.01263	-0.29095	-0.02847	-0.11863	-0.31529	-0.09054	-0.01584	0.17232	0.129365	-0.15179	-0.07355	-0.202915	0.07824	0.490791	0.38137	0.224226	0.332917	0.638456
30.9954	30.7614	30.572	30.8538	30.7301	30.9053	30.986	30.7906	ATP synthase F(0) complex subunit B1, mitochondrial	Atp5f1	17	-0.42338	0.09233	-0.26525	0.14389	-0.0094	0.02919	0.41398	-0.06314	0.25585	-0.1147	-0.165525	-0.06068	0.009895	0.17542	0.070575	0.461435	0.718277	0.95413	0.413805	0.644488
31.7342	31.6877	31.935	31.5718	31.9358	31.67	31.6809	31.7527	ATP synthase subunit d, mitochondrial	Atp5h	14	0.20077	-0.11586	0.20161	-0.01767	-0.05328	0.06507	-0.25405	0.18093	-0.25489	0.08274	0.042455	0.09197	0.005895	-0.03656	-0.086075	0.838179	0.565829	0.903035	0.861679	0.595662
29.9954	29.4785	29.9188	29.5943	29.7881	29.6889	30.305	29.5432	ATP synthase subunit e, mitochondrial	Atp5i;Atp5k	6	-0.07654	0.11584	-0.2073	0.21041	0.30961	0.06467	0.38615	-0.05117	0.51691	-0.14574	0.01965	0.001555	0.18714	0.16749	0.185585	0.954512	0.995822	0.723709	0.724974	0.67671
30.4757	30.3898	30.6945	30.3274	30.6035	30.4052	30.3479	30.401	ATP synthase-coupling factor 6, mitochondrial	Atp5j	7	0.21887	-0.06235	0.12789	0.0154	-0.12772	0.01124	-0.34659	0.07359	-0.25561	-0.00416	0.07826	0.071645	-0.05824	-0.1365	-0.129885	0.718333	0.575603	0.367877	0.538349	0.333315
29.4721	29.2313	29.7589	29.0064	29.5998	29.2703	29.6538	29.1554	ATP synthase subunit f, mitochondrial	Atp5j2	4	0.28688	-0.22498	0.12772	0.03893	0.18177	-0.07593	-0.10511	0.14905	0.05405	-0.11486	0.03095	0.083325	0.05292	0.02197	-0.030405	0.944691	0.722574	0.866011	0.9656	0.928221
28.2563	28.1393	28.2898	28.2252	28.1402	28.1061	28.6392	28.0994	ATP synthase subunit g, mitochondrial	Atp5l	8	0.03345	0.08587	-0.11614	-0.03322	0.38284	-0.03987	0.34939	-0.12574	0.49898	-0.00665	0.05966	-0.07468	0.171485	0.111825	0.246165	0.46623	0.345148	0.597932	0.720652	0.458727
31.2266	31.1505	31.5056	31.1235	31.3323	31.2306	31.3745	31.1955	ATP synthase subunit O, mitochondrial	Atp5o	14	0.27899	-0.02701	0.10564	0.08005	0.14781	0.04498	-0.13118	0.07199	0.04217	-0.03507	0.12599	0.092845	0.096395	-0.029595	0.00355	0.584153	0.281439	0.426061	0.901302	0.975621
23.9638	23.9387	24.1884	24.2221	24.4783	24.313	24.4057	24.6291	ATP synthase subunit s, mitochondrial	Atp5s	6	0.22467	0.28347	0.51458	0.37432	0.44192	0.69039	0.21725	0.40692	-0.07266	0.31607	0.25407	0.44445	0.566155	0.312085	0.121705	0.00676963	0.0336236	0.0372231	0.109833	0.473487
27.3322	27.0314	26.6644	26.906	27.1669	27.2711	26.9197	27.0814	V-type proton ATPase subunit S1	Atp6ap1	10	-0.66781	-0.12541	-0.16528	0.23967	-0.4125	0.05003	0.25531	0.17544	-0.24722	-0.18964	-0.39661	0.037195	-0.181235	0.215375	-0.21843	0.176095	0.836963	0.399755	0.276637	0.151135
25.8799	25.4853	25.9615	25.5416	25.5288	25.5822	25.6425	25.6349	Renin receptor	Atp6ap2	9	0.0816	0.05632	-0.35108	0.09689	-0.23737	0.14959	-0.31897	0.09327	0.11371	0.0527	0.06896	-0.127095	-0.04389	-0.11285	0.083205	0.833124	0.588591	0.844645	0.644764	0.0908581
31.5902	31.433	31.3656	31.5657	31.6137	31.5296	31.5638	31.4744	V-type proton ATPase subunit a;V-type proton ATPase 116 kDa subunit a isoform 1	Atp6v0a1	37	-0.22461	0.13269	0.02355	0.09662	-0.02634	0.0414	0.19827	-0.09129	-0.04989	-0.05522	-0.04596	0.060085	0.00753	0.05349	-0.052555	0.752514	0.569831	0.941235	0.673748	0.48231
27.0976	26.6644	27.1265	26.577	26.9627	26.7863	27.2125	26.5663	V-type proton ATPase 16 kDa proteolipid subunit	Atp6v0c	5	0.02894	-0.08737	-0.1349	0.12193	0.11494	-0.09807	0.086	-0.0107	0.24984	-0.22	-0.029215	-0.006485	0.008435	0.03765	0.01492	0.941057	0.980396	0.984669	0.937354	0.968516
29.9951	30.2149	29.6667	30.2848	29.8419	30.0723	30.0583	30.1145	V-type proton ATPase subunit d 1	Atp6v0d1	23	-0.32843	0.06994	-0.15323	-0.14262	0.06317	-0.10043	0.3916	-0.17037	0.2164	0.04219	-0.129245	-0.147925	-0.01863	0.110615	0.129295	0.731623	0.450915	0.884638	0.755618	0.389397
32.7129	32.8047	32.6758	32.7883	32.8733	32.8932	32.7604	32.8683	V-type proton ATPase catalytic subunit A	Atp6v1a	50	-0.03716	-0.01636	0.16034	0.08847	0.04745	0.06357	0.08461	0.07993	-0.11289	-0.0249	-0.02676	0.124405	0.05551	0.08227	-0.068895	0.747781	0.11772	0.515125	0.401856	0.335852
31.9805	32.1096	32.1847	32.0805	32.2908	32.0966	32.2247	32.0087	V-type proton ATPase subunit B, brain isoform	Atp6v1b2	40	0.20424	-0.02915	0.31027	-0.01301	0.24417	-0.10086	0.03993	-0.07171	-0.0661	-0.08785	0.087545	0.14863	0.071655	-0.01589	-0.076975	0.402057	0.330445	0.62637	0.906691	0.648976
30.6328	30.5368	30.5457	30.5865	30.6286	30.6786	30.7109	30.5371	V-type proton ATPase subunit C 1	Atp6v1c1	33	-0.08706	0.0497	-0.00417	0.14182	0.07809	0.00028	0.16515	-0.04942	0.08226	-0.14154	-0.01868	0.068825	0.039185	0.057865	-0.02964	0.754481	0.331364	0.731217	0.583335	0.77423
29.2244	29.2159	29.009	29.2867	29.1839	29.3217	29.312	29.2711	V-type proton ATPase subunit D	Atp6v1d	16	-0.2154	0.07079	-0.04051	0.10579	0.08759	0.05513	0.30299	-0.01566	0.1281	-0.05066	-0.072305	0.03264	0.07136	0.143665	0.03872	0.654677	0.683066	0.0759147	0.41375	0.64416
31.1411	31.0629	31.1942	31.0624	31.391	31.1391	31.1019	31.0579	V-type proton ATPase subunit E 1	Atp6v1e1	21	0.05311	-0.00051	0.24997	0.07622	-0.03921	-0.00502	-0.09232	-0.00451	-0.28918	-0.08124	0.0263	0.163095	-0.022115	-0.048415	-0.18521	0.764116	0.341733	0.670748	0.557949	0.28448
29.006	28.8934	28.9531	28.7166	28.9659	28.8594	28.7693	28.8872	V-type proton ATPase subunit F	Atp6v1f	12	-0.05295	-0.17682	-0.04013	-0.03404	-0.23668	-0.00626	-0.18373	0.17056	-0.19655	0.02778	-0.114885	-0.037085	-0.12147	-0.006585	-0.084385	0.472816	0.679425	0.274534	0.964772	0.3993
27.8956	28.4331	27.9442	27.8333	27.9446	28.5306	27.7861	28.7225	V-type proton ATPase subunit G 1	Atp6v1g1	7	0.04863	-0.59975	0.04902	0.09754	-0.10943	0.28938	-0.15806	0.88913	-0.15845	0.19184	-0.27556	0.07328	0.089975	0.365535	0.016695	0.421055	0.870774	0.882955	0.519252	0.978631
29.3974	29.5101	29.7436	29.6136	29.9618	29.5631	29.465	29.411	V-type proton ATPase subunit G 2	Atp6v1g2	10	0.34625	0.10348	0.56442	0.05291	0.06762	-0.09914	-0.27863	-0.20262	-0.4968	-0.15205	0.224865	0.308665	-0.01576	-0.240625	-0.324425	0.120528	0.274753	0.82449	0.0759638	0.248192
30.5832	30.4796	30.3359	30.4568	30.6153	30.6147	30.62	30.557	V-type proton ATPase subunit H	Atp6v1h	26	-0.24739	-0.02283	0.03201	0.13503	0.03674	0.07738	0.28413	0.10021	0.00473	-0.05765	-0.13511	0.08352	0.05706	0.19217	-0.02646	0.231838	0.24831	0.446027	0.106188	0.489279
28.3335	28.0869	28.0055	28.2193	27.9776	28.0844	28.0471	28.1324	Phospholipid-transporting ATPase IA	Atp8a1	33	-0.32802	0.13239	-0.35597	-0.00253	-0.28644	0.04543	0.04158	-0.08696	0.06953	0.04796	-0.097815	-0.17925	-0.120505	-0.02269	0.058745	0.60977	0.313822	0.45315	0.861948	0.480716
24.4697	22.9322	24.3753	24.3206	24.1444	24.7145	25.6713	24.966	Phospholipid-transporting ATPase IB	Atp8a2	4	-0.09436	1.38843	-0.3253	1.78234	1.20159	2.03389	1.29595	0.64546	1.52689	0.25155	0.647035	0.72852	1.61774	0.970705	0.88922	0.488812	0.467997	0.195911	0.111062	0.188898
24.5781	24.7427	24.5626	24.7946	24.7507	24.9216	24.8055	24.7272	Phospholipid-transporting ATPase;Probable phospholipid-transporting ATPase IIA	Atp9a	15	-0.01552	0.05188	0.1726	0.17889	0.2274	-0.01555	0.24292	-0.06743	0.0548	-0.19444	0.01818	0.175745	0.105925	0.087745	-0.06982	0.910005	0.276784	0.365165	0.54802	0.535055
25.1603	25.0195	24.7064	24.9777	25.0008	24.9528	25.0997	25.2337	ATP synthase mitochondrial F1 complex assembly factor 1	Atpaf1	8	-0.4539	-0.04187	-0.15951	-0.06676	-0.06058	0.2142	0.39332	0.25607	0.09893	0.28096	-0.247885	-0.113135	0.07681	0.324695	0.189945	0.24622	0.267586	0.51213	0.164967	0.116405
29.3756	28.9743	28.9829	29.5925	28.9368	29.007	28.3211	29.3003	ATPase inhibitor, mitochondrial	Atpif1	8	-0.39264	0.61819	-0.43875	0.03273	-1.05446	0.32602	-0.66182	-0.29217	-0.61571	0.29329	0.112775	-0.20301	-0.36422	-0.476995	-0.16121	0.7865	0.423893	0.562359	0.495179	0.773799
24.2564	24.3958	24.2079	24.2633	24.5082	24.3392	24.3171	24.1564	Transcriptional regulator ATRX	Atrx	13	-0.04846	-0.1325	0.25183	-0.05666	0.06076	-0.23947	0.10922	-0.10697	-0.19107	-0.18281	-0.09048	0.097585	-0.089355	0.001125	-0.18694	0.351207	0.467096	0.48946	0.990644	0.250152
22.076	21.6974	21.5344	21.5345	21.8339	21.8827	21.9622	21.5838	Ataxin-1	Atxn1	8	-0.54161	-0.16294	-0.24206	0.18523	-0.11378	-0.11368	0.42783	0.04926	0.12828	-0.29891	-0.352275	-0.028415	-0.11373	0.238545	-0.085315	0.203764	0.895288	0.71222	0.334567	0.698502
27.7911	27.7366	27.5344	27.6521	27.3022	27.6335	27.6578	27.8231	Ataxin-10	Atxn10	25	-0.25665	-0.08448	-0.48893	-0.10314	-0.13325	0.08651	0.1234	0.17099	0.35568	0.18965	-0.170565	-0.296035	-0.02337	0.147195	0.272665	0.119214	0.219875	0.813408	0.283847	0.278649
26.2774	26.42	26.2596	26.3543	26.4352	26.4133	26.4153	26.2203	Ataxin-2	Atxn2	19	-0.0178	-0.06574	0.15779	-0.00671	0.13789	-0.19972	0.15569	-0.13398	-0.0199	-0.19301	-0.04177	0.07554	-0.030915	0.010855	-0.106455	0.673732	0.404888	0.821922	0.92936	0.391329
25.9388	26.0028	26.0402	25.9924	26.0813	26.0071	25.8531	25.9936	Ataxin-2-like protein	Atxn2l	19	0.10139	-0.01038	0.14244	0.00431	-0.08569	-0.00919	-0.18708	0.00119	-0.22813	-0.0135	0.045505	0.073375	-0.04744	-0.092945	-0.120815	0.372512	0.272763	0.601338	0.336888	0.267604
22.7616	22.8421	23.0425	22.7718	22.8544	22.823	22.7822	22.7575	Dyslexia-associated protein KIAA0319-like protein	AU040320;Kiaa0319l	5	0.28086	-0.0703	0.09281	-0.01916	0.02053	-0.08461	-0.26033	-0.01431	-0.07228	-0.06545	0.10528	0.036825	-0.03204	-0.13732	-0.068865	0.533603	0.483886	0.526032	0.418635	0.0749243
28.055	27.7106	28.2101	27.8627	28.1042	27.8689	27.8557	27.9451	Methylglutaconyl-CoA hydratase, mitochondrial	Auh	15	0.15514	0.15203	0.04923	0.15828	-0.19924	0.23451	-0.35438	0.08248	-0.24847	0.07623	0.153585	0.103755	0.017635	-0.13595	-0.08612	0.594187	0.668111	0.930069	0.527656	0.564441
25.6258	25.5395	25.6398	25.5696	25.6001	25.3428	25.8329	25.492	Late secretory pathway protein AVL9 homolog	Avl9	17	0.01406	0.03018	-0.02564	-0.1967	0.20712	-0.04745	0.19306	-0.07763	0.23276	0.14925	0.02212	-0.11117	0.079835	0.057715	0.191005	0.729239	0.498788	0.694272	0.771657	0.465478
18.5383	18.7764	18.7938	18.4766	19.4557	18.4789	18.7608	18.5484	Axin-1	Axin1	3	0.25546	-0.29973	0.91745	-0.29748	0.22248	-0.22798	-0.03298	0.07175	-0.69497	0.0695	-0.022135	0.309985	-0.00275	0.019385	-0.312735	0.921303	0.600332	0.987811	0.92836	0.595416
22.9547	22.1518	22.7304	22.4301	22.8765	22.7851	22.506	22.5533	Galactosylgalactosylxylosylprotein 3-beta-glucuronosyltransferase 3	B3gat3	3	-0.22427	0.27829	-0.07814	0.63332	-0.44869	0.40147	-0.22442	0.12318	-0.37055	-0.23185	0.02701	0.27759	-0.02361	-0.05062	-0.3012	0.955483	0.563018	0.95852	0.770792	0.0279698
22.6627	23.0296	21.8346	22.201	22.1219	22.9647	22.1847	22.2725		B630019K06Rik	4	-0.82805	-0.82863	-0.54076	-0.06493	-0.47795	-0.75712	0.3501	0.07151	0.06281	-0.69219	-0.82834	-0.302845	-0.617535	0.210805	-0.31469	0.0855827	0.577665	0.082013	0.379474	0.535019
24.6194	24.532	24.4958	24.6048	24.6105	24.6137	24.5119	24.5289	BRISC and BRCA1-A complex member 1	Babam1	6	-0.12354	0.07282	-0.00882	0.08167	-0.10747	-0.0031	0.01607	-0.07592	-0.09865	-0.08477	-0.02536	0.036425	-0.055285	-0.029925	-0.09171	0.751324	0.492227	0.339952	0.641898	0.00879802
22.2804	23.2004	23.0709	22.0625	23.0954	22.7674	22.6143	22.1243	Bcl2-associated agonist of cell death	Bad	4	0.79049	-1.13795	0.81507	-0.43303	0.33391	-1.07615	-0.45658	0.0618	-0.48116	-0.64312	-0.17373	0.19102	-0.37112	-0.19739	-0.56214	0.822858	0.733443	0.550292	0.758388	0.196832
22.1779	22.2669	22.1045	21.1538	22.0039	21.8579	21.6298	21.899	BAG family molecular chaperone regulator 2	Bag2	3	-0.07342	-1.11309	-0.17401	-0.409	-0.5481	-0.36791	-0.47468	0.74518	-0.37409	0.04109	-0.593255	-0.291505	-0.458005	0.13525	-0.1665	0.339923	0.0762896	0.0839311	0.80994	0.390453
23.2127	23.8698	24.4371	23.4139	23.9933	23.6498	23.1063	23.6668	BAG family molecular chaperone regulator 3	Bag3	8	1.22433	-0.45586	0.78051	-0.21999	-0.10646	-0.20299	-1.33079	0.25287	-0.88697	0.017	0.384235	0.28026	-0.154725	-0.53896	-0.434985	0.592004	0.528538	0.754386	0.45305	0.316718
23.6499	23.3094	23.4671	23.5595	23.1225	23.4406	23.4554	23.4126	BAG family molecular chaperone regulator 4	Bag4	5	-0.18276	0.25014	-0.52735	0.13124	-0.1945	0.10322	-0.01174	-0.14692	0.33285	-0.02802	0.03369	-0.198055	-0.04564	-0.07933	0.152415	0.86617	0.484808	0.815155	0.259525	0.442487
26.1974	25.9492	25.8123	26.2516	25.8419	26.0021	26.3268	25.958	BAG family molecular chaperone regulator 5	Bag5	16	-0.38506	0.3024	-0.35542	0.05291	0.12944	0.00882	0.5145	-0.29358	0.48486	-0.04409	-0.04133	-0.151255	0.06913	0.11046	0.220385	0.884926	0.413437	0.78518	0.737219	0.387327
27.4093	27.1801	27.4051	27.3602	27.2999	27.4181	27.3129	27.3382	Large proline-rich protein BAG6	Bag6	27	-0.00422	0.18011	-0.10943	0.23805	-0.09639	0.15809	-0.09217	-0.02202	0.01304	-0.07996	0.087945	0.06431	0.03085	-0.057095	-0.03346	0.530074	0.667478	0.814136	0.157008	0.635476
25.2561	25.2811	25.1588	25.2536	25.5339	25.169	25.3786	25.1834	Brain-specific angiogenesis inhibitor 1	Bai1;Adgrb1	20	-0.09732	-0.02754	0.27773	-0.11209	0.12246	-0.09775	0.21978	-0.07021	-0.15527	0.01434	-0.06243	0.08282	0.012355	0.074785	-0.070465	0.330651	0.694981	0.911574	0.561903	0.765866
24.9415	24.9855	24.8072	25.0609	24.8283	24.955	24.8723	24.8726	Brain-specific angiogenesis inhibitor 3	Bai3;Adgrb3	11	-0.1343	0.07543	-0.11322	-0.03041	-0.0692	-0.11283	0.0651	-0.18826	0.04402	-0.08242	-0.029435	-0.071815	-0.091015	-0.06158	-0.0192	0.840394	0.396469	0.0536724	0.675316	0.790561
29.9106	29.9093	29.7771	29.9586	29.7631	29.9699	29.9545	29.7905	Brain-specific angiogenesis inhibitor 1-associated protein 2	Baiap2	36	-0.1335	0.04936	-0.14749	0.06066	0.04393	-0.11881	0.17743	-0.16817	0.19142	-0.17947	-0.04207	-0.043415	-0.03744	0.00463	0.005975	0.688638	0.715477	0.692803	0.97325	0.968009
24.8562	23.5865	21.5991	22.6823	19.3479	23.3605	22.443	23.8457	BAI1-associated protein 3	Baiap3	7	-3.25714	-0.90418	-5.50839	-0.22594	-2.41328	0.2592	0.84386	1.16338	3.09511	0.48514	-2.08066	-2.86716	-1.07704	1.00362	1.79012	0.130181	0.306191	0.37292	0.374892	0.488308
26.2174	26.155	26.6435	26.316	26.1798	26.3547	25.9193	26.2312	Barrier-to-autointegration factor;Barrier-to-autointegration factor, N-terminally processed	Banf1	6	0.4261	0.16097	-0.03754	0.19963	-0.29804	0.07619	-0.72414	-0.08478	-0.2605	-0.12344	0.293535	0.081045	-0.110925	-0.40446	-0.19197	0.220292	0.474587	0.557652	0.215556	0.395256
35.2354	35.2375	34.8321	35.182	35.5274	35.0779	34.9813	35.0228	Brain acid soluble protein 1	Basp1	27	-0.40336	-0.05544	0.29199	-0.15955	-0.25413	-0.21461	0.14923	-0.15917	-0.54612	-0.05506	-0.2294	0.06622	-0.23437	-0.00497	-0.30059	0.320155	0.796045	0.00778429	0.980059	0.314441
24.2221	23.4759	24.1476	23.9251	24.5147	24.2213	24.0993	23.8639	Apoptosis regulator BAX	Bax	6	-0.07444	0.44922	0.29266	0.74533	-0.12282	0.38798	-0.04838	-0.06124	-0.41548	-0.35735	0.18739	0.518995	0.13258	-0.05481	-0.386415	0.677787	0.324773	0.766948	0.76723	0.176294
23.9018	21.8561	23.9598	23.3233	23.3438	23.3719	23.5385	23.3522	Tyrosine-protein kinase BAZ1B	Baz1b	7	0.058	1.46725	-0.55797	1.51577	-0.3633	1.4961	-0.4213	0.02885	0.19467	-0.01967	0.762625	0.4789	0.5664	-0.196225	0.0875	0.550349	0.685733	0.636698	0.61397	0.450994
22.102	21.755	21.275	22.1719	22.1478	21.9218	22.1643	21.8333		Bbs1	3	-0.82694	0.41695	0.04587	0.16684	0.06235	0.07827	0.88929	-0.33868	0.01648	-0.08857	-0.204995	0.106355	0.07031	0.275305	-0.036045	0.711373	0.658601	0.796983	0.62284	0.873848
22.4563	22.7089	22.4728	22.7342	22.8181	22.7045	23.1144	22.5824	Protein odr-4 homolog	BC003331;Odr4	3	0.0165	0.02524	0.36177	-0.00448	0.65809	-0.12653	0.64159	-0.15177	0.29632	-0.12205	0.02087	0.178645	0.26578	0.24491	0.087135	0.919069	0.326124	0.46201	0.495484	0.779076
21.8695	22.3983	22.3777	21.9436	21.5141	21.9242	22.7597	22.0652		BC017158	4	0.50817	-0.45473	-0.35544	-0.47414	0.89015	-0.33314	0.38198	0.12159	1.24559	0.141	0.02672	-0.41479	0.278505	0.251785	0.693295	0.944851	0.340804	0.588714	0.601293	0.227721
24.5064	24.5175	25.2389	24.1388	24.4245	24.2219	24.951	24.8725	Quinone oxidoreductase-like protein 2	BC026585	6	0.73249	-0.37865	-0.08189	-0.29557	0.44465	0.355	-0.28784	0.73365	0.52654	0.65057	0.17692	-0.18873	0.399825	0.222905	0.588555	0.778228	0.203904	0.00970101	0.72517	0.032427
23.2815	22.5664	21.958	23.3123	23.1359	22.6897	23.6337	22.7266	Uncharacterized protein C7orf43 homolog	BC037034	8	-1.32348	0.74586	-0.14557	0.12324	0.35217	0.16015	1.67565	-0.58571	0.49774	0.03691	-0.28881	-0.011165	0.25616	0.54497	0.267325	0.742309	0.98127	0.700734	0.572546	0.649718
25.9646	26.0271	25.7386	25.6626	25.6865	25.8311	25.8704	25.9562	Basal cell adhesion molecule	Bcam	13	-0.22601	-0.36445	-0.27811	-0.19601	-0.09413	-0.07085	0.13188	0.2936	0.18398	0.12516	-0.29523	-0.23706	-0.08249	0.21274	0.15457	0.0266413	0.0949347	0.260316	0.0654622	0.207339
29.6785	30.111	29.8069	30.0528	29.7169	29.9484	29.5559	30.142	Brevican core protein	Bcan	35	0.12841	-0.05814	0.03842	-0.1626	-0.12255	0.03102	-0.25096	0.08916	-0.16097	0.19362	0.035135	-0.06209	-0.045765	-0.0809	0.016325	0.900624	0.823796	0.91149	0.822837	0.963385
24.0092	23.6705	23.7955	23.7762	24.2599	23.895	23.8452	23.8919	B-cell receptor-associated protein 29	Bcap29	3	-0.21373	0.10561	0.25066	0.22449	-0.16406	0.22135	0.04967	0.11574	-0.41472	-0.00314	-0.05406	0.237575	0.028645	0.082705	-0.20893	0.780152	0.440588	0.882337	0.0821149	0.373755
27.4831	27.3641	27.3922	27.1883	27.4219	27.3768	27.1616	27.3235	B-cell receptor-associated protein 31	Bcap31	9	-0.09085	-0.17581	-0.06118	0.01264	-0.32144	-0.04065	-0.23059	0.13516	-0.26026	-0.05329	-0.13333	-0.02427	-0.181045	-0.047715	-0.156775	0.37595	0.739577	0.213198	0.749088	0.20297
23.9295	23.7463	24.17	23.6065	24.1716	23.9663	23.8203	24.1163	Breast cancer anti-estrogen resistance protein 1	Bcar1	10	0.24056	-0.13984	0.24216	0.21999	-0.10923	0.36993	-0.34979	0.50977	-0.35139	0.14994	0.05036	0.231075	0.13035	0.07999	-0.100725	0.880675	0.235059	0.531986	0.825034	0.632285
29.4672	29.2203	29.343	29.1949	29.4007	29.3472	28.807	29.1031	Breast carcinoma-amplified sequence 1 homolog	Bcas1	19	-0.12417	-0.02541	-0.06645	0.12688	-0.66015	-0.11725	-0.53598	-0.09184	-0.5937	-0.24413	-0.07479	0.030215	-0.3887	-0.31391	-0.418915	0.655145	0.833213	0.181234	0.198323	0.108368
22.7251	22.4588	23.0871	22.8664	22.7707	22.5408	22.8735	22.622	Pre-mRNA-splicing factor SPF27	Bcas2	3	0.362	0.40758	0.04565	0.08192	0.14841	0.16312	-0.21359	-0.24446	0.10276	0.0812	0.38479	0.063785	0.155765	-0.229025	0.09198	0.155999	0.751639	0.484616	0.304502	0.643429
25.6469	25.549	25.5555	25.5415	25.7335	25.5661	25.6147	25.4845	Breast carcinoma-amplified sequence 3 homolog	Bcas3	19	-0.09142	-0.00757	0.0866	0.01701	-0.03218	-0.06457	0.05924	-0.057	-0.11878	-0.08158	-0.049495	0.051805	-0.048375	0.00112	-0.10018	0.422047	0.646582	0.612769	0.987908	0.444578
26.9641	26.9895	27.1983	27.3701	26.4137	26.8365	26.6659	23.1041	Branched-chain-amino-acid aminotransferase;Branched-chain-amino-acid aminotransferase, cytosolic	Bcat1	11	0.23415	0.38066	-0.55042	-0.15292	-0.29824	-3.88531	-0.53239	-4.26597	0.25218	-3.73239	0.307405	-0.35167	-2.09178	-2.39918	-1.7401	0.0713861	0.238713	0.361087	0.310677	0.434253
23.2542	24.082	23.6504	24.3242	23.7089	24.7511	23.0826	24.5474	Branched-chain-amino-acid aminotransferase;Branched-chain-amino-acid aminotransferase, mitochondrial	Bcat2	8	0.3962	0.24219	0.45471	0.66911	-0.17162	0.46543	-0.56782	0.22324	-0.62633	-0.20368	0.319195	0.56191	0.146905	-0.17229	-0.415005	0.610458	0.48734	0.877451	0.850576	0.689645
25.8701	25.6487	25.876	25.7275	26.0151	25.589	25.7705	25.9855	2-oxoisovalerate dehydrogenase subunit alpha, mitochondrial	Bckdha	21	0.00587	0.07874	0.14492	-0.0598	-0.09965	0.33671	-0.10552	0.25797	-0.24457	0.39651	0.042305	0.04256	0.11853	0.076225	0.07597	0.781028	0.875629	0.52267	0.618615	0.780384
24.0938	24.5655	24.3074	24.2002	24.3707	24.1669	23.6823	24.6282	2-oxoisovalerate dehydrogenase subunit beta, mitochondrial	Bckdhb	8	0.21366	-0.36531	0.27695	-0.39855	-0.4115	0.06277	-0.62516	0.42808	-0.68845	0.46132	-0.075825	-0.0608	-0.174365	-0.09854	-0.113565	0.783574	0.834956	0.772814	0.855163	0.836267
24.8202	25.0146	24.9482	25.2146	25.0254	24.9851	24.8141	25.1057	[3-methyl-2-oxobutanoate dehydrogenase [lipoamide]] kinase, mitochondrial	Bckdk	8	0.12802	0.19991	0.20516	-0.02953	-0.00616	0.09105	-0.13418	-0.10886	-0.21132	0.12058	0.163965	0.087815	0.042445	-0.12152	-0.04537	0.42477	0.469717	0.831203	0.600999	0.787058
23.1564	23.3137	23.3108	23.4801	23.7253	23.5866	23.4278	23.3542	B-cell lymphoma/leukemia 11A	Bcl11a	6	0.15441	0.16645	0.5689	0.2729	0.27141	0.04053	0.117	-0.12592	-0.29749	-0.23237	0.16043	0.4209	0.15597	-0.00446	-0.26493	0.299519	0.0568271	0.214304	0.96586	0.0776853
23.5749	23.1871	23.6957	23.4497	23.7825	23.6099	23.7239	23.2935	Bcl-2-like protein 1	Bcl2l1	3	0.12087	0.26265	0.20762	0.42279	0.14905	0.1064	0.02818	-0.15625	-0.05857	-0.31639	0.19176	0.315205	0.127725	-0.064035	-0.18748	0.491498	0.275788	0.702342	0.820304	0.503658
26.0728	26.378	26.2385	26.4914	26.4861	26.4442	26.4519	26.1816	Bcl-2-like protein 13	Bcl2l13	13	0.16563	0.11339	0.4133	0.06614	0.37902	-0.19638	0.21339	-0.30977	-0.03428	-0.26252	0.13951	0.23972	0.09132	-0.04819	-0.1484	0.554397	0.259906	0.697967	0.818918	0.391175
25.9576	25.7975	26.1866	25.8984	26.0379	26.0336	25.8984	25.8911	Bcl-2-associated transcription factor 1	Bclaf1	14	0.22897	0.10083	0.08035	0.23601	-0.05918	0.09352	-0.28815	-0.00731	-0.13953	-0.14249	0.1649	0.15818	0.01717	-0.14773	-0.14101	0.422475	0.186824	0.850155	0.413187	0.000920264
27.0096	26.7013	26.3579	26.7971	26.2141	26.791	26.9536	26.7778	Breakpoint cluster region protein	Bcr	30	-0.65161	0.09578	-0.79542	0.0897	-0.05596	0.07647	0.59565	-0.01931	0.73946	-0.01323	-0.277915	-0.35286	0.010255	0.28817	0.363115	0.409055	0.393436	0.959161	0.347303	0.351694
26.1041	25.8308	25.609	25.8307	25.793	25.8023	26.0397	25.949	Mitochondrial chaperone BCS1	Bcs1l	15	-0.49513	-9e-05	-0.31114	-0.02846	-0.0644	0.11819	0.43073	0.11828	0.24674	0.14665	-0.24761	-0.1698	0.026895	0.274505	0.196695	0.294679	0.340205	0.869069	0.148991	0.0497882
28.7793	29.2968	29.1823	29.3708	29.0056	29.3829	29.2105	28.9822	D-beta-hydroxybutyrate dehydrogenase, mitochondrial	Bdh1	18	0.40302	0.07402	0.22633	0.08606	0.43126	-0.31459	0.02824	-0.38861	0.20493	-0.40065	0.23852	0.156195	0.058335	-0.180185	-0.09786	0.477776	0.673966	0.855687	0.347694	0.700567
22.6443	22.655	22.3497	21.711	22.0985	22.3706	22.3603	22.2618	Beclin-1	Becn1	6	-0.29466	-0.94407	-0.54586	-0.28439	-0.28407	-0.39321	0.01059	0.55086	0.26179	-0.10882	-0.619365	-0.415125	-0.33864	0.280725	0.076485	0.19205	0.0928664	0.0207205	0.476574	0.649909
24.8336	24.8643	24.6923	25.0008	24.9016	25.1169	24.7166	25.005	Brain-enriched guanylate kinase-associated protein	Begain	10	-0.14137	0.13651	0.068	0.25263	-0.11704	0.14071	0.02433	0.0042	-0.18504	-0.11192	-0.00243	0.160315	0.011835	0.014265	-0.14848	0.988917	0.278295	0.942386	0.952287	0.496044
30.9999	30.8762	30.8973	30.7957	31.1743	30.9511	30.9555	30.9808	Myc box-dependent-interacting protein 1	Bin1	32	-0.10266	-0.08053	0.17433	0.07488	-0.04441	0.10459	0.05825	0.18512	-0.21874	0.02971	-0.091595	0.124605	0.03009	0.121685	-0.094515	0.371004	0.431765	0.680674	0.145682	0.4886
23.2886	22.5297	23.3695	22.9305	23.4619	22.26	23.3968	23.2818	Bridging integrator 2	Bin2	6	0.0809	0.40089	0.17333	-0.26962	0.1082	0.75213	0.0273	0.35124	-0.06513	1.02175	0.240895	-0.048145	0.430165	0.18927	0.47831	0.637794	0.952154	0.378867	0.491897	0.511222
24.3725	24.374	24.3243	24.3282	24.0553	24.2397	23.9995	24.0664	Baculoviral IAP repeat-containing protein 6	Birc6	24	-0.04815	-0.04577	-0.31713	-0.13433	-0.37298	-0.30762	-0.32483	-0.26185	-0.05585	-0.17329	-0.04696	-0.22573	-0.3403	-0.29334	-0.11457	0.00199256	0.134008	0.00952632	0.0127939	0.36303
24.7861	24.7568	24.8129	24.8099	24.9974	24.873	24.7108	24.9809	UPF0696 protein C11orf68 homolog	Bles03	7	0.02683	0.05306	0.21129	0.11626	-0.07528	0.2241	-0.10211	0.17104	-0.28657	0.10784	0.039945	0.163775	0.07441	0.034465	-0.089365	0.113473	0.12438	0.638773	0.822399	0.608799
28.0171	27.9559	27.9098	28.1121	27.867	28.0378	27.8118	27.9164	Bleomycin hydrolase	Blmh	22	-0.10731	0.15619	-0.1501	0.08196	-0.20525	-0.03944	-0.09794	-0.19563	-0.05515	-0.1214	0.02444	-0.03407	-0.122345	-0.146785	-0.088275	0.838616	0.743415	0.180957	0.326385	0.471165
27.8956	27.8447	27.7643	27.8486	27.7387	27.7667	27.7136	27.7101	Biliverdin reductase A	Blvra	21	-0.13129	0.00388	-0.15695	-0.07796	-0.18204	-0.13459	-0.05075	-0.13847	-0.02509	-0.05663	-0.063705	-0.117455	-0.158315	-0.09461	-0.04086	0.324872	0.0561543	0.025012	0.153989	0.10182
28.1918	28.2897	28.3085	28.315	28.1857	28.1746	28.1455	28.227	Flavin reductase (NADPH)	Blvrb	11	0.11674	0.02527	-0.00608	-0.11509	-0.04633	-0.06277	-0.16307	-0.08804	-0.04025	0.05232	0.071005	-0.060585	-0.05455	-0.125555	0.006035	0.284958	0.344007	0.482154	0.0917031	0.896807
21.2041	21.4721	21.4638	21.8394	21.1143	21.851	21.765	20.6712	Vesicle transport protein SEC20	Bnip1	4	0.25966	0.36729	-0.08987	0.37889	0.5609	-0.80085	0.30124	-1.16814	0.65077	-1.17974	0.313475	0.14451	-0.119975	-0.43345	-0.264485	0.307145	0.747737	0.851015	0.531672	0.727135
22.5427	22.8137	22.6518	22.8391	22.9145	22.8444	22.5389	22.9892	BCL2/adenovirus E1B 19 kDa protein-interacting protein 3	Bnip3	3	0.10913	0.02539	0.37186	0.03073	-0.0038	0.17553	-0.11293	0.15014	-0.37566	0.1448	0.06726	0.201295	0.085865	0.018605	-0.11543	0.722582	0.286982	0.774895	0.946131	0.662805
22.4325	22.2153	21.807	22.6746	22.7153	22.7629	22.3344	21.7325	Biorientation of chromosomes in cell division protein 1	Bod1	4	-0.6255	0.45928	0.28284	0.54755	-0.0981	-0.48283	0.5274	-0.94211	-0.38094	-1.03038	-0.08311	0.415195	-0.290465	-0.207355	-0.70566	0.869702	0.0647948	0.45979	0.732419	0.144412
22.943	23.355	22.7904	22.9568	23.2518	22.9842	22.7624	23.0582		Bod1l	10	-0.15261	-0.39822	0.3088	-0.37078	-0.18056	-0.29685	-0.02795	0.10137	-0.48936	0.07393	-0.275415	-0.03099	-0.238705	0.03671	-0.207715	0.34084	0.911143	0.445903	0.848767	0.406935
25.4975	25.2898	25.7404	25.4363	25.5026	25.5052	25.5028	25.7084	BolA-like protein 1	Bola1	4	0.24284	0.1465	0.00505	0.21534	0.00523	0.41854	-0.23761	0.27204	0.00018	0.2032	0.19467	0.110195	0.211885	0.017215	0.10169	0.401203	0.39989	0.284118	0.933815	0.426859
26.22	26.4845	26.2278	26.543	26.4938	26.5662	26.2126	26.4364	BolA-like protein 2	Bola2	5	0.00777	0.05843	0.27378	0.08168	-0.00736	-0.04812	-0.01513	-0.10655	-0.28114	-0.1298	0.0331	0.17773	-0.02774	-0.06084	-0.20547	0.88697	0.324367	0.887494	0.782729	0.222716
23.5539	23.7669	22.344	22.2426	22.2705	23.3148	22.1551	23.3194	BolA-like protein 3	Bola3	4	-1.20989	-1.52425	-1.28343	-0.4521	-1.39883	-0.44754	-0.18894	1.07671	-0.1154	0.00456	-1.36707	-0.867765	-0.923185	0.443885	-0.05542	0.00736067	0.24499	0.259128	0.5268	0.949951
26.2782	26.3016	26.3358	26.0433	25.8681	26.1801	26.0398	25.9058	Bisphosphoglycerate mutase;Phosphoglycerate mutase	Bpgm	12	0.05756	-0.25838	-0.41012	-0.12155	-0.23843	-0.39585	-0.29599	-0.13747	0.17169	-0.2743	-0.10041	-0.265835	-0.31714	-0.21673	-0.051305	0.564401	0.231376	0.0430377	0.310229	0.79104
27.4855	27.6126	27.5749	27.5082	27.7091	27.5483	27.7358	27.8283	Valacyclovir hydrolase	Bphl	14	0.08938	-0.10443	0.22358	-0.06434	0.25022	0.21566	0.16084	0.32009	0.02664	0.28	-0.007525	0.07962	0.23294	0.240465	0.15332	0.926057	0.518554	0.0974523	0.0519148	0.240237
22.7816	22.8269	23.2155	22.754	23.1008	22.9095	22.8992	22.3377		Braf	17	0.43389	-0.07294	0.3192	0.08254	0.11761	-0.48918	-0.31628	-0.41624	-0.20159	-0.57172	0.180475	0.20087	-0.185785	-0.36626	-0.386655	0.517808	0.177744	0.577277	0.419618	0.322197
25.5035	25.4808	25.2964	25.2683	25.4648	25.4857	25.447	25.3435	Serine/threonine-protein kinase B-raf	Braf	19	-0.2071	-0.21252	-0.03873	0.00486	-0.0565	-0.13737	0.1506	0.07515	-0.01777	-0.14223	-0.20981	-0.016935	-0.096935	0.112875	-0.08	0.00732438	0.386751	0.208921	0.170056	0.269091
24.6414	25.1447	24.6358	24.8984	24.7654	24.955	24.6902	24.9068	Lys-63-specific deubiquitinase BRCC36	Brcc3	10	-0.00558	-0.24627	0.12401	-0.18968	0.04888	-0.23789	0.05446	0.00838	-0.07513	-0.04821	-0.125925	-0.032835	-0.094505	0.03142	-0.06167	0.700696	0.913985	0.763028	0.87056	0.710025
22.1777	22.0872	22.6843	21.8274	21.7108	21.8576	22.2193	22.0078	Bromodomain-containing protein 4	Brd4	7	0.5066	-0.25975	-0.46684	-0.22955	0.04167	-0.07941	-0.46493	0.18034	0.50851	0.15014	0.123425	-0.348195	-0.01887	-0.142295	0.329325	0.801452	0.0561983	0.884813	0.777701	0.124867
23.8424	24.3671	24.2147	24.0986	24.1873	24.3195	24.3659	24.1358	BRCA1-A complex subunit BRE	Bre	10	0.37235	-0.26845	0.3449	-0.04751	0.52353	-0.23127	0.15118	0.03718	0.17863	-0.18376	0.05195	0.148695	0.14613	0.09418	-0.002565	0.864539	0.637748	0.660686	0.540975	0.986335
26.04	25.7886	25.8359	25.8102	25.7786	25.8884	27.7567	25.802	BRI3-binding protein	Bri3bp	4	-0.20411	0.0216	-0.26143	0.09977	1.71666	0.01343	1.92077	-0.00817	1.97809	-0.08634	-0.091255	-0.08083	0.865045	0.9563	0.945875	0.545176	0.615361	0.47259	0.431047	0.435836
24.3017	24.5655	24.2948	24.3528	24.6932	24.4425	24.5127	24.5392	BMP/retinoic acid-inducible neural-specific protein 1	Brinp1	12	-0.00685	-0.21267	0.39157	-0.12299	0.21108	-0.02621	0.21793	0.18646	-0.18049	0.09678	-0.10976	0.13429	0.092435	0.202195	-0.041855	0.501725	0.537396	0.557777	0.0239645	0.77147
22.7355	22.8271	22.6091	23.1258	23.1431	22.9739	22.8866	23.1424	BMP/retinoic acid-inducible neural-specific protein 2	Brinp2	5	-0.12642	0.29866	0.40756	0.14679	0.15108	0.31527	0.2775	0.01661	-0.25648	0.16848	0.08612	0.277175	0.233175	0.147055	-0.044	0.773918	0.102278	0.228249	0.660693	0.80115
27.4225	27.4011	27.4696	27.5082	27.7775	27.4832	27.4263	27.3794	Protein BRICK1	Brk1	8	0.04718	0.10711	0.35504	0.08203	0.00384	-0.02173	-0.04334	-0.12884	-0.3512	-0.10376	0.077145	0.218535	-0.008945	-0.08609	-0.22748	0.0728819	0.276767	0.761556	0.105182	0.266441
23.9252	23.5572	23.9857	23.6922	23.5926	23.5271	23.7659	23.5577	BRO1 domain-containing protein BROX	Brox	6	0.06048	0.13502	-0.33261	-0.03012	-0.15937	0.00047	-0.21985	-0.13455	0.17324	0.03059	0.09775	-0.181365	-0.07945	-0.1772	0.101915	0.718242	0.434263	0.743199	0.428535	0.448999
27.2005	27.3148	27.3223	27.4615	27.3433	27.4047	27.3892	27.4354	Serine/threonine-protein kinase BRSK1	Brsk1	36	0.12174	0.14671	0.14274	0.08987	0.18869	0.12055	0.06695	-0.02616	0.04595	0.03068	0.134225	0.116305	0.15462	0.020395	0.038315	0.27477	0.215001	0.12895	0.807156	0.423914
22.3177	22.6685	22.114	22.3681	22.6585	21.7936	22.1907	22.6073	Serine/threonine-protein kinase BRSK2	Brsk2	28	-0.20362	-0.30043	0.34087	-0.87492	-0.12694	-0.06123	0.07668	0.2392	-0.46781	0.81369	-0.252025	-0.267025	-0.094085	0.15794	0.17294	0.364582	0.624958	0.762655	0.583725	0.75313
26.3939	26.4225	26.3709	26.5993	26.4071	26.5726	26.2194	26.5525		Brsk2	28	-0.02304	0.17681	0.01318	0.15008	-0.17456	0.12998	-0.15152	-0.04683	-0.18774	-0.0201	0.076885	0.08163	-0.02229	-0.099175	-0.10392	0.572926	0.433503	0.906134	0.671977	0.632531
24.1009	23.8532	23.8088	23.9264	24.4939	23.5844	23.8331	23.9122	BSD domain-containing protein 1	Bsdc1	11	-0.29211	0.07322	0.393	-0.2688	-0.26787	0.05903	0.02424	-0.01419	-0.66087	0.32783	-0.109445	0.0621	-0.10442	0.005025	-0.16652	0.508469	0.907237	0.506235	0.949935	0.750231
28.8933	28.9736	28.9783	28.9826	29.014	29.0565	28.9832	29.0635	Basigin	Bsg	11	0.08494	0.00898	0.12067	0.08294	0.08982	0.0899	0.00488	0.08092	-0.03085	0.00696	0.04696	0.101805	0.08986	0.0429	-0.011945	0.362936	0.154177	0.25426	0.397815	0.817242
31.349	31.5367	31.6555	31.5734	31.7855	31.5888	31.4755	31.5937	Protein bassoon	Bsn	170	0.30649	0.03667	0.4365	0.05212	0.12652	0.05702	-0.17997	0.02035	-0.30998	0.0049	0.17158	0.24431	0.09177	-0.07981	-0.15254	0.235912	0.214127	0.494952	0.382899	0.315056
27.5699	27.4927	27.353	27.4221	27.5	27.4169	27.2654	27.5659	BTB/POZ domain-containing protein 17	Btbd17	15	-0.21689	-0.0706	-0.06995	-0.07583	-0.30458	0.07313	-0.08769	0.14373	-0.23463	0.14896	-0.143745	-0.07289	-0.115725	0.02802	-0.042835	0.109031	0.32735	0.533456	0.872542	0.809276
24.5948	24.9437	24.926	24.8199	24.5616	24.7964	24.6287	24.4766	Transcription factor BTF3	Btf3	5	0.33121	-0.12387	-0.03318	-0.14734	0.03393	-0.46713	-0.29728	-0.34326	0.06711	-0.31979	0.10367	-0.09026	-0.2166	-0.32027	-0.12634	0.627028	0.709574	0.37307	0.0745959	0.461739
26.6196	26.8782	26.6248	26.5694	26.667	26.8622	26.7416	26.7959	Transcription factor BTF3 homolog 4	Btf3l4	6	0.00517	-0.30873	0.04735	-0.01599	0.12202	-0.0823	0.11685	0.22643	0.07467	-0.06631	-0.15178	0.01568	0.01986	0.17164	0.00418	0.369752	0.931718	0.894289	0.0473632	0.970839
25.9575	26.1481	26.2413	26.4243	25.924	26.5025	26.1803	26.2479	Mitotic checkpoint protein BUB3	Bub3	11	0.28374	0.27618	-0.03347	0.3544	0.2228	0.09976	-0.06094	-0.17642	0.25627	-0.25464	0.27996	0.160465	0.16128	-0.11868	0.000815	0.168263	0.650862	0.251761	0.347887	0.998021
21.1328	22.6869	21.6065	22.3087	20.5059	22.176	21.8153	22.655	Protein BUD31 homolog	Bud31	4	0.47377	-0.37821	-0.62685	-0.51096	0.68255	-0.03191	0.20878	0.3463	1.3094	0.47905	0.04778	-0.568905	0.32532	0.27754	0.894225	0.96041	0.667411	0.747966	0.662469	0.439657
25.2006	25.0239	24.5947	24.9357	25.0896	24.8848	25.2381	24.9802	Basic leucine zipper and W2 domain-containing protein 1	Bzw1	13	-0.6059	-0.08819	-0.11102	-0.13907	0.03748	-0.0437	0.64338	0.04449	0.1485	0.09537	-0.347045	-0.125045	-0.00311	0.343935	0.121935	0.212458	0.45282	0.985935	0.248905	0.536134
23.1673	23.4404	22.8406	23.6576	21.9002	23.2849	23.1628	23.2925	Basic leucine zipper and W2 domain-containing protein 2	Bzw2	7	-0.32676	0.21726	-1.26712	-0.15549	-0.00456	-0.14789	0.3222	-0.36515	1.26256	0.0076	-0.05475	-0.711305	-0.076225	-0.021475	0.63508	0.910483	0.41959	0.664119	0.963315	0.457496
21.2628	22.0841	21.5095	21.6929	22.4089	21.8698	21.8038	22.1966	Complement C1q subcomponent subunit A	C1qa	3	0.24669	-0.39118	1.14615	-0.21426	0.54105	0.11248	0.29436	0.50366	-0.6051	0.32674	-0.072245	0.465945	0.326765	0.39901	-0.13918	0.879479	0.442969	0.547374	0.20698	0.716963
24.7829	24.8062	25.5124	24.7723	25.0065	24.4581	25.083	24.7882	Complement C1q subcomponent subunit B	C1qb	4	0.72952	-0.03389	0.22362	-0.34808	0.3001	-0.01801	-0.42942	0.01588	0.07648	0.33007	0.347815	-0.06223	0.141045	-0.20677	0.203275	0.446676	0.841688	0.440815	0.655427	0.580808
29.8353	29.6885	29.5616	29.7304	29.8019	29.7671	29.6793	29.9037	Complement component 1 Q subcomponent-binding protein, mitochondrial	C1qbp	9	-0.27374	0.0419	-0.03337	0.07857	-0.15604	0.21518	0.1177	0.17328	-0.12267	0.13661	-0.11592	0.0226	0.02957	0.14549	0.00697	0.408958	0.792754	0.845924	0.409021	0.95664
24.9243	25.0728	24.8642	24.74	25.045	24.8819	25.0195	25.0687	Complement C1q subcomponent subunit C	C1qc	5	-0.06001	-0.33289	0.12077	-0.19094	0.09529	-0.00418	0.1553	0.32871	-0.02548	0.18676	-0.19645	-0.035085	0.045555	0.242005	0.08064	0.17972	0.78061	0.619331	0.0685003	0.443707
24.3909	23.7865	22.8654	24.081	23.2967	24.1639	23.3703	23.7012	Complement C1q-like protein 3	C1ql3	5	-1.52549	0.29453	-1.09423	0.37739	-1.02067	-0.08523	0.50482	-0.37976	0.07356	-0.46262	-0.61548	-0.35842	-0.55295	0.06253	-0.19453	0.460248	0.567613	0.249761	0.929978	0.715821
24.1336	24.3289	23.6089	23.9362	24.4612	24.0163	24.3445	23.4118	Complement C1q tumor necrosis factor-related protein 4	C1qtnf4	8	-0.52474	-0.39273	0.32761	-0.31258	0.2109	-0.91706	0.73564	-0.52433	-0.11671	-0.60448	-0.458735	0.007515	-0.35308	0.105655	-0.360595	0.137793	0.978131	0.535848	0.85053	0.55745
28.2593	28.2578	28.1644	28.4608	27.9525	28.4168	28.3897	28.3799	C2 domain-containing protein 2-like	C2cd2l	27	-0.09484	0.20303	-0.30671	0.15902	0.13043	0.12208	0.22527	-0.08095	0.43714	-0.03694	0.054095	-0.073845	0.126255	0.07216	0.2001	0.750074	0.780532	0.00154977	0.674598	0.479597
25.2091	25.2012	25.1168	25.4639	25.2765	25.358	25.3324	25.3642	C2 calcium-dependent domain-containing protein 4C	C2cd4cC2CD4 family	9	-0.09223	0.26261	0.06743	0.15676	0.12331	0.16295	0.21554	-0.09966	0.05588	0.00619	0.08519	0.112095	0.14313	0.05794	0.031035	0.672094	0.111506	0.0128447	0.771099	0.551592
26.806	25.908	26.9906	26.3408	26.6733	26.5364	26.5557	26.5852	Complement C3;Complement C3 beta chain;C3-beta-c;Complement C3 alpha chain;C3a anaphylatoxin;Acylation stimulating protein;Complement C3b alpha chain;Complement C3c alpha chain fragment 1;Complement C3dg fragment;Complement C3g fragment;Complement C3d fragment;Complement C3f fragment;Complement C3c alpha chain fragment 2	C3	36	0.18464	0.4328	-0.13269	0.62848	-0.25033	0.67724	-0.43497	0.24444	-0.11764	0.04876	0.30872	0.247895	0.213455	-0.095265	-0.03444	0.633544	0.639958	0.68153	0.797209	0.671461
23.1139	23.0076	22.8047	23.0016	23.0112	23.067	22.8247	22.9431	Uncharacterized protein KIAA1211	C530008M17Rik;Kiaa1211	11	-0.30923	-0.00602	-0.10276	0.05938	-0.28928	-0.06451	0.01995	-0.05849	-0.18652	-0.12389	-0.157625	-0.02169	-0.176895	-0.01927	-0.155205	0.294242	0.752496	0.156294	0.882229	0.141235
26.6074	26.3766	26.6984	26.6695	26.6186	26.5616	26.7434	27.1155	Carbonic anhydrase 1	Ca1	10	0.09105	0.29296	0.01125	0.18504	0.13605	0.73898	0.045	0.44602	0.1248	0.55394	0.192005	0.098145	0.437515	0.24551	0.33937	0.24056	0.495828	0.183736	0.318893	0.213177
24.3162	24.0265	23.7478	23.6731	24.0588	23.9952	23.4519	24.0304	Carbonic anhydrase 14	Ca14	6	-0.56841	-0.35334	-0.25738	-0.03124	-0.86431	0.00396	-0.2959	0.3573	-0.60693	0.0352	-0.460875	-0.14431	-0.430175	0.0307	-0.285865	0.0911548	0.433118	0.315012	0.925782	0.429541
31.955	31.5754	31.8224	31.3529	31.6993	31.4649	31.572	31.6383	Carbonic anhydrase 2	Ca2	20	-0.13254	-0.22247	-0.25564	-0.11052	-0.38299	0.06286	-0.25045	0.28533	-0.12735	0.17338	-0.177505	-0.18308	-0.160065	0.01744	0.023015	0.616066	0.498048	0.493452	0.948053	0.867581
23.4473	25.2323	26.8365	24.5481	25.9091	24.8386	24.5892	25.0931	Carbonic anhydrase 4	Ca4;Car4	8	3.3892	-0.68422	2.46177	-0.39376	1.14182	-0.13919	-2.24738	0.54503	-1.31995	0.25457	1.35249	1.034	0.501315	-0.851175	-0.53269	0.449715	0.425135	0.642956	0.543062	0.462938
27.9637	27.927	27.4597	27.8263	27.8076	27.9595	27.7668	27.8596	Calcium-binding protein 39	Cab39	24	-0.504	-0.10067	-0.15608	0.03247	-0.19687	-0.06742	0.30713	0.03325	-0.04079	-0.09989	-0.302335	-0.061805	-0.132145	0.17019	-0.07034	0.2425	0.511785	0.117831	0.463122	0.51211
23.2838	23.1733	22.9202	23.0403	23.376	23.1801	23.0989	23.1949	Calcium-binding protein 39-like	Cab39l	12	-0.36351	-0.13293	0.09221	0.00683	-0.18482	0.02164	0.17869	0.15457	-0.27703	0.01481	-0.24822	0.04952	-0.08159	0.16663	-0.13111	0.0931927	0.702688	0.380866	0.162434	0.352324
25.8213	25.7959	26.2676	25.9405	26.2374	25.8334	25.6827	25.7667	Voltage-dependent P/Q-type calcium channel subunit alpha-1A	Cacna1a	31	0.44625	0.14461	0.4161	0.03752	-0.13867	-0.0292	-0.58492	-0.17381	-0.55477	-0.06672	0.29543	0.22681	-0.083935	-0.379365	-0.310745	0.213505	0.37898	0.195997	0.153704	0.271026
25.679	25.9167	25.337	25.9027	25.7746	25.7928	25.5613	25.7417	Voltage-dependent N-type calcium channel subunit alpha-1B	Cacna1b	18	-0.34206	-0.01396	0.09554	-0.12388	-0.11771	-0.175	0.22435	-0.16104	-0.21325	-0.05112	-0.17801	-0.01417	-0.146355	0.031655	-0.132185	0.620463	0.916227	0.430019	0.924826	0.282153
22.3073	22.3315	22.2666	22.2128	22.0976	21.6202	21.921	18.1264	Voltage-dependent L-type calcium channel subunit alpha-1C	Cacna1c	8	-0.04068	-0.11871	-0.20972	-0.71129	-0.38633	-4.20517	-0.34565	-4.08646	-0.17661	-3.49388	-0.079695	-0.460505	-2.29575	-2.21606	-1.83525	0.114114	0.19383	0.349894	0.363245	0.438469
26.8809	26.8466	26.4702	26.9418	26.9586	26.9054	26.8832	26.7709	Voltage-dependent R-type calcium channel subunit alpha-1E	Cacna1e	36	-0.41066	0.09518	0.07772	0.0588	0.00233	-0.07571	0.41299	-0.17089	-0.07539	-0.13451	-0.15774	0.06826	-0.03669	0.12105	-0.10495	0.573306	0.163593	0.595779	0.667013	0.233231
21.3489	21.1636	21.2223	21.2028	21.1085	20.792	21.0304	20.7335		Cacna1i	5	-0.12666	0.0392	-0.24042	-0.37153	-0.31856	-0.43008	-0.1919	-0.46928	-0.07814	-0.05855	-0.04373	-0.305975	-0.37432	-0.33059	-0.068345	0.685141	0.237197	0.165874	0.156376	0.782611
29.378	29.408	29.4408	29.3871	29.2789	29.4683	29.3725	29.5866	Voltage-dependent calcium channel subunit alpha-2/delta-1;Voltage-dependent calcium channel subunit alpha-2-1;Voltage-dependent calcium channel subunit delta-1	Cacna2d1	42	0.06284	-0.02085	-0.09909	0.06031	-0.00549	0.17859	-0.06833	0.19944	0.0936	0.11828	0.020995	-0.01939	0.08655	0.065555	0.10594	0.565247	0.858441	0.507284	0.61273	0.535755
27.3146	26.8642	27.1608	26.8387	26.6906	26.9039	27.1163	26.8593	Voltage-dependent calcium channel subunit alpha-2/delta-2;Voltage-dependent calcium channel subunit alpha-2-2;Voltage-dependent calcium channel subunit delta-2	Cacna2d2	23	-0.15381	-0.0255	-0.62399	0.03972	-0.19833	-0.00485	-0.04452	0.02065	0.42566	-0.04457	-0.089655	-0.292135	-0.10159	-0.011935	0.190545	0.776784	0.361777	0.732972	0.959065	0.372
27.4618	27.2354	27.2194	27.4406	27.3257	27.3085	27.572	27.3799	Voltage-dependent calcium channel subunit alpha-2/delta-3;Voltage-dependent calcium channel subunit alpha-2-3;Voltage-dependent calcium channel subunit delta-3	Cacna2d3	32	-0.24241	0.20528	-0.13609	0.07317	0.11018	0.14454	0.35259	-0.06074	0.24627	0.07137	-0.018565	-0.03146	0.12736	0.145925	0.15882	0.917352	0.807728	0.481356	0.424159	0.241273
25.6804	25.6769	25.5475	25.7385	25.6936	25.7595	25.6038	25.7111	Voltage-dependent L-type calcium channel subunit beta-1	Cacnb1	19	-0.13286	0.06158	0.01325	0.0826	-0.07653	0.03416	0.05633	-0.02742	-0.08978	-0.04844	-0.03564	0.047925	-0.021185	0.014455	-0.06911	0.744885	0.283566	0.73108	0.907081	0.386737
25.2442	25.6207	25.5727	25.702	25.609	25.6713	25.7849	25.6687	Voltage-dependent L-type calcium channel subunit beta-3	Cacnb3	15	0.32848	0.08127	0.36476	0.05058	0.54066	0.04801	0.21218	-0.03326	0.1759	-0.00257	0.204875	0.20767	0.294335	0.08946	0.086665	0.411494	0.39008	0.273738	0.411474	0.31909
27.0804	26.9474	27.3609	27.1579	27.4237	27.0455	27.0875	27.0833	Voltage-dependent L-type calcium channel subunit beta-4	Cacnb4	20	0.28053	0.21051	0.34326	0.09815	0.0071	0.13598	-0.27343	-0.07453	-0.33616	0.03783	0.24552	0.220705	0.07154	-0.17398	-0.149165	0.18043	0.385635	0.394838	0.228789	0.512839
22.3772	22.549	22.8764	22.4504	22.9952	22.5553	22.6648	22.6783	Voltage-dependent calcium channel gamma-2 subunit	Cacng2	4	0.49913	-0.09863	0.61797	0.00631	0.2876	0.12934	-0.21153	0.22797	-0.33037	0.12303	0.20025	0.31214	0.20847	0.00822	-0.10367	0.475178	0.317122	0.136631	0.972735	0.683942
25.8569	25.8186	25.823	25.9728	26.0893	25.733	25.5916	25.8248	Voltage-dependent calcium channel gamma-3 subunit	Cacng3	8	-0.03389	0.15427	0.23233	-0.08557	-0.26535	0.00623	-0.23146	-0.14804	-0.49768	0.0918	0.06019	0.07338	-0.12956	-0.18975	-0.20294	0.517746	0.721824	0.387308	0.304422	0.441092
26.0086	26.5915	26.2746	26.0984	26.5589	26.3728	26.2261	26.2321	Voltage-dependent calcium channel gamma-8 subunit;Voltage-dependent calcium channel gamma subunit	Cacng8	10	0.26606	-0.49305	0.55029	-0.21869	0.21755	-0.35941	-0.04851	0.13364	-0.33274	-0.14072	-0.113495	0.1658	-0.07093	0.042565	-0.23673	0.74513	0.642171	0.830416	0.676876	0.126034
27.6832	27.702	27.4994	27.5538	27.4264	27.5965	27.428	27.6141	Calcyclin-binding protein	Cacybp	16	-0.18373	-0.14816	-0.2568	-0.10552	-0.2552	-0.08786	-0.07147	0.0603	0.0016	0.01766	-0.165945	-0.18116	-0.17153	-0.005585	0.00963	0.0287801	0.168457	0.208179	0.959308	0.946072
25.0874	24.7306	25.1051	24.694	25.0766	24.8618	25.2938	24.7434	CAD protein;Glutamine-dependent carbamoyl-phosphate synthase;Aspartate carbamoyltransferase;Dihydroorotase	Cad	23	0.01773	-0.03653	-0.01081	0.13124	0.20647	0.0129	0.18874	0.04943	0.21728	-0.11834	-0.0094	0.060215	0.109685	0.119085	0.04947	0.975585	0.799665	0.769859	0.761892	0.882403
25.0768	24.7996	24.6405	25.0768	25.1803	24.7789	24.867	24.9166		Cadm1	11	-0.43633	0.2772	0.10349	-0.02065	-0.20982	0.11705	0.22651	-0.16015	-0.31331	0.1377	-0.079565	0.04142	-0.046385	0.03318	-0.087805	0.787305	0.880778	0.773162	0.893743	0.706491
28.9452	29.0962	28.907	29.0697	28.9507	29.2303	28.846	29.2637	Cell adhesion molecule 1	Cadm1	13	-0.03816	-0.02646	0.00549	0.13412	-0.09919	0.16747	-0.06103	0.19393	-0.10468	0.03335	-0.03231	0.069805	0.03414	0.06645	-0.035665	0.798415	0.70338	0.891933	0.794822	0.900161
30.259	30.3515	30.0624	30.4467	30.4177	30.3976	30.3178	30.3827	Cell adhesion molecule 2	Cadm2	19	-0.19661	0.09515	0.15869	0.04612	0.05874	0.03115	0.25535	-0.064	-0.09995	-0.01497	-0.05073	0.102405	0.044945	0.095675	-0.05746	0.82141	0.162967	0.509843	0.672025	0.232884
30.2026	30.2725	30.3404	30.3743	30.2245	30.2245	29.9856	30.2638	Cell adhesion molecule 3	Cadm3	16	0.13787	0.10178	0.0219	-0.04807	-0.21693	-0.0087	-0.3548	-0.11048	-0.23883	0.03937	0.119825	-0.013085	-0.112815	-0.23264	-0.09973	0.0910828	0.74432	0.513948	0.23875	0.547819
28.9582	29.0241	28.9538	28.794	29.0672	28.9235	28.5857	28.9651	Cell adhesion molecule 4	Cadm4	13	-0.00435	-0.23013	0.10895	-0.10055	-0.37246	-0.05896	-0.36811	0.17117	-0.48141	0.04159	-0.11724	0.0042	-0.21571	-0.09847	-0.21991	0.307935	0.962435	0.37903	0.679587	0.391577
30.8887	30.9471	30.6246	30.8664	30.9638	30.9451	30.9713	30.8748	Calcium-dependent secretion activator 1	Cadps	70	-0.26405	-0.08068	0.07508	-0.00202	0.08264	-0.07231	0.34669	0.00837	0.00756	-0.07029	-0.172365	0.03653	0.005165	0.17753	-0.031365	0.30014	0.355899	0.935392	0.305864	0.588646
26.0827	26.2613	26.582	26.0396	26.2709	26.2096	26.1308	26.197		Cadps2	40	0.49937	-0.22169	0.18826	-0.05169	0.04811	-0.06433	-0.45126	0.15736	-0.14015	-0.01264	0.13884	0.068285	-0.00811	-0.14695	-0.076395	0.67486	0.544751	0.939906	0.644529	0.232468
30.2219	30.191	31.9378	30.0956	30.8202	30.1691	29.9742	30.1636	Calbindin	Calb1	24	1.71589	-0.09536	0.59831	-0.02182	-0.24774	-0.02733	-1.96363	0.06803	-0.84605	-0.00551	0.810265	0.288245	-0.137535	-0.9478	-0.42578	0.471879	0.469774	0.288245	0.413681	0.336013
30.2608	29.8322	31.1135	29.8665	29.5914	30.01	30.3696	29.8307	Calretinin	Calb2	26	0.85272	0.03426	-0.66939	0.17775	0.10882	-0.00157	-0.7439	-0.03583	0.77821	-0.17932	0.44349	-0.24582	0.053625	-0.389865	0.299445	0.570471	0.49808	0.890527	0.623942	0.472712
25.8513	25.6587	25.628	25.9317	25.6283	25.8706	25.9551	25.6413	Calcium-binding and coiled-coil domain-containing protein 1	Calcoco1	17	-0.22324	0.27303	-0.22293	0.21191	0.10382	-0.01738	0.32706	-0.29041	0.32675	-0.22929	0.024895	-0.00551	0.04322	0.018325	0.04873	0.902558	0.974829	0.836246	0.940757	0.828729
26.57	26.8519	26.5565	26.7783	27.1148	26.7927	26.5418	26.6726		Cald1	20	-0.01344	-0.07355	0.5448	-0.0592	-0.02818	-0.17923	-0.01474	-0.10568	-0.57298	-0.12003	-0.043495	0.2428	-0.103705	-0.06021	-0.346505	0.830979	0.37426	0.573232	0.686055	0.184414
33.5241	33.6502	33.4185	33.2003	33.9218	33.3984	33.6093	33.2764		Calm1	16	-0.10561	-0.44991	0.39771	-0.2518	0.08515	-0.37379	0.19076	0.07612	-0.31256	-0.12199	-0.27776	0.072955	-0.14432	0.13344	-0.217275	0.15834	0.811797	0.50257	0.571593	0.556123
31.2825	31.3872	31.1737	31.3577	31.2408	31.4455	30.8763	31.2958	Calreticulin	Calr	28	-0.10878	-0.02947	-0.04169	0.05829	-0.40617	-0.09139	-0.29739	-0.06192	-0.36448	-0.14968	-0.069125	0.0083	-0.24878	-0.179655	-0.25708	0.580896	0.949025	0.368872	0.515008	0.385549
27.5785	27.4552	27.7412	27.4844	27.6611	27.582	27.3403	27.5811		Calu	19	0.16279	0.02918	0.08267	0.12676	-0.23817	0.1259	-0.40096	0.09672	-0.32084	-0.00086	0.095985	0.104715	-0.056135	-0.15212	-0.16085	0.569851	0.289011	0.718425	0.478619	0.332133
25.8835	25.6009	25.5839	25.7522	25.4648	25.6849	25.5509	25.9313	Calcium/calmodulin-dependent protein kinase type 1	Camk1	18	-0.29965	0.1513	-0.41868	0.08405	-0.33264	0.33046	-0.03299	0.17916	0.08604	0.24641	-0.074175	-0.167315	-0.00109	0.073085	0.166225	0.696193	0.44885	0.996748	0.758882	0.52837
28.0779	28.2977	28.088	28.2068	28.1847	28.2602	28.0776	28.3354	Calcium/calmodulin-dependent protein kinase type 1D	Camk1d	19	0.0101	-0.09091	0.10675	-0.03752	-0.00031	0.03767	-0.01041	0.12858	-0.10706	0.07519	-0.040405	0.034615	0.01868	0.059085	-0.015935	0.777062	0.793906	0.922258	0.717602	0.916403
24.0449	23.7069	22.957	23.6509	23.6511	23.3639	23.0479	23.5115		Camk2a	42	-1.08788	-0.05608	-0.39377	-0.34308	-0.99692	-0.19547	0.09096	-0.13939	-0.60315	0.14761	-0.57198	-0.368425	-0.596195	-0.024215	-0.22777	0.276493	0.238499	0.173206	0.958997	0.491404
33.2832	33.9269	33.5387	33.9379	33.9933	33.8355	33.6175	33.7418	Calcium/calmodulin-dependent protein kinase type II subunit alpha	Camk2a	46	0.25547	0.01099	0.71008	-0.09136	0.33432	-0.18506	0.07885	-0.19605	-0.37576	-0.0937	0.13323	0.30936	0.07463	-0.0586	-0.23473	0.758605	0.44908	0.841059	0.805583	0.144408
28.0845	27.9424	27.7957	28.152	28.0364	27.8938	28.3422	27.8102	Calcium/calmodulin-dependent protein kinase type II subunit beta	Camk2b	39	-0.28877	0.20964	-0.04808	-0.04863	0.25773	-0.13217	0.5465	-0.34181	0.30581	-0.08354	-0.039565	-0.048355	0.06278	0.102345	0.111135	0.855672	0.67833	0.840807	0.779512	0.72558
31.572	32.0797	31.89	32.1474	31.805	32.043	32.0709	31.9856		Camk2b	40	0.31794	0.0677	0.23297	-0.0367	0.49883	-0.09413	0.18089	-0.16183	0.26586	-0.05743	0.19282	0.098135	0.20235	0.00953	0.104215	0.56797	0.759738	0.514142	0.950366	0.496393
23.5878	25.7649	24.8725	25.1073	24.4327	25.0344	24.7524	25.2166	Calcium/calmodulin-dependent protein kinase type II subunit delta	Camk2d	32	1.28465	-0.65765	0.84491	-0.73054	1.16457	-0.54834	-0.12008	0.10931	0.31966	0.1822	0.3135	0.057185	0.308115	-0.005385	0.25093	0.801556	0.964218	0.807899	0.985362	0.576873
28.5919	28.827	29.2893	28.6837	28.6766	28.5909	28.5768	28.776		Camk2d	32	0.69745	-0.14327	0.08475	-0.2361	-0.01502	-0.051	-0.71247	0.09227	-0.09977	0.1851	0.27709	-0.075675	-0.03301	-0.3101	0.042665	0.483473	0.606848	0.850233	0.433219	0.731922
29.1109	29.4629	29.1538	29.4871	29.4786	29.4995	29.4334	29.553	Calcium/calmodulin-dependent protein kinase type II subunit gamma	Camk2g	30	0.0429	0.02428	0.36763	0.03662	0.32244	0.09011	0.27954	0.06583	-0.04519	0.05349	0.03359	0.202125	0.206275	0.172685	0.00415	0.902468	0.370215	0.382625	0.43229	0.951723
24.9232	25.2826	25.3982	25.4794	25.4891	25.4943	25.2425	25.2123	Calcium/calmodulin-dependent protein kinase II inhibitor 1	Camk2n1	4	0.475	0.19679	0.56594	0.2117	0.31937	-0.0703	-0.15563	-0.26709	-0.24657	-0.282	0.335895	0.38882	0.124535	-0.21136	-0.264285	0.209873	0.162992	0.561247	0.0395617	0.0033508
28.1987	28.1896	28.5417	28.2248	28.2382	28.1793	28.0306	28.0966	Calcium/calmodulin-dependent protein kinase type IV	Camk4	24	0.34294	0.03514	0.03945	-0.01027	-0.16818	-0.09299	-0.51112	-0.12813	-0.20763	-0.08272	0.18904	0.01459	-0.130585	-0.319625	-0.145175	0.355355	0.672515	0.0594734	0.186995	0.0816407
25.8898	26.3403	25.6511	26.1425	25.9954	26.0246	25.7632	26.2421	Calcium/calmodulin-dependent protein kinase kinase 1	Camkk1	13	-0.23868	-0.19781	0.10563	-0.31569	-0.12662	-0.09816	0.11206	0.09965	-0.23225	0.21753	-0.218245	-0.10503	-0.11239	0.105855	-0.00736	0.579868	0.687474	0.765051	0.786856	0.978315
27.1682	27.1975	27.0923	27.2908	27.3489	27.3013	27.2254	27.1118	Calcium/calmodulin-dependent protein kinase kinase 2	Camkk2	26	-0.07581	0.09328	0.18076	0.10379	0.05729	-0.08573	0.1331	-0.17901	-0.12347	-0.18952	0.008735	0.142275	-0.01422	-0.022955	-0.156495	0.938535	0.0365406	0.831161	0.859456	0.126325
30.1755	30.3467	29.843	30.3904	30.0825	30.1469	30.2948	30.1778	CaM kinase-like vesicle-associated protein	Camkv	31	-0.33247	0.0437	-0.093	-0.19982	0.11937	-0.16885	0.45184	-0.21255	0.21237	0.03097	-0.144385	-0.14641	-0.02474	0.119645	0.12167	0.664604	0.250584	0.833636	0.710649	0.210031
23.625	23.6099	23.7172	23.576	23.3922	23.3434	24.1323	23.6732	Calcium signal-modulating cyclophilin ligand	Camlg	5	0.09222	-0.03387	-0.23282	-0.26647	0.50726	0.06338	0.41504	0.09725	0.74008	0.32985	0.029175	-0.249645	0.28532	0.256145	0.534965	0.72103	0.0103019	0.339967	0.397809	0.146345
25.9925	25.8683	25.7136	25.9529	25.8976	25.9933	26.0588	26.0466	Calmodulin-regulated spectrin-associated protein 1	Camsap1	32	-0.27888	0.08462	-0.09488	0.12494	0.06639	0.17828	0.34527	0.09366	0.16127	0.05334	-0.09713	0.01503	0.122335	0.219465	0.107305	0.546073	0.865614	0.18886	0.20852	0.156065
26.2312	26.0411	26.0888	26.1754	26.206	26.171	26.2918	26.3063	Calmodulin-regulated spectrin-associated protein 2	Camsap2	29	-0.14245	0.13425	-0.02522	0.12988	0.06063	0.26519	0.20308	0.13094	0.08585	0.13531	-0.0041	0.05233	0.16291	0.16701	0.11058	0.972251	0.642371	0.229516	0.0627278	0.0280596
25.7818	25.792	25.8157	25.8031	25.9401	25.821	25.6181	25.5874	Calmodulin-regulated spectrin-associated protein 3	Camsap3	25	0.03381	0.01106	0.15831	0.02898	-0.16374	-0.20458	-0.19755	-0.21564	-0.32205	-0.23356	0.022435	0.093645	-0.18416	-0.206595	-0.277805	0.109113	0.257829	0.00760858	0.00637517	0.045707
30.3423	30.4284	30.3013	30.406	30.3646	30.4841	30.5601	30.47	Cullin-associated NEDD8-dissociated protein 1	Cand1	62	-0.04106	-0.02244	0.02229	0.05572	0.21776	0.04153	0.25882	0.06397	0.19547	-0.01419	-0.03175	0.039005	0.129645	0.161395	0.09064	0.685536	0.649266	0.173014	0.144523	0.349585
30.4421	30.439	30.4986	30.3992	30.4199	30.5025	30.3197	30.478	Calnexin	Canx	33	0.05644	-0.0398	-0.02222	0.0635	-0.12244	0.03901	-0.17888	0.07881	-0.10022	-0.02449	0.00832	0.02064	-0.041715	-0.050035	-0.062355	0.882506	0.666883	0.650832	0.645947	0.557132
30.8777	30.9566	30.5597	30.8831	30.7788	30.8847	30.8846	30.9131	Adenylyl cyclase-associated protein 1	Cap1	32	-0.318	-0.07343	-0.09896	-0.0719	0.00686	-0.04351	0.32486	0.02992	0.10582	0.02839	-0.195715	-0.08543	-0.018325	0.17739	0.067105	0.360645	0.324864	0.704584	0.38855	0.345571
29.5082	29.5678	29.1352	29.498	29.3479	29.5617	29.6169	29.5633	Adenylyl cyclase-associated protein 2;Adenylyl cyclase-associated protein	Cap2	28	-0.37292	-0.06974	-0.16029	-0.00604	0.10875	-0.00451	0.48167	0.06523	0.26904	0.00153	-0.22133	-0.083165	0.05212	0.27345	0.135285	0.351772	0.531913	0.323314	0.274412	0.344638
22.1488	22.2605	22.0593	21.7276	21.8824	22.0505	21.4493	22.2201	Macrophage-capping protein	Capg	3	-0.08947	-0.53291	-0.26639	-0.21	-0.6995	-0.04041	-0.61003	0.4925	-0.43311	0.16959	-0.31119	-0.238195	-0.369955	-0.058765	-0.13176	0.217378	0.14216	0.44237	0.901445	0.770125
24.0098	23.9363	24.2479	23.706	24.4406	23.8028	24.0051	23.9771	Calpain-1 catalytic subunit	Capn1	11	0.23809	-0.23026	0.43079	-0.13343	-0.00471	0.04085	-0.2428	0.27111	-0.4355	0.17428	0.003915	0.14868	0.01807	0.014155	-0.13061	0.989877	0.68877	0.69133	0.963136	0.722077
28.2754	28.4299	28.3811	28.3085	28.2362	28.3976	28.1331	28.4882	Calpain-2 catalytic subunit	Capn2	36	0.10571	-0.12142	-0.03916	-0.03232	-0.14233	0.05833	-0.24804	0.17975	-0.10317	0.09065	-0.007855	-0.03574	-0.042	-0.034145	-0.00626	0.935072	0.779341	0.848424	0.867966	0.977313
25.6833	25.8416	25.5261	25.7317	25.7191	25.8238	25.3549	25.7345	Calpain-5	Capn5	12	-0.15721	-0.10984	0.03586	-0.01779	-0.32836	-0.10707	-0.17115	0.00277	-0.36422	-0.08928	-0.133525	0.009035	-0.217715	-0.08419	-0.22675	0.411688	0.932824	0.400711	0.734151	0.36853
27.2785	27.1761	27.5349	27.1529	27.4193	27.195	27.1974	27.2662	Calpain small subunit 1	Capns1	10	0.25637	-0.0232	0.14072	0.01891	-0.08111	0.09017	-0.33748	0.11337	-0.22183	0.07126	0.116585	0.079815	0.00453	-0.112055	-0.075285	0.615243	0.583754	0.948166	0.622043	0.586723
27.8932	27.8744	27.9089	27.827	28.0043	27.8589	27.9037	27.8714	Caprin-1	Caprin1	14	0.01566	-0.04745	0.11107	-0.01557	0.01055	-0.003	-0.00511	0.04445	-0.10052	0.01257	-0.015895	0.04775	0.003775	0.01967	-0.043975	0.741432	0.581606	0.858494	0.698598	0.614678
27.7149	27.5004	27.4249	27.4137	27.6255	27.5891	27.6518	27.5107	F-actin-capping protein subunit alpha-1	Capza1	14	-0.29003	-0.08667	-0.08935	0.08878	-0.06311	0.01037	0.22692	0.09704	0.02624	-0.07841	-0.18835	-0.000285	-0.02637	0.16198	-0.026085	0.221599	0.998148	0.856256	0.14921	0.754509
30.3959	30.4056	30.2371	30.3435	30.4522	30.4883	30.4188	30.3191	F-actin-capping protein subunit alpha-2	Capza2	16	-0.15885	-0.06208	0.05628	0.08269	0.0229	-0.08653	0.18175	-0.02445	-0.03338	-0.16922	-0.110465	0.069485	-0.031815	0.07865	-0.1013	0.174669	0.0652545	0.590462	0.393682	0.196351
28.1815	28.2178	28.1943	28.0154	28.3011	28.1711	28.0992	28.0031		Capzb	22	0.01283	-0.20239	0.11959	-0.04664	-0.0823	-0.21468	-0.09513	-0.01229	-0.20189	-0.16804	-0.09478	0.036475	-0.14849	-0.05371	-0.184965	0.408232	0.642899	0.101719	0.649745	0.149309
30.0312	30.1557	30.219	30.1777	30.0346	30.1433	30.0657	30.1886	F-actin-capping protein subunit beta	Capzb	22	0.18787	0.02203	0.00341	-0.01235	0.03456	0.03291	-0.15331	0.01088	0.03115	0.04526	0.10495	-0.00447	0.033735	-0.071215	0.038205	0.250739	0.961789	0.736868	0.386464	0.687224
26.8599	26.4289	25.8564	26.4461	26.5724	26.5255	26.4705	26.5161	Calcium-regulated heat stable protein 1	Carhsp1	4	-1.00356	0.01722	-0.2875	0.09663	-0.38943	0.08721	0.61413	0.06999	-0.10193	-0.00942	-0.49317	-0.095435	-0.15111	0.34206	-0.055675	0.309427	0.702816	0.557823	0.366898	0.230858
28.3386	28.2345	28.1545	28.1461	28.2904	28.3329	28.295	28.2674	ATP-dependent (S)-NAD(P)H-hydrate dehydratase	Carkd	18	-0.18416	-0.0884	-0.04827	0.09839	-0.04362	0.03287	0.14054	0.12127	0.00465	-0.06552	-0.13628	0.02506	-0.005375	0.130905	-0.030435	0.120761	0.699432	0.929587	0.0119095	0.353072
24.7799	24.4382	24.108	24.393	24.4925	24.4622	24.32	24.3722	Histone-arginine methyltransferase CARM1	Carm1	7	-0.67187	-0.04525	-0.28745	0.02398	-0.45989	-0.06603	0.21198	-0.02078	-0.17244	-0.09001	-0.35856	-0.131735	-0.26296	0.0956	-0.131225	0.248311	0.522748	0.26754	0.577047	0.0489561
27.4668	27.0174	26.6672	26.7732	27.2371	27.1461	27.0016	26.1711	Cysteine--tRNA ligase, cytoplasmic	Cars	31	-0.79954	-0.24428	-0.22969	0.12864	-0.46513	-0.84636	0.33441	-0.60208	-0.23544	-0.975	-0.52191	-0.050525	-0.655745	-0.133835	-0.60522	0.152177	0.846002	0.299325	0.779511	0.284425
23.0106	23.0051	22.639	23.2278	23.4793	22.9835	23.146	22.8331	Probable cysteine--tRNA ligase, mitochondrial	Cars2	5	-0.37159	0.22273	0.46867	-0.02158	0.1354	-0.172	0.50699	-0.39473	-0.33327	-0.15042	-0.07443	0.223545	-0.0183	0.05613	-0.241845	0.824021	0.462377	0.917594	0.881785	0.496111
23.8118	23.569	23.6545	23.6904	23.9602	23.8822	23.9614	23.8078	Protein CASC4	Casc4	8	-0.15729	0.12145	0.14847	0.31327	0.14961	0.23889	0.3069	0.11744	0.00114	-0.07438	-0.01792	0.23087	0.19425	0.21217	-0.03662	0.897298	0.211924	0.308877	0.114784	0.712015
20.7763	22.2989	20.7909	22.0857	22.2021	21.1193	21.9448	22.0804	CAS1 domain-containing protein 1	Casd1	4	0.01462	-0.21315	1.42579	-1.17958	1.16857	-0.21845	1.15395	-0.0053	-0.25722	0.96113	-0.099265	0.123105	0.47506	0.574325	0.351955	0.929935	0.907219	0.597635	0.470683	0.585012
27.9733	28.0404	27.8503	28.2551	28.1015	28.1702	28.0528	28.091	Peripheral plasma membrane protein CASK	Cask	41	-0.12297	0.21466	0.12826	0.12975	0.07951	0.05058	0.20248	-0.16408	-0.04875	-0.07917	0.045845	0.129005	0.065045	0.0192	-0.06396	0.843915	0.11503	0.234165	0.933361	0.244904
22.7371	22.9535	22.738	23.2016	23.1191	22.9819	22.3746	23.0829		Cask	39	0.00093	0.24805	0.38194	0.02835	-0.36249	0.12937	-0.36342	-0.11868	-0.74443	0.10102	0.12449	0.205145	-0.11656	-0.24105	-0.321705	0.674601	0.25048	0.782748	0.626444	0.466591
29.0476	29.0476	29.0695	29.0424	29.1286	29.0713	29.0377	29.1538	Caskin-1	Caskin1	46	0.02193	-0.00516	0.08099	0.02375	-0.00989	0.10618	-0.03182	0.11134	-0.09088	0.08243	0.008385	0.05237	0.048145	0.03976	-0.004225	0.599002	0.208767	0.494025	0.573333	0.95388
22.9847	23.5799	23.6501	24.2233	23.1404	24.2031	23.8501	23.5812	Caspase-3;Caspase-3 subunit p17;Caspase-3 subunit p12	Casp3	6	0.66543	0.6434	0.15572	0.62315	0.86549	0.00126	0.20006	-0.64214	0.70977	-0.62189	0.654415	0.389435	0.433375	-0.22104	0.04394	0.25409	0.588005	0.31576	0.557324	0.943404
23.8506	19.6893	20.6132	21.6936	18.2692	18.9591	21.4407	26.6388	Calsequestrin-1	Casq1	4	-3.23738	2.00435	-5.58142	-0.73021	-2.40996	6.94952	0.82742	4.94517	3.17146	7.67973	-0.616515	-3.15581	2.26978	2.8863	5.42559	0.801249	0.273238	0.565751	0.390493	0.174382
23.841	23.7163	24.0901	23.7015	23.8542	23.575	23.5046	23.8506	Calpastatin	Cast	9	0.24902	-0.01483	0.0131	-0.14132	-0.33647	0.13434	-0.58549	0.14917	-0.34957	0.27566	0.117095	-0.06411	-0.101065	-0.21816	-0.036955	0.624046	0.715746	0.637827	0.489994	0.883261
26.9977	27.2519	27.4675	27.1696	26.9687	27.2272	26.909	27.2792	Catalase	Cat	23	0.46988	-0.08228	-0.02893	-0.02467	-0.0887	0.02728	-0.55858	0.10956	-0.05977	0.05195	0.1938	-0.0268	-0.03071	-0.22451	-0.00391	0.42666	0.896022	0.903737	0.444446	0.987754
25.1842	25.379	25.2925	25.2885	25.4566	25.2929	25.3766	25.4213	Caveolin-1;Caveolin	Cav1	6	0.10823	-0.09049	0.27237	-0.0861	0.19237	0.04229	0.08414	0.13278	-0.08	0.12839	0.00887	0.093135	0.11733	0.10846	0.024195	0.935735	0.540263	0.361126	0.0401829	0.802351
23.2114	23.2505	23.0262	23.3547	22.9322	23.4793	23.3173	23.5411	E3 ubiquitin-protein ligase CBL	Cbl	8	-0.18517	0.10429	-0.27921	0.22882	0.10587	0.29064	0.29104	0.18635	0.38508	0.06182	-0.04044	-0.025195	0.198255	0.238695	0.22345	0.829647	0.935171	0.223052	0.352692	0.528526
29.3874	29.3067	29.4688	29.2609	29.312	29.3124	29.4727	29.1677	Carbonyl reductase [NADPH] 1	Cbr1	22	0.08144	-0.04587	-0.07534	0.00564	0.08535	-0.13906	0.00391	-0.09319	0.16069	-0.1447	0.017785	-0.03485	-0.026855	-0.04464	0.007995	0.887935	0.478465	0.880493	0.831441	0.962959
27.1459	27.2279	26.5301	27.3275	26.6542	27.3194	27.2604	27.1283	Carbonyl reductase [NADPH] 3	Cbr3	15	-0.61575	0.09956	-0.49172	0.09148	0.11453	-0.09964	0.73028	-0.1992	0.60625	-0.19112	-0.258095	-0.20012	0.007445	0.26554	0.207565	0.58558	0.611022	0.932457	0.578627	0.602803
24.8615	24.6441	24.5974	24.6563	24.6356	24.4846	24.9109	24.7026	Carbonyl reductase family member 4	Cbr4	7	-0.26409	0.01222	-0.22584	-0.15943	0.04941	0.05856	0.3135	0.04634	0.27525	0.21799	-0.125935	-0.192635	0.053985	0.17992	0.24662	0.37976	0.282782	0.754181	0.238273	0.195205
23.3625	23.45	23.493	23.1888	23.4944	23.3757	23.3836	23.61	Cystathionine beta-synthase	Cbs	5	0.1305	-0.26118	0.13184	-0.07427	0.02112	0.16	-0.10938	0.42118	-0.11072	0.23427	-0.06534	0.028785	0.09056	0.1559	0.061775	0.719777	0.733793	0.533225	0.497344	0.676522
24.3312	24.071	24.6332	24.277	24.5392	24.4778	23.9283	24.2943	Chromobox protein homolog 1	Cbx1	6	0.30201	0.206	0.20803	0.40674	-0.4029	0.22328	-0.70491	0.01728	-0.61093	-0.18346	0.254005	0.307385	-0.08981	-0.343815	-0.397195	0.368532	0.148193	0.727837	0.310468	0.165658
27.0349	26.8099	27.3239	26.8271	27.1891	26.9414	26.8986	26.8454	Chromobox protein homolog 3	Cbx3	8	0.28903	0.01718	0.15419	0.13152	-0.13624	0.03549	-0.42527	0.01831	-0.29043	-0.09603	0.153105	0.142855	-0.050375	-0.20348	-0.19323	0.630974	0.483024	0.705452	0.5009	0.26654
25.9485	25.7665	25.8935	25.8509	25.7916	25.7049	25.5346	25.5978	Chromobox protein homolog 5	Cbx5	8	-0.05493	0.08438	-0.15691	-0.06163	-0.4139	-0.16872	-0.35897	-0.2531	-0.25699	-0.10709	0.014725	-0.10927	-0.29131	-0.306035	-0.18204	0.889261	0.391547	0.094133	0.0151717	0.0769453
24.3475	24.2931	24.2742	24.2928	24.1862	24.1363	24.496	24.1192	Coiled-coil and C2 domain-containing protein 1A	Cc2d1a	17	-0.07327	-0.00035	-0.1613	-0.15679	0.14849	-0.17395	0.22176	-0.1736	0.30979	-0.01716	-0.03681	-0.159045	-0.01273	0.02408	0.146315	0.328352	0.0497314	0.95276	0.910091	0.521823
25.3758	25.1543	25.671	25.1319	25.6189	25.4675	25.6039	25.3199	Cell division cycle and apoptosis regulator protein 1	Ccar1	15	0.2952	-0.02243	0.24304	0.31316	0.2281	0.16556	-0.0671	0.18799	-0.01494	-0.1476	0.136385	0.2781	0.19683	0.060445	-0.08127	0.685838	0.173903	0.388516	0.861082	0.663708
27.5427	27.4223	27.6455	27.6876	27.6269	27.6313	27.5937	27.5269	Cell cycle and apoptosis regulator protein 2	Ccar2	27	0.1028	0.26529	0.08427	0.20902	0.05103	0.10464	-0.05177	-0.16065	-0.03324	-0.10438	0.184045	0.146645	0.077835	-0.10621	-0.06881	0.101996	0.135268	0.375443	0.114796	0.175964
24.4022	23.9961	23.9505	24.0729	23.8682	24.0633	24.3069	24.3591	Kynurenine--oxoglutarate transaminase 3	Ccbl2	13	-0.4517	0.07681	-0.53392	0.06721	-0.09528	0.363	0.35642	0.28619	0.43864	0.29579	-0.187445	-0.233355	0.13386	0.321305	0.367215	0.469984	0.409035	0.580301	0.0403347	0.0679837
21.3324	21.0528	21.9746	21.3185	21.5613	21.3812	21.599	21.2905	Coiled-coil domain-containing protein 115	Ccdc115	4	0.6422	0.26569	0.22889	0.32831	0.26653	0.23768	-0.37567	-0.02801	0.03764	-0.09063	0.453945	0.2786	0.252105	-0.20184	-0.026495	0.330968	0.235864	0.34951	0.633642	0.895672
20.9534	21.0841	22.1157	21.3993	21.2679	20.6903	21.363	20.8424	Coiled-coil domain-containing protein 12	Ccdc12	3	1.16232	0.31524	0.31451	-0.39378	0.40958	-0.2417	-0.75274	-0.55694	0.09507	0.15208	0.73878	-0.039635	0.08394	-0.65484	0.123575	0.179614	0.905771	0.784056	0.277265	0.780724
23.8053	23.5087	23.3406	22.4554	23.2232	23.7262	24.0137	23.4578	Coiled-coil domain-containing protein 124	Ccdc124	7	-0.46473	-1.05332	-0.58209	0.21749	0.2084	-0.05094	0.67313	1.00238	0.79049	-0.26843	-0.759025	-0.1823	0.07873	0.837755	0.26103	0.245437	0.596101	0.825988	0.250125	0.558251
25.4158	25.4048	25.3208	25.1905	25.0702	25.2585	25.155	25.4293	Coiled-coil domain-containing protein 127	Ccdc127	10	-0.09497	-0.2143	-0.34562	-0.14638	-0.26081	0.0245	-0.16584	0.2388	0.08481	0.17088	-0.154635	-0.246	-0.118155	0.03648	0.127845	0.141708	0.120872	0.480127	0.832535	0.522564
25.2202	24.7802	24.6183	24.83	24.7303	24.5692	24.8369	24.9689	Coiled-coil domain-containing protein 132	Ccdc132	21	-0.60193	0.0498	-0.48988	-0.21093	-0.38335	0.18869	0.21858	0.13889	0.10653	0.39962	-0.276065	-0.350405	-0.09733	0.178735	0.253075	0.375537	0.273422	0.712997	0.288248	0.135685
26.3914	26.4383	25.6697	25.8584	26.0159	26.3528	25.7991	26.3698	Coiled-coil domain-containing protein 136	Ccdc136	13	-0.7217	-0.57988	-0.3755	-0.08546	-0.59234	-0.06844	0.12936	0.51144	-0.21684	0.01702	-0.65079	-0.23048	-0.33039	0.3204	-0.09991	0.0215903	0.30812	0.367828	0.39808	0.791499
26.4283	26.2414	25.9924	26.3184	26.5955	26.2043	26.3018	26.4178	Coiled-coil domain-containing protein 177	Ccdc177	22	-0.4359	0.07698	0.16719	-0.03704	-0.12645	0.17645	0.30945	0.09947	-0.29364	0.21349	-0.17946	0.065075	0.025	0.20446	-0.040075	0.440285	0.792335	0.841312	0.358738	0.862405
24.998	25.0117	24.9012	25.1329	25.1228	25.1136	24.9511	25.1409	Coiled-coil domain-containing protein 22	Ccdc22	18	-0.09682	0.12118	0.12485	0.10195	-0.04691	0.12927	0.04991	0.00809	-0.17176	0.02732	0.01218	0.1134	0.04118	0.029	-0.07222	0.925981	0.0052475	0.707426	0.864341	0.526666
23.5222	23.8012	23.812	23.6097	23.704	23.858	23.3915	23.9515	Coiled-coil domain-containing protein 25	Ccdc25	8	0.28979	-0.19149	0.18181	0.0568	-0.13064	0.15021	-0.42043	0.3417	-0.31245	0.09341	0.04915	0.119305	0.009785	-0.039365	-0.10952	0.80229	0.532195	0.977886	0.906892	0.7423
24.2979	24.2436	23.8996	24.304	24.3065	24.2884	23.8091	24.0867	Coiled-coil domain-containing protein 43	Ccdc43	6	-0.39832	0.06045	0.00858	0.04477	-0.48877	-0.15691	-0.09045	-0.21736	-0.49735	-0.20168	-0.168935	0.026675	-0.32284	-0.153905	-0.349515	0.494776	0.449797	0.149884	0.594421	0.128502
25.9833	25.8273	25.9878	26.2022	25.7754	25.9969	25.8486	25.902	Coiled-coil domain-containing protein 47	Ccdc47	13	0.00449	0.37491	-0.20784	0.16969	-0.13465	0.07475	-0.13914	-0.30016	0.07319	-0.09494	0.1897	-0.019075	-0.02995	-0.21965	-0.010875	0.288771	0.900924	0.751226	0.185093	0.932651
24.1929	21.7022	23.6033	23.8968	24.2227	22.4126	23.9759	23.3527	Coiled-coil domain-containing protein 51	Ccdc51	5	-0.58963	2.19461	0.02971	0.71042	-0.21707	1.65053	0.37256	-0.54408	-0.24678	0.94011	0.80249	0.370065	0.71673	-0.08576	0.346665	0.587734	0.832428	0.632799	0.826591	0.751906
25.485	25.3179	25.3729	25.2811	25.4862	25.0741	25.3618	25.2003	Coiled-coil domain-containing protein 58	Ccdc58	5	-0.11204	-0.03675	0.00123	-0.24376	-0.1232	-0.11756	-0.01116	-0.08081	-0.12443	0.1262	-0.074395	-0.121265	-0.12038	-0.045985	0.000885	0.516937	0.640201	0.409057	0.669604	0.997172
25.2918	25.1919	25.1815	25.2244	24.9862	25.3361	25.0649	25.2909	Coiled-coil domain-containing protein 6	Ccdc6	12	-0.11025	0.03256	-0.30552	0.14424	-0.22683	0.09905	-0.11658	0.06649	0.07869	-0.04519	-0.038845	-0.08064	-0.06389	-0.025045	0.01675	0.549032	0.70091	0.656552	0.84781	0.943217
24.6125	24.5927	24.4252	24.7067	24.9228	24.4037	24.3623	24.7422	Coiled-coil domain-containing protein 85A	Ccdc85a	15	-0.18724	0.11398	0.31038	-0.18902	-0.2502	0.14953	-0.06296	0.03555	-0.56058	0.33855	-0.03663	0.06068	-0.050335	-0.013705	-0.111015	0.819415	0.837036	0.816097	0.959045	0.762926
25.323	25.6647	25.3387	25.6307	25.5524	25.5449	25.5398	25.5642	Girdin	Ccdc88a	29	0.01576	-0.03401	0.2294	-0.11985	0.21686	-0.10047	0.2011	-0.06646	-0.01254	0.01938	-0.009125	0.054775	0.058195	0.06732	0.00342	0.971302	0.778991	0.766436	0.690973	0.813974
23.799	24.2764	23.9113	23.9104	25.3335	22.0504	24.2198	24.2529	Coiled-coil domain-containing protein 9	Ccdc9	5	0.11235	-0.366	1.53457	-2.22597	0.42081	-0.02348	0.30846	0.34252	-1.11376	2.20249	-0.126825	-0.3457	0.198665	0.32549	0.544365	0.648325	0.854213	0.493733	0.00258356	0.771716
24.1269	24.3114	23.6165	24.4538	23.8023	24.518	24.088	24.2674	Coiled-coil domain-containing protein 91	Ccdc91	7	-0.51042	0.14241	-0.32459	0.20663	-0.03895	-0.04398	0.47147	-0.18639	0.28564	-0.25061	-0.184005	-0.05898	-0.041465	0.14254	0.017515	0.709577	0.887857	0.777842	0.770859	0.966449
24.1697	24.2824	24.5974	23.857	24.3717	23.9953	24.049	24.2337	Coiled-coil domain-containing protein 92	Ccdc92	9	0.42762	-0.42542	0.20192	-0.28709	-0.12072	-0.04868	-0.54834	0.37674	-0.32264	0.23841	0.0011	-0.042585	-0.0847	-0.0858	-0.042115	0.997923	0.848464	0.51567	0.842955	0.85934
23.8472	23.9654	24.1382	23.9669	24.1947	23.9173	23.6651	23.865	Coiled-coil domain-containing protein 93	Ccdc93	16	0.29102	0.0015	0.34749	-0.04809	-0.18205	-0.10048	-0.47307	-0.10198	-0.52954	-0.05239	0.14626	0.1497	-0.141265	-0.287525	-0.290965	0.295088	0.425331	0.347756	0.160492	0.230782
22.9697	23.0869	22.7064	23.625	21.2956	22.9871	22.7843	23.4746	Cerebral cavernous malformations protein 2 homolog	Ccm2	7	-0.26324	0.53809	-1.67403	-0.0998	-0.18542	0.38766	0.07782	-0.15043	1.48861	0.48746	0.137425	-0.886915	0.10112	-0.036305	0.988035	0.7946	0.405281	0.799897	0.955361	0.392484
25.2722	24.2207	24.8023	23.731	24.9905	24.5342	24.4085	22.9423		Ccnt2	4	-0.46996	-0.48969	-0.28171	0.31356	-0.86371	-1.27836	-0.39375	-0.78867	-0.582	-1.59192	-0.479825	0.015925	-1.07104	-0.59121	-1.08696	0.588098	0.980357	0.357051	0.581773	0.292525
25.0698	25.0818	25.2652	25.2567	25.3432	25.196	25.3784	25.1976	Cyclin-Y	Ccny	6	0.19536	0.17486	0.27342	0.11412	0.30861	0.11573	0.11325	-0.05913	0.03519	0.00161	0.18511	0.19377	0.21217	0.02706	0.0184	0.00157556	0.119804	0.144043	0.793197	0.889117
20.2455	20.562	20.5709	20.6769	20.5725	20.8653	20.4262	20.4373	Nocturnin	Ccrn4l	4	0.32538	0.11488	0.32696	0.30332	0.18073	-0.12471	-0.14465	-0.23959	-0.14623	-0.42803	0.22013	0.31514	0.02801	-0.19212	-0.28713	0.317879	0.281278	0.875871	0.069007	0.189093
26.736	26.8831	26.7864	26.7451	27.0843	26.9677	26.9196	27.1483	Centriole, cilia and spindle-associated protein	Ccsap	10	0.05048	-0.138	0.3483	0.08465	0.18361	0.26522	0.13313	0.40322	-0.16469	0.18057	-0.04376	0.216475	0.224415	0.268175	0.00794	0.624671	0.147455	0.240673	0.147399	0.9563
30.4947	30.5357	30.3585	30.4328	30.3011	30.4751	30.4991	30.4747	T-complex protein 1 subunit beta	Cct2	40	-0.13621	-0.10285	-0.19361	-0.06058	0.00438	-0.06096	0.14059	0.04189	0.19799	-0.00038	-0.11953	-0.127095	-0.02829	0.09124	0.098805	0.106378	0.291008	0.357191	0.144902	0.377592
30.1617	30.1629	30.0008	30.1734	30.0417	30.1959	30.1618	30.1665	T-complex protein 1 subunit gamma	Cct3	37	-0.16096	0.01052	-0.12005	0.03298	0.00012	0.0036	0.16108	-0.00692	0.12017	-0.02938	-0.07522	-0.043535	0.00186	0.07708	0.045395	0.475509	0.629264	0.52183	0.466334	0.615863
29.4897	29.4039	29.1449	29.3777	29.2209	29.3905	29.587	29.2921	T-complex protein 1 subunit delta	Cct4	34	-0.34479	-0.02625	-0.26874	-0.01346	0.0973	-0.11185	0.44209	-0.0856	0.36604	-0.09839	-0.18552	-0.1411	-0.007275	0.178245	0.133825	0.273391	0.275752	0.966519	0.442848	0.513805
29.8358	29.8084	29.5936	29.8336	29.6163	29.8268	29.8201	29.8103	T-complex protein 1 subunit epsilon	Cct5	31	-0.24221	0.02513	-0.21945	0.01833	-0.01569	0.0019	0.22652	-0.02323	0.20376	-0.01643	-0.10854	-0.10056	-0.006895	0.101645	0.093665	0.463676	0.443309	0.681428	0.486494	0.467719
30.2965	30.194	30.1484	30.1609	30.0054	30.2272	30.36	30.1825	T-complex protein 1 subunit zeta	Cct6a	33	-0.14803	-0.03315	-0.29103	0.0332	0.06356	-0.01156	0.21159	0.02159	0.35459	-0.04476	-0.09059	-0.128915	0.026	0.11659	0.154915	0.221242	0.401915	0.823458	0.32045	0.389347
29.52	29.551	29.2991	29.4875	29.3167	29.528	29.5686	29.5704	T-complex protein 1 subunit eta	Cct7	35	-0.22089	-0.06344	-0.20328	-0.02294	0.04861	0.01942	0.2695	0.08286	0.25189	0.04236	-0.142165	-0.11311	0.034015	0.17618	0.147125	0.274888	0.400493	0.159508	0.20239	0.298379
29.952	30.0371	29.7452	29.9621	29.8508	29.9249	30.1045	30.014	T-complex protein 1 subunit theta	Cct8	41	-0.20682	-0.07498	-0.10122	-0.11215	0.15251	-0.0231	0.35933	0.05188	0.25373	0.08905	-0.1409	-0.106685	0.064705	0.205605	0.17139	0.350093	0.199275	0.406946	0.222329	0.0994593
23.9034	23.9041	23.8005	23.5655	23.6066	23.2873	23.6837	23.4809	Vacuolar fusion protein CCZ1 homolog	Ccz1	8	-0.10298	-0.33862	-0.29684	-0.61679	-0.21975	-0.42321	-0.11677	-0.08459	0.07709	0.19358	-0.2208	-0.456815	-0.32148	-0.10068	0.135335	0.20098	0.10352	0.0867471	0.583071	0.548526
27.4183	27.3077	27.2063	27.2197	27.0567	27.2711	27.1813	27.3325	OX-2 membrane glycoprotein	Cd200	8	-0.21198	-0.08809	-0.36156	-0.03668	-0.23698	0.02471	-0.025	0.1128	0.12458	0.06139	-0.150035	-0.19912	-0.106135	0.0439	0.092985	0.114513	0.240471	0.374565	0.621319	0.551796
21.21	20.8004	20.6155	20.2023	20.6049	20.64	22.4756	20.7832	CD2-associated protein	Cd2ap	4	-0.59448	-0.59813	-0.60503	-0.16043	1.26566	-0.01716	1.86014	0.58097	1.87069	0.14327	-0.596305	-0.38273	0.62425	1.22055	1.00698	0.17688	0.203623	0.547791	0.296156	0.35623
25.0982	24.3722	24.6844	24.6055	25.7163	24.4019	25.1037	25.0155	Hematopoietic progenitor cell antigen CD34	Cd34	9	-0.41382	0.23333	0.61807	0.02972	0.00542	0.64327	0.41924	0.40994	-0.61265	0.61355	-0.090245	0.323895	0.324345	0.41459	0.00045	0.827857	0.708227	0.468689	0.019767	0.999517
21.7925	24.2277	23.3802	23.7452	22.367	20.8922	21.1019	23.7471	ADP-ribosyl cyclase/cyclic ADP-ribose hydrolase 1	Cd38	6	1.58772	-0.48246	0.57447	-3.33543	-0.69055	-0.48052	-2.27827	0.00194	-1.26502	2.85491	0.55263	-1.38048	-0.585535	-1.13817	0.794945	0.69748	0.434446	0.775563	0.483748	0.651992
28.8566	28.7673	29.0194	29.003	28.886	28.9866	29.2335	28.9337		Cd47	9	0.1628	0.23573	0.02938	0.21925	0.37687	0.16644	0.21407	-0.06929	0.34749	-0.05281	0.199265	0.124315	0.271655	0.07239	0.14734	0.0482341	0.205749	0.224546	0.677258	0.44973
22.4844	21.8549	22.0979	22.62	20.9473	23.0872	23.0199	22.3506	Leukocyte surface antigen CD47	Cd47	9	-0.38657	0.7651	-1.53716	1.2323	0.53549	0.49573	0.92206	-0.26937	2.07265	-0.73657	0.189265	-0.15243	0.51561	0.326345	0.66804	0.688974	0.903806	0.378392	0.522346	0.611699
27.5443	28.7406	27.4456	28.618	27.9212	28.6879	27.5129	28.6017	CD81 antigen	Cd81	4	-0.09868	-0.12264	0.37687	-0.05271	-0.03137	-0.13891	0.06731	-0.01627	-0.40824	-0.0862	-0.11066	0.16208	-0.08514	0.02552	-0.24722	0.906973	0.840745	0.92577	0.977448	0.746059
26.2547	26.6802	25.5995	26.1142	26.1421	26.1691	26.0135	26.6402	CD82 antigen;Tetraspanin	Cd82	6	-0.65523	-0.56596	-0.1126	-0.51107	-0.24116	-0.03999	0.41407	0.52597	-0.12856	0.47108	-0.610595	-0.311835	-0.140575	0.47002	0.17126	0.208963	0.281032	0.746129	0.366073	0.639778
26.5355	26.3227	25.9495	25.9056	26.4373	26.2998	26.0051	26.5942	CD9 antigen	Cd9	7	-0.58603	-0.41713	-0.09822	-0.0229	-0.53047	0.2715	0.05556	0.68863	-0.43225	0.2944	-0.50158	-0.06056	-0.129485	0.372095	-0.068925	0.0438602	0.679782	0.719412	0.334874	0.840932
24.8102	24.6466	24.1488	24.5407	24.5401	25.062	22.7398	24.6054	CD99 antigen-like protein 2	Cd99l2	5	-0.6614	-0.10591	-0.27006	0.41541	-2.07043	-0.04129	-1.40903	0.06462	-1.80037	-0.4567	-0.383655	0.072675	-1.05586	-0.672205	-1.12853	0.212544	0.815317	0.376573	0.55373	0.364141
30.3509	30.3669	30.3949	30.2388	30.4424	30.1392	29.9975	30.2952	Cell division control protein 42 homolog	Cdc42	11	0.04399	-0.12816	0.09153	-0.22774	-0.35338	-0.07177	-0.39737	0.05639	-0.44491	0.15597	-0.042085	-0.068105	-0.212575	-0.17049	-0.14447	0.645409	0.697666	0.289882	0.417101	0.566653
25.4927	25.3069	25.5958	24.9259	25.5697	25.2443	25.2662	25.3046	Non-specific serine/threonine protein kinase;Serine/threonine-protein kinase MRCK alpha	Cdc42bpa	26	0.10306	-0.38097	0.07696	-0.06262	-0.2265	-0.00233	-0.32956	0.37864	-0.30346	0.06029	-0.138955	0.00717	-0.114415	0.02454	-0.121585	0.727969	0.97295	0.351115	0.948344	0.535315
27.7689	27.6152	27.5144	27.6799	27.7266	27.6169	27.6576	27.6913	Serine/threonine-protein kinase MRCK beta	Cdc42bpb	49	-0.25459	0.06471	-0.04231	0.00169	-0.11136	0.07613	0.14323	0.01142	-0.06905	0.07444	-0.09494	-0.02031	-0.017615	0.077325	0.002695	0.489131	0.849677	0.843686	0.456639	0.966824
23.2404	22.9508	23.6307	22.3109	23.3927	23.4164	23.1221	23.1516	Cdc42 effector protein 1	Cdc42ep1	7	0.39023	-0.63991	0.15225	0.46558	-0.11831	0.20082	-0.50854	0.84073	-0.27056	-0.26476	-0.12484	0.308915	0.041255	0.166095	-0.26766	0.870443	0.167419	0.803532	0.824822	0.00494145
25.8457	25.7217	26.8873	26.0211	26.2467	25.9431	26.0578	26.011	Cdc42 effector protein 4	Cdc42ep4	14	1.04155	0.29946	0.40097	0.22142	0.21203	0.28926	-0.82952	-0.0102	-0.18894	0.06784	0.670505	0.311195	0.250645	-0.41986	-0.06055	0.265069	0.19815	0.0633706	0.435127	0.731473
25.2126	25.0481	25.5069	25.376	25.4208	25.1456	25.2184	24.92	Cell division cycle 5-like protein	Cdc5l	21	0.29428	0.32794	0.20822	0.09759	0.00578	-0.12803	-0.2885	-0.45597	-0.20244	-0.22562	0.31111	0.152905	-0.061125	-0.372235	-0.21403	0.0977236	0.440834	0.754078	0.149674	0.402175
24.2982	24.1908	23.8444	24.1305	23.8759	24.3603	24.1884	24.1326	Cadherin-10	Cdh10	8	-0.45376	-0.06031	-0.42231	0.16947	-0.10974	-0.05826	0.34402	0.00205	0.31257	-0.22773	-0.257035	-0.12642	-0.084	0.173035	0.04242	0.234551	0.661022	0.299403	0.357067	0.877902
25.0897	24.8513	24.6585	24.8931	25.1895	24.7167	25.0501	24.9526	Cadherin-11	Cdh11	10	-0.43123	0.04186	0.09978	-0.13459	-0.0396	0.10131	0.39163	0.05945	-0.13938	0.2359	-0.194685	-0.017405	0.030855	0.22554	0.04826	0.364532	0.953568	0.833004	0.217861	0.860022
27.7091	27.803	27.4261	27.8308	27.1684	27.7684	27.3804	27.6018	Cadherin-13	Cdh13	11	-0.28306	0.02782	-0.54068	-0.0346	-0.32873	-0.20118	-0.04567	-0.229	0.21195	-0.16658	-0.12762	-0.28764	-0.264955	-0.137335	0.022685	0.601574	0.443445	0.158416	0.611991	0.949896
27.6066	27.5652	27.7915	27.4419	27.6117	27.5422	27.5946	27.7054	Cadherin-2	Cdh2	20	0.18493	-0.12332	0.00507	-0.023	-0.01198	0.14021	-0.19691	0.26353	-0.01705	0.16321	0.030805	-0.008965	0.064115	0.03331	0.07308	0.877201	0.845092	0.391601	0.87261	0.379951
23.5249	23.3527	23.297	23.5193	23.6881	23.6791	23.2598	23.4418	Cadherin-6	Cdh6	8	-0.22794	0.16657	0.16314	0.32634	-0.26509	0.08905	-0.03715	-0.07752	-0.42823	-0.23729	-0.030685	0.24474	-0.08802	-0.057335	-0.33276	0.847485	0.10493	0.555006	0.728356	0.06743
23.7479	23.7214	23.3765	23.43	24.4083	22.8852	23.0089	22.9254	Cadherin-8	Cdh8	7	-0.37136	-0.29145	0.66048	-0.83619	-0.739	-0.79599	-0.36764	-0.50454	-1.39948	0.0402	-0.331405	-0.087855	-0.767495	-0.43609	-0.67964	0.00799971	0.91871	0.00323693	0.0126655	0.466905
21.07	20.8753	20.7068	21.1314	20.889	20.8276	21.1036	20.7336	Cadherin-9	Cdh9	5	-0.36316	0.25608	-0.18095	-0.04773	0.03362	-0.14175	0.39678	-0.39783	0.21457	-0.09402	-0.05354	-0.11434	-0.054065	-0.000525	0.060275	0.839976	0.379128	0.82013	0.998682	0.778417
25.8428	25.6501	25.6465	25.785	25.7499	25.6994	25.8069	25.4259	CDP-diacylglycerol--inositol 3-phosphatidyltransferase	Cdipt	5	-0.19636	0.1349	-0.09297	0.04929	-0.03592	-0.22421	0.16044	-0.35911	0.05705	-0.2735	-0.03073	-0.02184	-0.130065	-0.099335	-0.108225	0.8199	0.846828	0.604398	0.672606	0.630067
25.0068	25.0073	24.7886	24.8722	24.9026	24.9911	25.0269	24.9908	Cyclin-dependent kinase 14	Cdk14	10	-0.21824	-0.13511	-0.10423	-0.01613	0.02011	-0.01648	0.23835	0.11863	0.12434	-0.00035	-0.176675	-0.06018	0.001815	0.17849	0.061995	0.0516311	0.30697	0.929199	0.059322	0.32422
24.2888	24.2668	24.0683	24.6271	24.2648	24.3194	24.4404	24.5356	Cyclin-dependent kinase 17	Cdk17	14	-0.22051	0.36028	-0.02399	0.05263	0.1516	0.26886	0.37211	-0.09142	0.17559	0.21623	0.069885	0.01432	0.21023	0.140345	0.19591	0.825948	0.674611	0.0500013	0.669495	0.070259
24.9407	24.5084	24.4852	24.3947	24.4629	24.8077	24.7009	24.3621	Cyclin-dependent kinase 18	Cdk18	11	-0.45548	-0.11372	-0.47776	0.29929	-0.23979	-0.14633	0.21569	-0.03261	0.23797	-0.44562	-0.2846	-0.089235	-0.19306	0.09154	-0.103825	0.326351	0.777483	0.554791	0.653619	0.70936
27.801	27.8323	27.618	27.8498	27.6946	27.9372	27.6598	27.8724	Cyclin-dependent-like kinase 5	Cdk5	19	-0.18295	0.01752	-0.1063	0.10493	-0.14119	0.04012	0.04176	0.0226	-0.03489	-0.06481	-0.082715	-0.000685	-0.050535	0.03218	-0.04985	0.552785	0.99604	0.684539	0.856839	0.786522
21.6171	21.7654	21.8139	21.6188	21.3471	21.5321	22.1614	21.3245	Cyclin-dependent kinase 5 activator 1;Cyclin-dependent kinase 5 activator 1, p35;Cyclin-dependent kinase 5 activator 1, p25	Cdk5r1	4	0.19675	-0.14654	-0.27009	-0.23327	0.54425	-0.4409	0.3475	-0.29436	0.81434	-0.20763	0.025105	-0.25168	0.051675	0.02657	0.303355	0.856578	0.167762	0.914334	0.956315	0.552415
23.1634	23.535	23.6944	24.0793	23.9516	23.8086	23.6011	23.7824	Cyclin-dependent kinase 5 activator 2	Cdk5r2	5	0.53106	0.54423	0.78824	0.27358	0.43766	0.24732	-0.0934	-0.29691	-0.35058	-0.02626	0.537645	0.53091	0.34249	-0.195155	-0.18842	0.182165	0.116567	0.239481	0.455738	0.244292
22.9208	23.1903	23.3229	22.9864	23.3594	22.5683	22.5118	22.0843	CDK5 regulatory subunit-associated protein 3	Cdk5rap3	8	0.4021	-0.20389	0.43862	-0.62193	-0.40898	-1.10593	-0.81108	-0.90204	-0.8476	-0.484	0.099105	-0.091655	-0.757455	-0.85656	-0.6658	0.690829	0.846735	0.0955836	0.0877861	0.276811
26.7119	26.7643	26.6734	26.6863	26.9952	26.8229	26.6364	26.7651	Cyclin-dependent kinase-like 5	Cdkl5	25	-0.03844	-0.07801	0.2833	0.05854	-0.07544	0.00076	-0.037	0.07877	-0.35874	-0.05778	-0.058225	0.17092	-0.03734	0.020885	-0.20826	0.163817	0.198137	0.644706	0.777296	0.19236
24.0047	24.1949	25.3405	24.4779	25.1031	24.4594	24.3607	24.2909	Cyclin-dependent kinase inhibitor 1B	Cdkn1b	8	1.33575	0.28295	1.09836	0.26449	0.35602	0.09598	-0.97973	-0.18697	-0.74234	-0.16851	0.80935	0.681425	0.226	-0.58335	-0.455425	0.208334	0.179413	0.155415	0.310007	0.294746
24.5247	24.576	24.6629	24.5222	24.842	24.539	24.4325	24.4696	CDKN2A-interacting protein	Cdkn2aip	14	0.13812	-0.05383	0.31727	-0.03704	-0.09224	-0.10639	-0.23036	-0.05256	-0.40951	-0.06935	0.042145	0.140115	-0.099315	-0.14146	-0.23943	0.630177	0.458145	0.0882713	0.191279	0.257327
21.5513	19.9191	21.549	20.7409	20.8071	20.9921	20.726	21.2937	Cerebellar degeneration-related protein 2-like	Cdr2l	5	-0.0023	0.82179	-0.7442	1.07299	-0.8253	1.37456	-0.823	0.55277	-0.0811	0.30157	0.409745	0.164395	0.27463	-0.135115	0.110235	0.696814	0.859863	0.780722	0.810035	0.747357
28.4611	28.1884	28.1101	28.0624	28.3466	28.2805	28.1761	28.373	Phosphatidate cytidylyltransferase 2;Phosphatidate cytidylyltransferase	Cds2	9	-0.35095	-0.12594	-0.11445	0.09213	-0.28496	0.18463	0.06599	0.31057	-0.17051	0.0925	-0.238445	-0.01116	-0.050165	0.18828	-0.039005	0.227084	0.943841	0.793616	0.204165	0.743318
27.0915	27.1934	26.9781	27.122	27.0951	27.2591	27.1482	27.1181	Protein CDV3	Cdv3	8	-0.11339	-0.07139	0.00353	0.0657	0.05668	-0.07525	0.17007	-0.00386	0.05315	-0.14095	-0.09239	0.034615	-0.009285	0.083105	-0.0439	0.404451	0.75421	0.877282	0.375417	0.651077
24.6359	24.6294	24.3465	24.7041	24.9109	24.84	24.7671	24.651	Cat eye syndrome critical region protein 6 homolog	Cecr6	7	-0.28937	0.07469	0.27502	0.21055	0.13125	0.02163	0.42062	-0.05306	-0.14377	-0.18892	-0.10734	0.242785	0.07644	0.18378	-0.166345	0.609275	0.0208633	0.319151	0.431335	0.134384
24.2595	24.0211	23.7803	24.2866	23.8037	24.1619	24.0665	23.8874	CUGBP Elav-like family member 1	Celf1	9	-0.4792	0.26543	-0.45576	0.14077	-0.19294	-0.1338	0.28626	-0.39923	0.26282	-0.27457	-0.106885	-0.157495	-0.16337	-0.056485	-0.005875	0.739225	0.540266	0.38749	0.852885	0.97926
27.1065	27.1805	27.1268	27.5826	27.328	27.314	27.55	27.2918	CUGBP Elav-like family member 2	Celf2	14	0.02033	0.40201	0.22151	0.13344	0.44354	0.11122	0.42321	-0.29079	0.22203	-0.02222	0.21117	0.177475	0.27738	0.06621	0.099905	0.456892	0.0422465	0.174965	0.824037	0.520612
24.5967	24.6014	24.4165	24.5136	24.4181	24.6098	24.4502	24.839	CUGBP Elav-like family member 4	Celf4	8	-0.18025	-0.08787	-0.17864	0.00836	-0.1465	0.23754	0.03375	0.32541	0.03214	0.22918	-0.13406	-0.08514	0.04552	0.17958	0.13066	0.110162	0.468272	0.836646	0.464668	0.607855
22.5554	22.9538	21.859	23.0821	22.7231	22.7402	22.4615	22.7247		Celf5	6	-0.69638	0.12837	0.16772	-0.21356	-0.0939	-0.22906	0.60248	-0.35743	-0.26162	-0.0155	-0.284005	-0.02292	-0.16148	0.122525	-0.13856	0.701957	0.918976	0.568526	0.862812	0.403648
22.2663	21.9949	22.5747	22.5452	22.4797	22.3641	22.3031	22.259	Cadherin EGF LAG seven-pass G-type receptor 2	Celsr2	10	0.30839	0.55031	0.21334	0.36927	0.03679	0.26417	-0.2716	-0.28614	-0.17655	-0.1051	0.42935	0.291305	0.15048	-0.27887	-0.140825	0.087993	0.187	0.388047	0.00893956	0.150484
31.2492	31.3107	31.4354	31.2244	31.5156	31.3058	31.125	31.1303	Cell cycle exit and neuronal differentiation protein 1	Cend1	11	0.18618	-0.08633	0.26638	-0.00483	-0.12424	-0.18042	-0.31042	-0.09409	-0.39062	-0.17559	0.049925	0.130775	-0.15233	-0.202255	-0.283105	0.694182	0.354044	0.038649	0.195409	0.114249
27.6889	27.4667	27.5917	27.8347	27.7662	27.8733	27.8372	27.6553	Centromere protein V	Cenpv	10	-0.09715	0.36804	0.07737	0.40663	0.14834	0.18857	0.24549	-0.17947	0.07097	-0.21806	0.135445	0.242	0.168455	0.03301	-0.073545	0.497159	0.188713	0.361509	0.848011	0.558064
26.946	27.1685	27.1347	26.9141	27.0336	26.9943	26.8441	26.8351	Centrosomal protein of 170 kDa	Cep170	37	0.18863	-0.25443	0.08756	-0.17422	-0.10194	-0.33345	-0.29057	-0.07902	-0.1895	-0.15923	-0.0329	-0.04333	-0.217695	-0.184795	-0.174365	0.8531	0.738244	0.189738	0.236052	0.013093
27.1755	27.2241	27.0864	27.2527	27.3411	27.2342	27.2392	27.1985	Centrosomal protein of 170 kDa protein B	Cep170b	53	-0.08911	0.02862	0.16563	0.01009	0.06368	-0.02562	0.15279	-0.05424	-0.10195	-0.03571	-0.030245	0.08786	0.01903	0.049275	-0.06883	0.760308	0.273368	0.609194	0.623023	0.352167
21.0643	21.2924	20.9635	21.7106	21.5012	21.722	20.3508	21.3199	Centrosomal protein of 97 kDa	Cep97	3	-0.10082	0.41824	0.43697	0.42959	-0.7135	0.02749	-0.61268	-0.39075	-1.15047	-0.4021	0.15871	0.43328	-0.343005	-0.501715	-0.776285	0.723858	0.112058	0.561987	0.498388	0.258676
26.6403	25.655	26.7974	26.5549	26.239	26.0253	26.0886	26.3143	Carboxylesterase 1C	Ces1c	16	0.15705	0.89985	-0.40128	0.37026	-0.5517	0.65921	-0.70875	-0.24064	-0.15042	0.28895	0.52845	-0.01551	0.053755	-0.474695	0.069265	0.406959	0.978249	0.925001	0.103212	0.6994
26.123	25.8798	25.703	25.7925	25.4086	25.8728	25.8546	25.8035	Centrin-2	Cetn2	8	-0.42001	-0.08729	-0.71436	-0.007	-0.26842	-0.07636	0.15159	0.01093	0.44594	-0.06936	-0.25365	-0.36068	-0.17239	0.08126	0.18829	0.189388	0.302494	0.299657	0.255682	0.504664
24.664	24.7447	24.6805	24.718	24.6943	24.6877	24.5962	24.4746	Cilia- and flagella-associated protein 36	Cfap36	9	0.01651	-0.02672	0.03029	-0.05699	-0.06778	-0.27011	-0.08429	-0.24339	-0.09807	-0.21312	-0.005105	-0.01335	-0.168945	-0.16384	-0.155595	0.9191	0.772867	0.14666	0.123539	0.125138
25.3594	24.7703	25.441	24.9761	25.3007	25.1315	25.2154	25.1468	Craniofacial development protein 1	Cfdp1	5	0.08163	0.20577	-0.05873	0.36116	-0.144	0.37646	-0.22563	0.17069	-0.08527	0.0153	0.1437	0.151215	0.11623	-0.02747	-0.034985	0.738607	0.670548	0.732899	0.917617	0.738409
32.2442	32.4102	32.4571	32.3441	32.3452	32.4383	32.288	32.3568	Cofilin-1	Cfl1	21	0.2129	-0.06613	0.10095	0.02808	0.04374	-0.05348	-0.16916	0.01265	-0.05721	-0.08156	0.073385	0.064515	-0.00487	-0.078255	-0.069385	0.540916	0.567801	0.961704	0.358397	0.353528
27.3569	27.3454	27.1368	27.3754	27.2681	27.5656	27.6015	27.3498	Cofilin-2	Cfl2	15	-0.22009	0.02997	-0.08879	0.22013	0.24461	0.00431	0.4647	-0.02566	0.3334	-0.21582	-0.09506	0.06567	0.12446	0.21952	0.05879	0.509551	0.702174	0.427414	0.333088	0.791348
22.9114	22.4199	21.756	22.7508	22.755	22.7392	22.3108	22.1572	Cell growth regulator with EF hand domain protein 1	Cgref1	3	-1.15538	0.33087	-0.15642	0.31927	-0.60056	-0.26266	0.55482	-0.59353	-0.44414	-0.58193	-0.412255	0.081425	-0.43161	-0.019355	-0.513035	0.534853	0.771997	0.235655	0.972816	0.0219023
23.8548	23.6598	22.5504	23.7419	22.5349	23.6825	23.6649	23.8788	Choline O-acetyltransferase	Chat	9	-1.30444	0.0821	-1.31986	0.02269	-0.18989	0.21896	1.11455	0.13686	1.12997	0.19627	-0.61117	-0.648585	0.014535	0.625705	0.66312	0.417914	0.381067	0.929152	0.409885	0.373698
25.8137	25.6761	24.9884	25.3018	24.1401	25.5968	25.7127	23.4544		Chchd3	9	-0.82534	-0.37431	-1.67366	-0.07926	-0.10103	-2.22173	0.72431	-1.84742	1.57263	-2.14247	-0.599825	-0.87646	-1.16138	-0.561555	-0.28492	0.0726476	0.353642	0.412539	0.671065	0.851723
27.8048	27.8528	28.2008	27.8428	27.8912	27.7862	27.8968	27.8595	MICOS complex subunit Mic19	Chchd3	10	0.39601	-0.00991	0.08639	-0.0665	0.092	0.00671	-0.30401	0.01662	0.00561	0.07321	0.19305	0.009945	0.049355	-0.143695	0.03941	0.397009	0.879011	0.245793	0.508368	0.552643
29.3017	29.5259	29.3245	29.3574	29.476	29.45	29.1835	29.3672	MICOS complex subunit Mic25	Chchd6	19	0.0228	-0.16852	0.17428	-0.07596	-0.11816	-0.15867	-0.14096	0.00985	-0.29244	-0.08271	-0.07286	0.04916	-0.138415	-0.065555	-0.187575	0.586097	0.705647	0.440357	0.55512	0.180556
26.0225	25.7177	25.9513	25.6893	25.7377	25.8663	25.9106	25.8626	Chromodomain-helicase-DNA-binding protein 4	Chd4	29	-0.07121	-0.02849	-0.28477	0.14855	-0.11185	0.14482	-0.04064	0.17331	0.17292	-0.00373	-0.04985	-0.06811	0.016485	0.066335	0.084595	0.827206	0.720384	0.924639	0.6678	0.343029
22.8824	23.8229	23.705	23.8844	23.5641	23.5751	23.3756	23.8041	Calcium homeostasis endoplasmic reticulum protein	Cherp	8	0.82261	0.06148	0.68164	-0.24781	0.49314	-0.01879	-0.32947	-0.08027	-0.1885	0.22902	0.442045	0.216915	0.237175	-0.20487	0.02026	0.453271	0.689914	0.691304	0.470799	0.93331
26.0903	25.6693	25.0641	25.8026	25.8969	26.0296	25.858	25.686	Chromogranin-A;Pancreastatin;Beta-granin;WE-14;Catestatin;GE-25;Serpinin-RRG;Serpinin;p-Glu serpinin precursor	Chga	8	-1.02623	0.13328	-0.19342	0.36026	-0.23227	0.01666	0.79396	-0.11662	-0.03885	-0.3436	-0.446475	0.08342	-0.107805	0.33867	-0.191225	0.403732	0.741781	0.682124	0.466001	0.220438
26.572	26.8956	26.724	26.5351	26.7868	26.5489	26.2759	26.9448	Secretogranin-1;CCB peptide;PE-11	Chgb	17	0.15204	-0.36051	0.21482	-0.34668	-0.29605	0.04919	-0.44809	0.4097	-0.51087	0.39587	-0.104235	-0.06593	-0.12343	-0.019195	-0.0575	0.633933	0.77387	0.771307	0.960973	0.886198
24.5068	24.4603	24.5382	24.3406	24.8322	24.8283	24.4733	24.4411	Chitinase domain-containing protein 1	Chid1	11	0.03137	-0.11971	0.32537	0.36795	-0.03349	-0.01926	-0.06486	0.10045	-0.35886	-0.38721	-0.04417	0.34666	-0.026375	0.017795	-0.373035	0.705851	0.00449754	0.449643	0.875269	0.00189177
23.7371	23.6795	23.4754	23.789	23.928	23.8335	23.8047	23.6477	Choline/ethanolamine kinase	Chkb	10	-0.26163	0.10956	0.19089	0.15406	0.06762	-0.03181	0.32925	-0.14137	-0.12327	-0.18587	-0.076035	0.172475	0.017905	0.09394	-0.15457	0.680442	0.0892293	0.850294	0.645765	0.233586
27.6919	27.853	27.9568	27.6365	27.6502	27.6957	27.4857	27.7568	Neural cell adhesion molecule L1-like protein;Processed neural cell adhesion molecule L1-like protein	Chl1	34	0.26484	-0.21654	-0.04172	-0.15734	-0.20622	-0.09627	-0.47106	0.12027	-0.1645	0.06107	0.02415	-0.09953	-0.151245	-0.175395	-0.051715	0.905163	0.356507	0.438672	0.491097	0.742874
25.8386	25.8698	25.5867	25.7459	25.775	25.8972	25.7321	25.7175	Rab proteins geranylgeranyltransferase component A 1	Chm	10	-0.25187	-0.12394	-0.06356	0.02732	-0.10648	-0.15236	0.14539	-0.02842	-0.04292	-0.17968	-0.187905	-0.01812	-0.12942	0.058485	-0.1113	0.146533	0.800875	0.0173294	0.540533	0.21214
24.095	23.9384	23.4297	23.8415	23.4907	24.0689	23.6195	23.7374	Charged multivesicular body protein 1a	Chmp1a	3	-0.6653	-0.09688	-0.6043	0.1305	-0.47546	-0.20103	0.18984	-0.10415	0.12884	-0.33153	-0.38109	-0.2369	-0.338245	0.042845	-0.101345	0.225795	0.511883	0.0746466	0.859946	0.763985
23.9405	23.4478	23.7234	23.6077	23.3475	23.7491	23.8901	23.7937	Charged multivesicular body protein 2a	Chmp2a	4	-0.21709	0.15988	-0.59301	0.30125	-0.05034	0.34588	0.16675	0.186	0.54267	0.04463	-0.028605	-0.14588	0.14777	0.176375	0.29365	0.92031	0.691273	0.615664	0.143893	0.29098
23.759	23.6351	23.7622	23.2748	23.7379	23.5479	23.4955	23.3359	Charged multivesicular body protein 2b	Chmp2b	3	0.00325	-0.36028	-0.02109	-0.08718	-0.26352	-0.29918	-0.26677	0.0611	-0.24243	-0.212	-0.178515	-0.054135	-0.28135	-0.102835	-0.227215	0.551349	0.680144	0.108305	0.72718	0.20843
24.3531	24.3369	24.1829	24.4713	24.0987	24.4945	24.5225	24.1041	Charged multivesicular body protein 3	Chmp3	7	-0.17022	0.1344	-0.25444	0.1576	0.1694	-0.23274	0.33962	-0.36714	0.42384	-0.39034	-0.01791	-0.04842	-0.03167	-0.01376	0.01675	0.912641	0.82966	0.893639	0.961732	0.958905
27.7044	27.6591	27.8032	27.5149	27.7029	27.5681	27.544	27.4672	Charged multivesicular body protein 4b	Chmp4b	9	0.09885	-0.1442	-0.00152	-0.09096	-0.16039	-0.19192	-0.25924	-0.04772	-0.15887	-0.10096	-0.022675	-0.04624	-0.176155	-0.15348	-0.129915	0.890795	0.582075	0.0585202	0.411779	0.235884
25.0928	24.7271	25.2659	24.6361	24.8316	24.8745	25.1591	24.8552	Charged multivesicular body protein 5	Chmp5	6	0.17304	-0.09103	-0.26124	0.14747	0.06623	0.12816	-0.10681	0.21919	0.32747	-0.01931	0.041005	-0.056885	0.097195	0.05619	0.15408	0.920633	0.786592	0.7223	0.887092	0.421022
25.2056	25.1731	25.0609	24.9809	24.9068	25.0451	25.3881	24.7027	Charged multivesicular body protein 6	Chmp6	4	-0.14472	-0.19229	-0.29878	-0.12804	0.1825	-0.47043	0.32722	-0.27814	0.48128	-0.34239	-0.168505	-0.21341	-0.143965	0.02454	0.069445	0.0598524	0.0951863	0.715542	0.949771	0.860906
23.4193	23.3187	22.8373	23.543	22.9932	23.2501	23.403	23.6414	Charged multivesicular body protein 7	Chmp7	8	-0.58202	0.22432	-0.42614	-0.06857	-0.01629	0.32275	0.56573	0.09843	0.40985	0.39132	-0.17885	-0.247355	0.15323	0.33208	0.400585	0.6656	0.214859	0.357962	0.466665	0.14959
23.2042	23.9842	22.6775	23.2049	23.6707	23.9793	23.3676	23.2197	N-chimaerin	Chn1	12	-0.52671	-0.77935	0.46643	-0.00497	0.16337	-0.7646	0.69008	0.01475	-0.30306	-0.75963	-0.65303	0.23073	-0.300615	0.352415	-0.531345	0.299769	0.637476	0.527938	0.326998	0.0899482
23.8394	22.9267	25.5745	23.8266	24.4984	22.9688	23.3892	23.6792		Chn2	9	1.73505	0.89987	0.65896	0.04212	-0.45026	0.75246	-2.18531	-0.14741	-1.10922	0.71034	1.31746	0.35054	0.1511	-1.16636	-0.19944	0.313206	0.731869	0.782224	0.318606	0.821729
26.0071	26.1643	25.7825	25.7799	26.0767	25.9201	25.6785	25.9063	Calcineurin B homologous protein 1	Chp1	16	-0.22458	-0.38442	0.0696	-0.2442	-0.32867	-0.25801	-0.10409	0.12641	-0.39827	-0.01381	-0.3045	-0.0873	-0.29334	0.01116	-0.20604	0.0606281	0.51379	0.168153	0.930897	0.27458
24.1546	24.1552	24.4478	24.3423	24.0148	24.4441	24.5926	24.3967	Muscarinic acetylcholine receptor M1	Chrm1	4	0.29317	0.1871	-0.13982	0.28889	0.43798	0.24147	0.14481	0.05437	0.5778	-0.04742	0.240135	0.074535	0.339725	0.09959	0.26519	0.0449821	0.761563	0.0740118	0.465099	0.377828
24.5431	24.3264	24.0413	24.2238	23.7962	24.0102	24.4378	23.786	Muscarinic acetylcholine receptor M4	Chrm4	3	-0.50183	-0.1026	-0.74689	-0.31618	-0.10525	-0.5404	0.39658	-0.4378	0.64164	-0.22422	-0.302215	-0.531535	-0.322825	-0.02061	0.20871	0.166515	0.0731832	0.446503	0.956983	0.604817
25.1285	24.8139	25.5611	25.0542	25.3624	24.9819	25.7121	25.1404	Chromatin target of PRMT1 protein	Chtop	5	0.43261	0.24028	0.23387	0.16802	0.58365	0.32648	0.15104	0.0862	0.34978	0.15846	0.336445	0.200945	0.455065	0.11862	0.25412	0.376468	0.50108	0.297823	0.78556	0.536336
23.1999	23.2644	23.5845	23.5764	23.3149	23.6384	23.2694	23.4855	Probable cytosolic iron-sulfur protein assembly protein CIAO1	Ciao1	9	0.38464	0.31193	0.11506	0.37401	0.06955	0.22112	-0.31509	-0.09081	-0.04551	-0.15289	0.348285	0.244535	0.145335	-0.20295	-0.0992	0.00861211	0.276406	0.326456	0.201355	0.660784
27.1477	27.193	27.0087	27.2041	27.1299	27.1677	26.9507	27.0184	Anamorsin	Ciapin1	7	-0.13902	0.01115	-0.01786	-0.02532	-0.19702	-0.17461	-0.058	-0.18576	-0.17916	-0.14929	-0.063935	-0.02159	-0.185815	-0.12188	-0.164225	0.589102	0.540286	0.0448037	0.359797	0.0514503
25.5282	25.4824	25.9846	25.9081	25.8669	25.8823	26.2677	25.8642	Cold-inducible RNA-binding protein	Cirbp	6	0.45644	0.4257	0.33874	0.39983	0.73959	0.38176	0.28315	-0.04394	0.40085	-0.01807	0.44107	0.369285	0.560675	0.119605	0.19139	0.0100424	0.00423692	0.109954	0.619196	0.443245
29.961	30.0719	30.0368	29.978	30.1443	30.0554	29.9588	29.8812	CDGSH iron-sulfur domain-containing protein 1	Cisd1	9	0.07583	-0.09388	0.18332	-0.01646	-0.00221	-0.19074	-0.07804	-0.09686	-0.18553	-0.17428	-0.009025	0.08343	-0.096475	-0.08745	-0.179905	0.898845	0.361244	0.290127	0.21436	0.0928322
24.5653	24.6612	25.1432	24.6696	24.4227	24.5722	24.6195	24.6463	CDGSH iron-sulfur domain-containing protein 2	Cisd2	8	0.57789	0.0084	-0.1427	-0.08904	0.05418	-0.01492	-0.52371	-0.02332	0.19688	0.07412	0.293145	-0.11587	0.01963	-0.273515	0.1355	0.348862	0.321962	0.731383	0.368045	0.216382
24.996	25.4084	25.1536	25.3129	25.1021	25.0775	24.8633	25.2719	CDGSH iron-sulfur domain-containing protein 3, mitochondrial	Cisd3	5	0.15758	-0.09545	0.10615	-0.33088	-0.13268	-0.13649	-0.29026	-0.04104	-0.23883	0.19439	0.031065	-0.112365	-0.134585	-0.16565	-0.02222	0.901117	0.640994	0.688453	0.528837	0.923455
27.5934	27.4371	26.9726	27.1804	27.0905	27.1913	27.1236	27.4522	Citron Rho-interacting kinase	Cit	60	-0.62085	-0.25679	-0.50289	-0.24583	-0.46985	0.01509	0.151	0.27188	0.03304	0.26092	-0.43882	-0.37436	-0.22738	0.21144	0.14698	0.0776715	0.0565081	0.337853	0.390391	0.482574
26.5465	26.5313	27.0713	26.5263	26.7225	26.4845	26.3875	26.445	Cytoskeleton-associated protein 4	Ckap4	22	0.52485	-0.00505	0.17599	-0.04679	-0.15898	-0.08633	-0.68383	-0.08128	-0.33497	-0.03954	0.2599	0.0646	-0.122655	-0.382555	-0.187255	0.441068	0.642218	0.054002	0.297509	0.265685
28.5896	28.558	28.666	28.4739	28.5782	28.5878	28.619	28.5487	Cytoskeleton-associated protein 5	Ckap5	83	0.07637	-0.08417	-0.01148	0.02974	0.02934	-0.0093	-0.04703	0.07487	0.04082	-0.03904	-0.0039	0.00913	0.01002	0.01392	0.00089	0.971687	0.635937	0.819055	0.904215	0.982249
34.5095	34.5078	34.8294	34.5324	34.7506	34.5919	34.6925	34.6012	Creatine kinase B-type	Ckb	36	0.31994	0.02453	0.24113	0.08408	0.18308	0.09341	-0.13686	0.06888	-0.05805	0.00933	0.172235	0.162605	0.138245	-0.03399	-0.02436	0.365945	0.176982	0.0939907	0.847145	0.815093
27.1306	26.1321	26.5868	25.4214	27.0987	27.1884	24.5557	28.3398	Creatine kinase M-type	Ckm	17	-0.54387	-0.71072	-0.03196	1.05627	-2.57492	2.20769	-2.03105	2.91841	-2.54296	1.15142	-0.627295	0.512155	-0.183615	0.44368	-0.69577	0.499537	0.414386	0.933795	0.843483	0.748407
32.0711	32.133	32.0613	32.0516	32.2155	32.1891	32.1234	32.1775	Creatine kinase U-type, mitochondrial	Ckmt1	27	-0.00979	-0.08135	0.14447	0.05617	0.05237	0.04458	0.06216	0.12593	-0.0921	-0.01159	-0.04557	0.10032	0.048475	0.094045	-0.051845	0.28297	0.096487	0.359592	0.0758142	0.227169
27.3888	27.3043	27.184	27.1827	27.3281	27.239	27.3597	27.295	CLIP-associating protein 1	Clasp1	51	-0.20474	-0.12163	-0.06069	-0.06535	-0.0291	-0.00935	0.17564	0.11228	0.03159	0.056	-0.163185	-0.06302	-0.019225	0.14396	0.043795	0.0608892	0.412444	0.752333	0.046959	0.509691
28.9745	28.9358	28.8609	28.8277	28.926	28.8692	28.8466	28.8813	CLIP-associating protein 2	Clasp2	58	-0.11357	-0.10813	-0.04856	-0.06658	-0.12793	-0.05454	-0.01436	0.05359	-0.07937	0.01204	-0.11085	-0.05757	-0.091235	0.019615	-0.033665	0.0491587	0.235697	0.0724264	0.500088	0.41784
23.2008	22.8399	23.1747	22.795	23.3496	23.1398	23.1999	23.3284	Chloride channel CLIC-like protein 1	Clcc1	8	-0.02607	-0.04495	0.14882	0.29986	-0.00086	0.48851	0.02521	0.53346	-0.14968	0.18865	-0.03551	0.22434	0.243825	0.279335	0.019485	0.904584	0.394942	0.330987	0.298137	0.888707
24.013	24.2974	24.1573	24.201	24.2681	23.9628	24.2331	24.0568	Chloride channel protein;H(+)/Cl(-) exchange transporter 3	Clcn3	8	0.14432	-0.09635	0.25515	-0.33461	0.22009	-0.24059	0.07577	-0.14424	-0.03506	0.09402	0.023985	-0.03973	-0.01025	-0.034235	0.02948	0.882932	0.866556	0.956719	0.742413	0.882571
24.2143	24.0772	23.8444	23.742	23.8048	24.0807	23.785	23.7115	Chloride transport protein 6;Chloride channel protein	Clcn6	9	-0.36989	-0.33524	-0.40951	0.00342	-0.42933	-0.36579	-0.05944	-0.03055	-0.01982	-0.36921	-0.352565	-0.203045	-0.39756	-0.044995	-0.194515	0.0541303	0.31814	0.0361925	0.549358	0.306156
23.1873	22.9531	23.0383	23.3535	23.2054	24.104	23.4504	23.5951	Protein CLEC16A	Clec16a	5	-0.14903	0.40045	0.01812	1.1509	0.26308	0.64206	0.41211	0.24161	0.24496	-0.50884	0.12571	0.58451	0.45257	0.32686	-0.13194	0.587622	0.335097	0.0813957	0.200204	0.799169
24.076	24.4077	23.7741	23.9293	23.9158	24.2882	23.3283	24.2149	C-type lectin domain family 2 member L	Clec2l	4	-0.30187	-0.47838	-0.16023	-0.11948	-0.74774	-0.19279	-0.44587	0.28559	-0.58751	-0.07331	-0.390125	-0.139855	-0.470265	-0.08014	-0.33041	0.166805	0.631335	0.425136	0.875072	0.562961
24.1367	24.228	25.208	24.6086	24.557	24.591	24.7398	24.4846	Chloride intracellular channel protein 1	Clic1	8	1.07122	0.38054	0.42028	0.36295	0.60307	0.25659	-0.46815	-0.12395	0.18279	-0.10636	0.72588	0.391615	0.42983	-0.29605	0.038215	0.138962	0.0151194	0.0866665	0.459338	0.794542
28.0015	27.7533	27.5099	27.762	27.7799	27.8258	27.6265	27.7792	Chloride intracellular channel protein 4	Clic4	15	-0.49157	0.00871	-0.22159	0.07256	-0.37495	0.02591	0.11662	0.0172	-0.15336	-0.04665	-0.24143	-0.074515	-0.17452	0.06691	-0.100005	0.305542	0.614732	0.353676	0.694299	0.336408
25.5513	25.2816	24.6066	24.3608	25.6952	25.5164	24.7634	25.2592	Chloride intracellular channel protein 6	Clic6	18	-0.94469	-0.92076	0.14391	0.23483	-0.78784	-0.02246	0.15685	0.8983	-0.93175	-0.25729	-0.932725	0.18937	-0.40515	0.527575	-0.59452	0.0361875	0.36235	0.287533	0.196756	0.152667
27.4904	27.4779	27.4258	27.3498	27.4586	27.4397	27.4563	27.441	Clathrin interactor 1	Clint1	18	-0.06463	-0.12808	-0.0318	-0.03824	-0.03414	-0.03697	0.03049	0.09111	-0.00234	0.00127	-0.096355	-0.03502	-0.035555	0.0608	-0.000535	0.129399	0.0911806	0.0696817	0.25727	0.969018
27.6	27.5472	27.6632	27.6248	27.7158	27.5412	27.5921	27.599	CAP-Gly domain-containing linker protein 1	Clip1	51	0.0632	0.07761	0.11585	-0.00605	-0.0079	0.0518	-0.0711	-0.02581	-0.12375	0.05785	0.070405	0.0549	0.02195	-0.048455	-0.03295	0.16329	0.608354	0.495883	0.130574	0.742359
28.906	28.9167	28.8452	28.8602	28.9246	28.9225	28.8014	28.9529	CAP-Gly domain-containing linker protein 2	Clip2	54	-0.06077	-0.05655	0.01864	0.00579	-0.10454	0.03624	-0.04377	0.09279	-0.12318	0.03045	-0.05866	0.012215	-0.03415	0.02451	-0.046365	0.023696	0.154937	0.696965	0.777992	0.602834
24.9842	24.6398	24.6616	24.6262	24.657	24.6814	24.7664	24.7251	CAP-Gly domain-containing linker protein 3	Clip3	13	-0.32264	-0.01364	-0.32721	0.04156	-0.21787	0.08529	0.10477	0.09893	0.10934	0.04373	-0.16814	-0.142825	-0.06629	0.10185	0.076535	0.433903	0.495083	0.739116	0.0645106	0.0855975
25.5448	25.4511	25.9682	25.4292	25.7554	25.4555	25.3183	25.5099	Calmin	Clmn	23	0.42343	-0.02187	0.2107	0.00446	-0.22647	0.05882	-0.6499	0.08069	-0.43717	0.05436	0.20078	0.10758	-0.083825	-0.284605	-0.191405	0.539311	0.564184	0.514193	0.424545	0.394627
24.3883	24.7892	24.4384	24.5867	24.8863	24.415	24.51	23.9281	Methylosome subunit pICln	Clns1a	5	0.0501	-0.20251	0.49797	-0.3742	0.12172	-0.86106	0.07162	-0.65855	-0.37625	-0.48686	-0.076205	0.061885	-0.36967	-0.293465	-0.431555	0.755518	0.859944	0.405234	0.431437	0.368216
25.2738	24.6733	24.8494	25.2009	24.9689	25.0605	25.1816	24.9157	Caseinolytic peptidase B protein homolog	Clpb	12	-0.42442	0.52763	-0.30489	0.38721	-0.09225	0.24244	0.33217	-0.28519	0.21264	-0.14477	0.051605	0.04116	0.075095	0.02349	0.033935	0.89569	0.90461	0.840353	0.924839	0.831734
25.7025	25.37	25.7572	25.3866	25.5606	25.6115	25.5487	25.5964	ATP-dependent Clp protease proteolytic subunit, mitochondrial	Clpp	7	0.0547	0.01663	-0.14185	0.24153	-0.15376	0.22639	-0.20846	0.20976	-0.01191	-0.01514	0.035665	0.04984	0.036315	0.00065	-0.013525	0.899204	0.7949	0.848853	0.99754	0.735492
26.4969	26.6786	26.3497	26.9883	26.6212	26.6376	26.7394	26.6193	Cleft lip and palate transmembrane protein 1 homolog	Clptm1	14	-0.14723	0.30971	0.12423	-0.041	0.24252	-0.05922	0.38975	-0.36893	0.11829	-0.01822	0.08124	0.041615	0.09165	0.01041	0.050035	0.82948	0.692885	0.488521	0.977349	0.495885
23.0376	22.8213	23.1374	22.8931	23.5691	22.8185	23.0604	23.0421	ATP-dependent Clp protease ATP-binding subunit clpX-like, mitochondrial	Clpx	7	0.09977	0.07171	0.53148	-0.0028	0.02278	0.2208	-0.07699	0.14909	-0.5087	0.2236	0.08574	0.26434	0.12179	0.03605	-0.14255	0.651613	0.568269	0.378301	0.796247	0.740655
26.5978	26.6009	26.5881	26.5479	26.6178	26.5303	26.2851	26.7563	Calsyntenin-1;Soluble Alc-alpha;CTF1-alpha	Clstn1	19	-0.0097	-0.05294	0.02003	-0.07057	-0.31264	0.15546	-0.30294	0.2084	-0.33267	0.22603	-0.03132	-0.02527	-0.07859	-0.04727	-0.05332	0.259849	0.622027	0.770441	0.860037	0.844578
23.0233	23.3905	23.6469	23.4386	23.3708	23.5436	23.391	23.4047	Calsyntenin-3	Clstn3	10	0.62364	0.04812	0.34752	0.15309	0.36773	0.01423	-0.25591	-0.03389	0.02021	-0.13886	0.33588	0.250305	0.19098	-0.1449	-0.059325	0.252554	0.342668	0.407765	0.299489	0.564304
30.1554	30.1343	30.3338	30.0383	30.4468	30.2231	30.2813	30.1599	Clathrin light chain A	Clta	18	0.17838	-0.09604	0.29133	0.08879	0.12584	0.02561	-0.05254	0.12165	-0.16549	-0.06318	0.04117	0.19006	0.075725	0.034555	-0.114335	0.807203	0.232762	0.343985	0.848817	0.46374
22.1491	22.0953	22.2849	22.4449	22.5538	22.2188	21.7523	22.2875		Clta	16	0.13581	0.34965	0.40467	0.12355	-0.39678	0.19228	-0.53259	-0.15737	-0.80145	0.06873	0.24273	0.26411	-0.10225	-0.34498	-0.36636	0.102656	0.259748	0.740406	0.342215	0.365655
30.4999	30.4478	30.6579	30.4056	30.6833	30.5374	30.5371	30.5086	Clathrin light chain B	Cltb	14	0.15797	-0.04218	0.18338	0.08966	0.03715	0.06086	-0.12082	0.10304	-0.14623	-0.0288	0.057895	0.13652	0.049005	-0.00889	-0.087515	0.697114	0.220008	0.240658	0.950541	0.360037
34.5169	34.6412	34.2408	34.5853	34.6274	34.5753	34.7168	34.5619	Clathrin heavy chain 1;Clathrin heavy chain	Cltc	139	-0.27611	-0.05593	0.11046	-0.06593	0.19988	-0.07935	0.47599	-0.02342	0.08942	-0.01342	-0.16602	0.022265	0.060265	0.226285	0.038	0.460283	0.772494	0.605688	0.353576	0.687667
28.7229	28.7867	28.4559	28.5511	28.6412	28.75	28.3651	28.6875	Clusterin;Clusterin beta chain;Clusterin alpha chain	Clu	16	-0.26705	-0.23561	-0.08169	-0.0367	-0.35778	-0.09917	-0.09073	0.13644	-0.27609	-0.06247	-0.25133	-0.059195	-0.228475	0.022855	-0.16928	0.0481985	0.446675	0.29885	0.904273	0.424488
25.3793	25.5277	25.4511	25.5729	25.6719	25.5727	25.6087	25.5927	Clustered mitochondria protein homolog	Cluh	22	0.07186	0.04527	0.29262	0.04504	0.22946	0.06508	0.1576	0.01981	-0.06316	0.02004	0.058565	0.16883	0.14727	0.088705	-0.02156	0.603868	0.199063	0.187161	0.28552	0.709602
26.3673	26.1846	26.3517	26.2584	26.1557	26.237	26.2979	26.0983	Clavesin-1	Clvs1	12	-0.01557	0.07378	-0.21165	0.05236	-0.06944	-0.08635	-0.05387	-0.16013	0.14221	-0.13871	0.029105	-0.079645	-0.077895	-0.107	0.00175	0.803262	0.50922	0.622898	0.43385	0.988517
23.372	23.383	23.2479	23.386	23.3705	23.3518	23.2166	23.1456	Clavesin-2	Clvs2	5	-0.1241	0.00303	-0.00146	-0.0312	-0.15543	-0.23738	-0.03133	-0.24041	-0.15397	-0.20618	-0.060535	-0.01633	-0.196405	-0.13587	-0.180075	0.474372	0.271766	0.0318293	0.222226	0.0391106
27.239	27.199	27.3719	27.0785	27.2903	27.3278	27.2976	27.4145	Citrate lyase subunit beta-like protein, mitochondrial	Clybl	16	0.13286	-0.12054	0.05126	0.12882	0.05863	0.21549	-0.07423	0.33603	0.00737	0.08667	0.00616	0.09004	0.13706	0.1309	0.04702	0.970592	0.0816334	0.156683	0.4943	0.523711
26.6255	26.8195	26.5909	26.7159	26.4003	26.6852	26.6158	26.6358	N-acylneuraminate cytidylyltransferase	Cmas	15	-0.03455	-0.10352	-0.2252	-0.13421	-0.00964	-0.18371	0.02491	-0.08019	0.21556	-0.0495	-0.069035	-0.179705	-0.096675	-0.02764	0.08303	0.610394	0.406616	0.42594	0.704977	0.619828
24.6665	25.0106	24.9954	24.7437	24.1378	25.0267	24.0468	25.1232	Carboxymethylenebutenolidase homolog	Cmbl	7	0.32893	-0.26694	-0.52867	0.01613	-0.61964	0.11257	-0.94857	0.37951	-0.09097	0.09644	0.030995	-0.25627	-0.253535	-0.28453	0.002735	0.897734	0.644604	0.697554	0.657932	0.997229
24.6317	24.2361	24.9514	24.2105	23.964	24.1721	24.7601	24.435	COX assembly mitochondrial protein homolog	Cmc1	4	0.31967	-0.02556	-0.66771	-0.06397	0.12842	0.1989	-0.19125	0.22446	0.79613	0.26287	0.147055	-0.36584	0.16366	0.016605	0.5295	0.759651	0.243329	0.588167	0.970988	0.111168
23.7067	23.9598	23.4083	24.1089	24.1	24.1208	23.7023	24.2113	COX assembly mitochondrial protein 2 homolog	Cmc2	4	-0.29838	0.14915	0.39325	0.16106	-0.00443	0.25156	0.29395	0.10241	-0.39768	0.0905	-0.074615	0.277155	0.123565	0.19818	-0.15359	0.85974	0.160723	0.706175	0.692088	0.607818
29.0307	29.0561	28.958	29.0667	28.8723	29.0742	28.6376	28.9292	UMP-CMP kinase	Cmpk1	14	-0.07278	0.01064	-0.15844	0.01814	-0.39315	-0.12693	-0.32037	-0.13757	-0.23471	-0.14507	-0.03107	-0.07015	-0.26004	-0.22897	-0.18989	0.633958	0.56186	0.217566	0.279017	0.396376
24.8973	24.766	24.6605	25.121	24.6025	24.8333	25.2199	25.086	UMP-CMP kinase 2, mitochondrial	Cmpk2	13	-0.23679	0.35498	-0.29474	0.06732	0.32259	0.32004	0.55938	-0.03494	0.61733	0.25272	0.059095	-0.11371	0.321315	0.26222	0.435025	0.828066	0.481941	0.0755804	0.388264	0.0825436
24.7039	24.8996	25.4327	24.8272	25.1958	24.9956	25.0432	24.4528	CKLF-like MARVEL transmembrane domain-containing protein 4	Cmtm4	3	0.72881	-0.07241	0.49192	0.09606	0.3393	-0.44676	-0.38951	-0.37435	-0.15262	-0.54282	0.3282	0.29399	-0.05373	-0.38193	-0.34772	0.410721	0.170497	0.87873	0.461735	0.380661
25.9027	25.2493	25.7067	25.6218	25.5505	25.2909	25.9706	25.3627	Cap-specific mRNA (nucleoside-2-O-)-methyltransferase 1	Cmtr1	14	-0.19595	0.37245	-0.35217	0.0416	0.06797	0.11338	0.26392	-0.25907	0.42014	0.07178	0.08825	-0.155285	0.090675	0.002425	0.24596	0.813879	0.701831	0.85777	0.994413	0.534325
24.946	26.7057	26.6822	26.6267	26.1908	26.6773	26.1069	26.9166	Cellular nucleic acid-binding protein	Cnbp	6	1.73616	-0.07897	1.24477	-0.02836	1.1609	0.21091	-0.57526	0.28988	-0.08387	0.23927	0.828595	0.608205	0.685905	-0.14269	0.0777	0.445921	0.57381	0.552234	0.758708	0.884456
28.9544	29.0202	29.0674	28.9118	28.9663	29.0444	29.0887	28.9736	Cytosolic non-specific dipeptidase	Cndp2	30	0.11308	-0.1084	0.01199	0.0242	0.13431	-0.04659	0.02123	0.06181	0.12232	-0.07079	0.00234	0.018095	0.04386	0.04152	0.025765	0.980423	0.756844	0.576218	0.709733	0.746497
26.8404	27.1082	27.2553	27.1935	27.2909	27.0844	27.0351	27.0634	Connector enhancer of kinase suppressor of ras 2	Cnksr2	35	0.41492	0.08529	0.4505	-0.02383	0.19469	-0.04476	-0.22023	-0.13005	-0.25581	-0.02093	0.250105	0.213335	0.074965	-0.17514	-0.13837	0.210379	0.334297	0.633698	0.0356964	0.315584
25.5595	25.7327	25.9617	25.7499	25.6683	25.8068	25.8552	25.812	Calponin-3	Cnn3	11	0.40218	0.01716	0.10872	0.07408	0.29569	0.07921	-0.10649	0.06205	0.18697	0.00513	0.20967	0.0914	0.18745	-0.02222	0.09605	0.265079	0.496545	0.170574	0.856148	0.316773
22.129	21.8976	22.4233	21.9641	21.8882	22.1173	21.876	22.0511	Metal transporter CNNM1	Cnnm1	10	0.29425	0.06646	-0.24084	0.21965	-0.25297	0.15349	-0.54722	0.08703	-0.01213	-0.06616	0.180355	-0.010595	-0.04974	-0.230095	-0.039145	0.555622	0.954033	0.764394	0.4479	0.811446
23.6302	23.3481	23.6176	23.6326	23.2909	23.5513	23.2423	23.5189	Metal transporter CNNM2	Cnnm2	12	-0.01261	0.28442	-0.33928	0.20319	-0.38796	0.17079	-0.37535	-0.11363	-0.04868	-0.0324	0.135905	-0.068045	-0.108585	-0.24449	-0.04054	0.437473	0.756852	0.637745	0.219632	0.850783
23.287	23.7394	23.1791	23.5444	21.2968	23.7937	22.8237	23.7129	Metal transporter CNNM3	Cnnm3	8	-0.10789	-0.19505	-1.99025	0.05428	-0.46334	-0.02651	-0.35545	0.16854	1.52691	-0.08079	-0.15147	-0.967985	-0.244925	-0.093455	0.72306	0.654319	0.525221	0.672039	0.863803	0.640069
24.9624	24.8991	25.1162	25.0139	25.1733	25.0552	25.0307	25.0384	CCR4-NOT transcription complex subunit 1	Cnot1	36	0.15386	0.11487	0.21094	0.15613	0.0683	0.13936	-0.08556	0.02449	-0.14264	-0.01677	0.134365	0.183535	0.10383	-0.030535	-0.079705	0.155043	0.111413	0.0827534	0.611991	0.310343
21.5808	21.615	21.9797	22.32	22.1676	21.773	21.9664	21.7172	CCR4-NOT transcription complex subunit 10	Cnot10	4	0.3989	0.70494	0.5868	0.15798	0.38561	0.10212	-0.01329	-0.60282	-0.20119	-0.05586	0.55192	0.37239	0.243865	-0.308055	-0.128525	0.084079	0.20077	0.192095	0.281567	0.637069
22.823	22.5484	22.8115	23.0403	22.9148	22.9184	22.964	22.8633	CCR4-NOT transcription complex subunit 11	Cnot11	4	-0.0115	0.49194	0.09176	0.36998	0.141	0.31487	0.1525	-0.17707	0.04924	-0.05511	0.24022	0.23087	0.227935	-0.012285	-0.002935	0.311098	0.234704	0.259414	0.930682	0.958851
22.6956	22.4065	22.8103	22.5858	22.6181	22.6125	23.1033	22.287	CCR4-NOT transcription complex subunit 2	Cnot2	5	0.11471	0.17937	-0.07751	0.20608	0.40774	-0.11949	0.29303	-0.29886	0.48525	-0.32557	0.14704	0.064285	0.144125	-0.002915	0.07984	0.506044	0.700094	0.77091	0.995131	0.862997
34.8738	34.6643	34.2389	34.3353	34.6816	34.4447	34.3458	34.5618	2,3-cyclic-nucleotide 3-phosphodiesterase	Cnp	40	-0.6349	-0.32895	-0.19216	-0.21952	-0.52802	-0.10248	0.10688	0.22647	-0.33586	0.11704	-0.481925	-0.20584	-0.31525	0.166675	-0.10941	0.0527771	0.322795	0.171152	0.29411	0.565339
25.486	25.8176	25.7859	25.6296	25.7239	25.8153	25.4333	25.7453	Protein canopy homolog 2	Cnpy2	10	0.29994	-0.18794	0.23793	-0.00227	-0.05271	-0.07221	-0.35265	0.11573	-0.29064	-0.06994	0.056	0.11783	-0.06246	-0.11846	-0.18029	0.78883	0.563999	0.809567	0.56729	0.38299
23.8024	24.0884	23.7659	24.3902	22.6923	24.1853	23.5387	24.3481	Protein canopy homolog 3	Cnpy3	5	-0.03656	0.30184	-1.11009	0.09696	-0.26371	0.25977	-0.22715	-0.04207	0.84638	0.16281	0.13264	-0.506565	-0.00197	-0.13461	0.504595	0.736492	0.573697	0.996755	0.816921	0.612618
25.6171	25.7164	25.3592	25.6801	25.2411	25.792	25.4547	25.5039	Cannabinoid receptor 1	Cnr1	5	-0.25788	-0.03622	-0.37602	0.07562	-0.1624	-0.21245	0.09548	-0.17623	0.21362	-0.28807	-0.14705	-0.1502	-0.187425	-0.040375	-0.037225	0.473642	0.645224	0.0773699	0.826797	0.905249
28.889	28.8996	28.9473	28.7469	28.7892	28.7936	28.903	28.7292	CB1 cannabinoid receptor-interacting protein 1	Cnrip1	9	0.05833	-0.15268	-0.09978	-0.10595	0.01404	-0.1704	-0.04429	-0.01772	0.11382	-0.06445	-0.047175	-0.102865	-0.07818	-0.031005	0.024685	0.68449	0.00313209	0.463966	0.836903	0.803134
24.4862	24.2	24.2189	24.6962	24.1635	24.0028	24.5996	24.1699	Consortin	Cnst	13	-0.26733	0.49625	-0.32276	-0.19718	0.11341	-0.0301	0.38074	-0.52635	0.43617	0.16708	0.11446	-0.25997	0.041655	-0.072805	0.301625	0.720745	0.254018	0.886642	0.841717	0.319071
27.1736	27.2408	27.2339	26.9835	27.3235	27.2938	27.0713	27.1878	Ciliary neurotrophic factor receptor subunit alpha	Cntfr	7	0.06029	-0.25734	0.14986	0.05296	-0.10227	-0.053	-0.16256	0.20434	-0.25213	-0.10596	-0.098525	0.10141	-0.077635	0.02089	-0.179045	0.526623	0.110017	0.367617	0.893637	0.0966366
31.9322	31.9979	32.0415	31.9357	31.9666	31.9602	32.0213	32.0124	Contactin-1	Cntn1	54	0.10926	-0.06218	0.03437	-0.03773	0.08904	0.01446	-0.02022	0.07664	0.05467	0.05219	0.02354	-0.00168	0.05175	0.02821	0.05343	0.741666	0.964026	0.258834	0.648112	0.0103561
27.7508	27.5997	27.8149	27.6036	27.8118	27.6032	27.4772	27.7546	Contactin-2	Cntn2	31	0.06403	0.00383	0.06091	0.00348	-0.27362	0.15488	-0.33765	0.15105	-0.33453	0.1514	0.03393	0.032195	-0.05937	-0.0933	-0.091565	0.818362	0.825905	0.743116	0.646102	0.650406
22.7603	22.3318	22.1012	22.9678	22.8224	22.9934	22.6196	22.6577	Contactin-3	Cntn3	10	-0.65911	0.63606	0.06203	0.66167	-0.14077	0.32588	0.51834	-0.31018	-0.2028	-0.33579	-0.011525	0.36185	0.092555	0.10408	-0.269295	0.983144	0.257337	0.708935	0.832712	0.0916057
23.4133	22.4533	23.1839	23.0843	23.0825	23.0639	23.2707	23.0895	Contactin-4	Cntn4	9	-0.22931	0.63102	-0.33073	0.61062	-0.14255	0.63624	0.08676	0.00522	0.18818	0.02562	0.200855	0.139945	0.246845	0.04599	0.1069	0.717671	0.798126	0.663513	0.700017	0.361402
28.4959	28.2929	28.3112	28.2051	28.3708	28.1333	28.1335	28.374	Contactin-associated protein 1	Cntnap1	40	-0.1847	-0.08781	-0.12509	-0.15964	-0.36241	0.08107	-0.17771	0.16888	-0.23732	0.24071	-0.136255	-0.142365	-0.14067	-0.004415	0.001695	0.356186	0.458316	0.465674	0.976254	0.992909
28.4209	28.3168	28.2619	28.3837	28.2718	28.3213	28.3253	28.4987		Cntnap2	46	-0.15899	0.06686	-0.14908	0.00448	-0.09555	0.1819	0.06344	0.11504	0.05353	0.17742	-0.046065	-0.0723	0.043175	0.08924	0.115475	0.623294	0.336236	0.710964	0.488376	0.328822
23.4123	23.0603	22.9775	23.225	22.7581	23.0703	23.0593	23.1272	Contactin-associated protein-like 4	Cntnap4	11	-0.43481	0.16466	-0.65422	0.01	-0.35303	0.06691	0.08178	-0.09775	0.30119	0.05691	-0.135075	-0.32211	-0.14306	-0.007985	0.17905	0.594245	0.304427	0.50854	0.956033	0.378868
23.5203	23.2939	22.7583	22.5376	22.5227	23.0036	22.1767	22.4529	Contactin-associated protein like 5-1	Cntnap5a	4	-0.762	-0.75627	-0.99753	-0.29031	-1.34358	-0.84103	-0.58158	-0.08476	-0.34605	-0.55072	-0.759135	-0.64392	-1.0923	-0.33317	-0.448385	0.0407127	0.136334	0.0256944	0.200095	0.247246
23.4851	23.2272	23.1902	23.0193	23.1073	22.975	23.6596	23.4397	Cytochrome c oxidase assembly factor 3 homolog, mitochondrial	Coa3	3	-0.29489	-0.20785	-0.37777	-0.25215	0.17455	0.21257	0.46944	0.42042	0.55232	0.46472	-0.25137	-0.31496	0.19356	0.44493	0.50852	0.245618	0.16181	0.37163	0.0855298	0.058148
23.8463	24.2986	24.0206	24.237	24.3564	24.2307	24.0024	24.3202	Cytochrome c oxidase assembly factor 7	Coa7	6	0.17424	-0.06156	0.5101	-0.06785	0.15607	0.02165	-0.01817	0.08321	-0.35403	0.0895	0.05634	0.221125	0.08886	0.03252	-0.132265	0.843062	0.44557	0.778324	0.881255	0.519928
25.5094	24.8923	25.1961	25.2153	25.8186	25.4792	25.5986	25.4865	Bifunctional coenzyme A synthase;Phosphopantetheine adenylyltransferase;Dephospho-CoA kinase	Coasy	9	-0.31329	0.32303	0.30925	0.58689	0.08922	0.59415	0.40251	0.27112	-0.22003	0.00726	0.00487	0.44807	0.341685	0.336815	-0.106385	0.988845	0.331121	0.389663	0.0273562	0.612061
20.0255	20.8887	20.5913	21.2532	21.0263	20.9616	20.7061	20.6735	Protein cordon-bleu	Cobl	6	0.56578	0.36441	1.00075	0.07288	0.68054	-0.21525	0.11476	-0.57966	-0.32021	-0.28813	0.465095	0.536815	0.232645	-0.23245	-0.30417	0.482555	0.340637	0.644067	0.555586	0.0138715
23.71	23.8452	23.9079	23.9404	23.8392	23.6918	23.6299	23.5236	Cordon-bleu protein-like 1	Cobll1	9	0.19794	0.0952	0.12924	-0.15339	-0.08009	-0.32157	-0.27803	-0.41677	-0.20933	-0.16818	0.14657	-0.012075	-0.20083	-0.3474	-0.188755	0.169511	0.914942	0.144588	0.0246422	0.173418
25.0407	26.3913	25.6754	25.6739	25.8733	25.7819	25.8184	26.3118	Collagen alpha-1(I) chain	Col1a1	7	0.6347	-0.71733	0.83261	-0.60934	0.77768	-0.07948	0.14298	0.63785	-0.05493	0.52986	-0.041315	0.111635	0.3491	0.390415	0.237465	0.956779	0.884157	0.675257	0.254363	0.443825
25.2624	26.2278	25.7177	25.2927	25.7787	24.9934	25.5919	25.9746	Collagen alpha-2(I) chain	Col1a2	7	0.45526	-0.93508	0.51625	-1.23436	0.32948	-0.25317	-0.12578	0.68191	-0.18677	0.98119	-0.23991	-0.359055	0.038155	0.278065	0.39721	0.693782	0.622191	0.948108	0.433415	0.459128
25.4633	26.3051	25.4898	26.1356	25.7197	26.0473	25.3076	26.2437	Collagen alpha-1(IV) chain;Arresten	Col4a1	5	0.02652	-0.16943	0.25641	-0.25777	-0.15567	-0.06135	-0.18219	0.10808	-0.41208	0.19642	-0.071455	-0.00068	-0.10851	-0.037055	-0.10783	0.90518	0.998935	0.878995	0.953968	0.848018
25.6729	26.1293	26.2264	26.0401	26.3814	25.9245	26.0089	26.2758	Collagen alpha-2(IV) chain;Canstatin	Col4a2	13	0.5535	-0.08929	0.70852	-0.2048	0.336	0.14651	-0.2175	0.2358	-0.37252	0.35131	0.232105	0.25186	0.241255	0.00915	-0.010605	0.445816	0.517056	0.457855	0.960285	0.971668
23.4462	23.0917	23.3247	22.7072	22.518	22.4242	23.1375	22.9128	Collagen type IV alpha-3-binding protein	Col4a3bp	7	-0.12149	-0.38445	-0.9282	-0.66753	-0.30874	-0.17892	-0.18725	0.20553	0.61946	0.48861	-0.25297	-0.797865	-0.24383	0.00914	0.554035	0.551021	0.0489642	0.365183	0.980332	0.0450473
22.3302	23.4355	23.9932	23.2627	23.6373	22.1397	23.29	24.4548	Collagen alpha-1(VI) chain	Col6a1	8	1.66295	-0.17285	1.30711	-1.29581	0.95974	1.01927	-0.70321	1.19212	-0.34737	2.31508	0.74505	0.00565	0.989505	0.244455	0.983855	0.37756	0.995707	0.343018	0.756154	0.408625
23.7789	24.4721	25.0037	24.2304	24.7481	24.0525	23.9373	24.8447		Col6a3	25	1.22486	-0.24178	0.96926	-0.41965	0.15847	0.37255	-1.06639	0.61433	-0.81079	0.7922	0.49154	0.274805	0.26551	-0.22603	-0.009295	0.443787	0.632049	0.687631	0.74103	0.988504
22.0887	22.6246	22.4558	21.9722	22.134	22.0435	22.3265	22.0898	COMM domain-containing protein 1	Commd1;Gm28048	4	0.36709	-0.65237	0.04525	-0.58112	0.23775	-0.53481	-0.12934	0.11756	0.1925	0.04631	-0.14264	-0.267935	-0.14853	-0.00589	0.119405	0.730846	0.428068	0.662479	0.98453	0.44544
21.9698	22.1593	22.1367	22.2619	22.1579	22.1586	21.9559	21.959	COMM domain-containing protein 10	Commd10	3	0.16695	0.10265	0.18813	-0.00062	-0.01387	-0.20024	-0.18082	-0.30289	-0.202	-0.19962	0.1348	0.093755	-0.107055	-0.241855	-0.20081	0.357009	0.426634	0.375782	0.0609334	6.23146e-05
23.3294	23.1024	23.3023	23.2964	22.9562	23.1331	23.3169	23.2721	COMM domain-containing protein 2	Commd2	6	-0.02708	0.194	-0.3732	0.03067	-0.01251	0.16971	0.01457	-0.02429	0.36069	0.13904	0.08346	-0.171265	0.0786	-0.00486	0.249865	0.538719	0.356052	0.566871	0.849387	0.111488
23.7753	23.4419	23.7489	23.6958	24.0741	23.4397	23.6105	23.5946	COMM domain-containing protein 3	Commd3	7	-0.02647	0.25393	0.29871	-0.00216	-0.16481	0.15267	-0.13834	-0.10126	-0.46352	0.15483	0.11373	0.148275	-0.00607	-0.1198	-0.154345	0.569945	0.719164	0.974294	0.0495269	0.674707
23.6514	23.7315	23.6363	23.7945	23.7149	23.9227	23.7542	23.8789	COMM domain-containing protein 5	Commd5	5	-0.01508	0.06303	0.06351	0.19121	0.10279	0.14737	0.11787	0.08434	0.03928	-0.04384	0.023975	0.12736	0.12508	0.101105	-0.00228	0.812174	0.371115	0.233395	0.421115	0.986694
21.1428	20.6135	21.1961	20.8639	21.2078	21.3515	21.7315	21.3257	COMM domain-containing protein 6	Commd6	3	0.05333	0.25042	0.065	0.73803	0.58876	0.71219	0.53543	0.46177	0.52376	-0.02584	0.151875	0.401515	0.650475	0.4986	0.24896	0.674938	0.28072	0.190393	0.197599	0.366956
22.0012	22.5002	22.1572	22.1979	21.7974	22.479	21.8835	22.3507	COMM domain-containing protein 8	Commd8	5	0.15598	-0.30222	-0.20376	-0.02114	-0.11764	-0.14946	-0.27362	0.15276	0.08612	-0.12832	-0.07312	-0.11245	-0.13355	-0.06043	-0.0211	0.797725	0.814992	0.733674	0.820713	0.963913
23.4628	23.4646	23.9099	23.6447	23.3998	23.6947	23.4643	23.7942	COMM domain-containing protein 9	Commd9	6	0.44719	0.18008	-0.063	0.23003	0.0015	0.32959	-0.44569	0.14951	0.0645	0.09956	0.313635	0.083515	0.165545	-0.14809	0.08203	0.141755	0.628214	0.42134	0.556592	0.746425
23.8641	24.179	23.8786	24.1631	24.1902	24.3981	23.8472	24.1308	Catechol O-methyltransferase	Comt	10	0.01448	-0.01588	0.32606	0.21917	-0.01691	-0.04819	-0.03139	-0.03231	-0.34297	-0.26736	-0.0007	0.272615	-0.03255	-0.03185	-0.305165	0.997667	0.285341	0.892001	0.888566	0.224781
26.7179	26.1399	26.8516	26.2294	26.2645	26.283	26.799	26.4155	Catechol O-methyltransferase domain-containing protein 1	Comtd1	9	0.13372	0.08951	-0.45343	0.14311	0.08107	0.27559	-0.05265	0.18608	0.5345	0.13248	0.111615	-0.15516	0.17833	0.066715	0.33349	0.81726	0.645234	0.658295	0.871972	0.224468
27.242	27.3045	27.2203	27.2476	27.1318	27.317	27.3885	27.2781	Coatomer subunit alpha;Xenin;Proxenin;Coatomer subunit alpha	Copa	43	-0.0217	-0.0569	-0.11017	0.01248	0.14654	-0.02644	0.16824	0.03046	0.25671	-0.03892	-0.0393	-0.048845	0.06005	0.09935	0.108895	0.36843	0.666757	0.443912	0.222887	0.418785
27.3063	27.3008	27.0665	27.2399	27.1326	27.2965	27.2897	27.3772	Coatomer subunit beta	Copb1	33	-0.23975	-0.06086	-0.17365	-0.00428	-0.01661	0.07647	0.22314	0.13733	0.15704	0.08075	-0.150305	-0.088965	0.02993	0.180235	0.118895	0.225278	0.391253	0.565587	0.204665	0.32904
26.3807	26.4137	26.6705	26.3811	26.329	26.2472	26.5736	26.332	Coatomer subunit beta	Copb2	27	0.28979	-0.0326	-0.05172	-0.16653	0.1929	-0.08168	-0.09689	-0.04908	0.24462	0.08485	0.128595	-0.109125	0.05561	-0.072985	0.164735	0.470378	0.131826	0.693027	0.735916	0.325584
25.2854	25.7268	25.6334	25.8641	25.4239	25.8051	25.7419	25.9369	Coatomer subunit epsilon	Cope	11	0.34797	0.13724	0.13848	0.07824	0.45646	0.21008	0.10849	0.07284	0.31798	0.13184	0.242605	0.10836	0.33327	0.090665	0.22491	0.432693	0.745861	0.30128	0.609264	0.40366
25.9455	25.966	25.8149	25.9522	25.9732	26.0052	25.9873	26.1377	Coatomer subunit gamma-1	Copg1	19	-0.13058	-0.01387	0.02773	0.03915	0.04185	0.17161	0.17243	0.18548	0.01412	0.13246	-0.072225	0.03344	0.10673	0.178955	0.07329	0.40727	0.220516	0.294693	0.220767	0.440828
24.6773	24.7209	24.7335	24.6307	24.7687	24.8386	23.0366	24.5483	Coatomer subunit gamma-2	Copg2	13	0.05616	-0.0902	0.09131	0.11767	-1.64073	-0.17259	-1.69689	-0.08239	-1.73204	-0.29026	-0.01702	0.10449	-0.90666	-0.88964	-1.01115	0.789226	0.12666	0.353316	0.361178	0.313196
28.3739	28.2248	28.0246	28.3178	28.1195	28.3772	28.1109	28.2754	COP9 signalosome complex subunit 2	Cops2	22	-0.34921	0.09306	-0.25439	0.1524	-0.26297	0.05062	0.08624	-0.04244	-0.00858	-0.10178	-0.128075	-0.050995	-0.106175	0.0219	-0.05518	0.517622	0.764575	0.439764	0.908261	0.752682
28.1869	28.2714	28.0575	28.1096	28.0718	28.2023	28.0504	28.027	COP9 signalosome complex subunit 3	Cops3	17	-0.12938	-0.16178	-0.11504	-0.06904	-0.13647	-0.24435	-0.00709	-0.08257	-0.02143	-0.17531	-0.14558	-0.09204	-0.19041	-0.04483	-0.09837	0.0992189	0.358017	0.0491235	0.256946	0.276065
28.5609	28.6263	28.2291	28.6217	28.2717	28.6599	28.5563	28.4582	COP9 signalosome complex subunit 4	Cops4	25	-0.33184	-0.0046	-0.28923	0.03359	-0.00463	-0.16815	0.32721	-0.16355	0.2846	-0.20174	-0.16822	-0.12782	-0.08639	0.08183	0.04143	0.487003	0.582749	0.280456	0.725085	0.855226
27.1204	27.0079	26.8987	26.8389	26.853	26.9597	27.0199	26.9429	COP9 signalosome complex subunit 5	Cops5	14	-0.22167	-0.16891	-0.26736	-0.04815	-0.10053	-0.06494	0.12114	0.10397	0.16683	-0.01679	-0.19529	-0.157755	-0.082735	0.112555	0.07502	0.0920287	0.178856	0.348809	0.147184	0.372153
26.146	26.6483	25.7724	26.5956	25.8662	26.4873	26.2332	26.2901	COP9 signalosome complex subunit 6	Cops6	15	-0.37356	-0.05266	-0.27977	-0.16096	0.08719	-0.35817	0.46075	-0.30551	0.36696	-0.19721	-0.21311	-0.220365	-0.13549	0.07762	0.084875	0.701706	0.636548	0.645573	0.868134	0.811025
27.5036	27.2356	27.3595	27.3568	27.2939	27.3161	27.4188	27.4591	COP9 signalosome complex subunit 7a	Cops7a	11	-0.14411	0.12121	-0.20976	0.08052	-0.08485	0.2235	0.05926	0.10229	0.12491	0.14298	-0.01145	-0.06462	0.069325	0.080775	0.133945	0.939692	0.678248	0.659828	0.0573243	0.0283509
23.6898	23.6583	23.9585	23.8445	23.9268	23.9927	23.8958	23.7563	COP9 signalosome complex subunit 7b	Cops7b	7	0.26878	0.18622	0.23701	0.33436	0.20601	0.09805	-0.06277	-0.08817	-0.031	-0.23631	0.2275	0.285685	0.15203	-0.07547	-0.133655	0.0614411	0.0159368	0.16726	0.490254	0.22517
27.0267	27.1027	26.8824	26.7292	26.8385	27.0183	26.8891	26.9982	COP9 signalosome complex subunit 8	Cops8	7	-0.14426	-0.37347	-0.18819	-0.08441	-0.13751	-0.1045	0.00675	0.26897	0.05068	-0.02009	-0.258865	-0.1363	-0.121005	0.13786	0.015295	0.0939682	0.29745	0.210332	0.280194	0.897693
25.774	25.4333	25.7157	25.5983	25.7241	25.709	25.8526	25.7987	Coatomer subunit zeta-1	Copz1	8	-0.05839	0.16497	-0.0499	0.27568	0.07858	0.36537	0.13697	0.2004	0.12848	0.08969	0.05329	0.11289	0.221975	0.168685	0.109085	0.795291	0.576033	0.326941	0.120595	0.0600199
23.2377	23.2086	23.9039	23.2666	23.5314	23.5464	23.8775	23.7307	Ubiquinone biosynthesis O-methyltransferase, mitochondrial	Coq3	7	0.66623	0.058	0.2937	0.33783	0.6398	0.52209	-0.02643	0.46409	0.3461	0.18426	0.362115	0.315765	0.580945	0.21883	0.26518	0.374023	0.00267814	0.0161884	0.572276	0.0694502
24.5234	24.2885	24.2708	24.2306	24.7456	24.4003	24.5095	24.6737	2-methoxy-6-polyprenyl-1,4-benzoquinol methylase, mitochondrial	Coq5	7	-0.25252	-0.0579	0.22224	0.11179	-0.01383	0.38519	0.23869	0.44309	-0.23607	0.2734	-0.15521	0.167015	0.18568	0.34089	0.018665	0.32251	0.507724	0.324386	0.0563086	0.931128
24.095	23.6228	24.1585	23.4086	24.0859	24.0033	24.1545	24.0781	Ubiquinone biosynthesis monooxygenase COQ6, mitochondrial	Coq6	8	0.06355	-0.21417	-0.00905	0.38048	0.05954	0.45529	-0.00401	0.66946	0.06859	0.07481	-0.07531	0.185715	0.257415	0.332725	0.0717	0.880681	0.519532	0.394413	0.470486	0.330915
23.8198	23.511	23.8248	23.816	24.0962	23.9857	24.216	24.1344	5-demethoxyubiquinone hydroxylase, mitochondrial	Coq7	8	0.00505	0.30498	0.27641	0.47473	0.39623	0.62339	0.39118	0.31841	0.11982	0.14866	0.155015	0.37557	0.50981	0.354795	0.13424	0.421266	0.149131	0.0857005	0.0131266	0.189823
27.1355	27.0965	27.4029	27.139	27.3524	27.238	27.3649	27.6207	Ubiquinone biosynthesis protein COQ9, mitochondrial	Coq9	9	0.26737	0.04249	0.21682	0.14152	0.22931	0.52418	-0.03806	0.48169	0.01249	0.38266	0.15493	0.17917	0.376745	0.221815	0.197575	0.365389	0.0974161	0.100478	0.350834	0.293893
30.5986	30.763	30.6633	30.7042	30.8406	30.7628	30.5364	30.7164	Coronin-1A;Coronin	Coro1a	23	0.06472	-0.05874	0.24205	-0.00015	-0.06219	-0.04658	-0.12691	0.01216	-0.30424	-0.04643	0.00299	0.12095	-0.054385	-0.057375	-0.175335	0.975042	0.314877	0.699064	0.597533	0.215615
28.3034	28.4113	28.3797	28.3631	28.516	28.4321	28.3317	28.3009	Coronin-1B	Coro1b	16	0.07634	-0.04816	0.21258	0.02086	0.02833	-0.11041	-0.04801	-0.06225	-0.18425	-0.13127	0.01409	0.11672	-0.04104	-0.05513	-0.15776	0.820414	0.229654	0.54057	0.0879313	0.071662
29.4766	29.3729	29.36	29.2328	29.3282	29.4393	29.1706	29.2583	Coronin-1C	Coro1c	25	-0.1166	-0.1401	-0.14848	0.0664	-0.30599	-0.11463	-0.18939	0.02547	-0.15751	-0.18103	-0.12835	-0.04104	-0.21031	-0.08196	-0.16927	0.258206	0.643356	0.0903179	0.399832	0.139296
25.9238	25.6118	25.4654	25.3325	25.6429	25.473	25.4937	25.6389	Coronin;Coronin-2A	Coro2a	12	-0.45849	-0.27926	-0.28089	-0.13882	-0.43018	0.02709	0.02831	0.30635	-0.14929	0.16591	-0.368875	-0.209855	-0.201545	0.16733	0.00831	0.161607	0.358988	0.362193	0.231137	0.947506
27.6243	27.766	27.6467	27.7452	27.6341	27.778	27.5286	27.6883	Coronin-2B;Coronin	Coro2b	19	0.02242	-0.02088	0.0098	0.01196	-0.09571	-0.07771	-0.11813	-0.05683	-0.10551	-0.08967	0.00077	0.01088	-0.08671	-0.08748	-0.09759	0.993691	0.924048	0.502071	0.449572	0.459821
26.9054	27.1108	26.8199	27.1511	26.8601	27.3584	27.2424	27.0314	Coronin-7	Coro7	32	-0.08546	0.04034	-0.04535	0.24764	0.33695	-0.07939	0.42241	-0.11973	0.3823	-0.32703	-0.02256	0.101145	0.12878	0.15134	0.027635	0.918399	0.743505	0.473937	0.521408	0.927971
29.1212	28.9935	29.3798	29.0769	29.1168	29.0877	29.1334	29.1145	Coactosin-like protein	Cotl1	13	0.25859	0.08338	-0.00445	0.09414	0.0122	0.12102	-0.24639	0.03764	0.01665	0.02688	0.170985	0.044845	0.06661	-0.104375	0.021765	0.407469	0.564221	0.410559	0.56264	0.336519
22.1792	22.9854	20.9057	22.7406	20.0927	23.2274	21.3904	22.6828	Cytochrome c oxidase copper chaperone	Cox17	4	-1.27349	-0.24479	-2.08647	0.24202	-0.7888	-0.30252	0.48469	-0.05773	1.29767	-0.54454	-0.75914	-0.922225	-0.54566	0.21348	0.376565	0.527796	0.626246	0.548076	0.866681	0.844838
24.0999	24.1017	23.1248	23.5901	22.5999	23.7127	22.3958	23.0819	Cytochrome c oxidase protein 20 homolog	Cox20	4	-0.97513	-0.51161	-1.50002	-0.38901	-1.70407	-1.01981	-0.72894	-0.5082	-0.20405	-0.6308	-0.74337	-0.944515	-1.36194	-0.61857	-0.417425	0.0855846	0.231702	0.0579825	0.274165	0.588465
31.9722	31.7153	31.865	31.9328	31.8803	31.9159	32.0626	31.7128	Cytochrome c oxidase subunit 4 isoform 1, mitochondrial	Cox4i1	15	-0.1072	0.21747	-0.09186	0.20062	0.09045	-0.00245	0.19765	-0.21992	0.18231	-0.20307	0.055135	0.05438	0.044	-0.011135	-0.01038	0.718402	0.715708	0.858075	0.955847	0.958286
31.6347	31.5263	32.1403	31.6017	31.8065	31.5317	31.5195	31.5272	Cytochrome c oxidase subunit 5A, mitochondrial	Cox5a	10	0.50552	0.07547	0.17177	0.00544	-0.11521	0.00093	-0.62073	-0.07454	-0.28698	-0.00451	0.290495	0.088605	-0.05714	-0.347635	-0.145745	0.401101	0.609526	0.403537	0.325814	0.400122
30.9078	31.0744	31.2981	30.9644	31.2512	31.0349	31.0049	31.0534	Cytochrome c oxidase subunit 5B, mitochondrial	Cox5b	10	0.39026	-0.11	0.34333	-0.03952	0.09706	-0.02108	-0.2932	0.08892	-0.24627	0.01844	0.14013	0.151905	0.03799	-0.10214	-0.113915	0.530758	0.381577	0.704186	0.606203	0.412016
29.8856	30.0234	30.1991	29.7596	29.7398	29.9908	29.9556	29.8568	Cytochrome c oxidase subunit 6A, mitochondrial;Cytochrome c oxidase subunit 6A1, mitochondrial	Cox6a1	4	0.31348	-0.26379	-0.14579	-0.03262	0.07002	-0.1666	-0.24346	0.09719	0.21581	-0.13398	0.024845	-0.089205	-0.04829	-0.073135	0.040915	0.92393	0.596818	0.626431	0.776198	0.790256
29.3523	30.0709	30.0678	29.9732	29.7147	29.8195	29.8906	29.7558	Cytochrome c oxidase subunit 6B1	Cox6b1	8	0.71548	-0.09763	0.36242	-0.25137	0.53826	-0.31505	-0.17722	-0.21742	0.17584	-0.06368	0.308925	0.055525	0.111605	-0.19732	0.05608	0.483734	0.892489	0.788971	0.138711	0.578625
30.8846	30.7587	31.1202	30.8002	30.8548	30.7637	30.892	30.7242	Cytochrome c oxidase subunit 6C	Cox6c	9	0.23562	0.04149	-0.02978	0.005	0.00741	-0.03447	-0.22821	-0.07596	0.03719	-0.03947	0.138555	-0.01239	-0.01353	-0.152085	-0.00114	0.50499	0.887995	0.909177	0.488567	0.991558
30.0968	29.9913	30.2208	30.0791	29.9359	29.8743	30.6667	29.9193	Cytochrome c oxidase subunit 7A2, mitochondrial	Cox7a2	5	0.12393	0.08783	-0.16092	-0.117	0.56985	-0.07206	0.44592	-0.15989	0.73077	0.04494	0.10588	-0.13896	0.248895	0.143015	0.387855	0.353336	0.150787	0.577385	0.743061	0.409667
27.5479	24.9939	25.2597	27.2778	25.2834	27.3921	24.9736	24.673	Cytochrome c oxidase subunit 7A-related protein, mitochondrial	Cox7a2l	4	-2.28818	2.28391	-2.26453	2.39816	-2.5743	-0.32088	-0.28612	-2.60479	-0.30977	-2.71904	-0.002135	0.066815	-1.44759	-1.44545	-1.51441	0.999072	0.971482	0.377179	0.292232	0.290963
27.7832	26.7753	27.5709	26.8375	26.8413	27.0396	27.6646	26.8043	Cytochrome c oxidase subunit 7C, mitochondrial	Cox7c	4	-0.21238	0.0622	-0.94191	0.26427	-0.11867	0.02897	0.09371	-0.03323	0.82324	-0.2353	-0.07509	-0.33882	-0.04485	0.03024	0.29397	0.915115	0.577276	0.952191	0.962197	0.573971
23.7234	24.0184	23.7837	23.8387	23.6399	23.9398	23.3982	23.8874	Ceruloplasmin	Cp	15	0.06029	-0.17979	-0.08351	-0.0786	-0.32518	-0.13109	-0.38547	0.0487	-0.24167	-0.05249	-0.05975	-0.081055	-0.228135	-0.168385	-0.14708	0.729001	0.737149	0.508231	0.564504	0.659202
23.2402	22.4636	22.544	23.024	23.5366	22.2182	23.3876	23.0206	Carboxypeptidase D	Cpd	15	-0.69624	0.56039	0.29638	-0.2454	0.14738	0.55699	0.84362	-0.0034	-0.149	0.80239	-0.067925	0.02549	0.352185	0.42011	0.326695	0.89536	0.976447	0.498358	0.298892	0.680123
28.6332	28.6907	28.3563	28.471	28.3731	28.5133	28.1274	28.5916	Carboxypeptidase E	Cpe	16	-0.27687	-0.21965	-0.26005	-0.17736	-0.50574	-0.09905	-0.22887	0.1206	-0.24569	0.07831	-0.24826	-0.218705	-0.302395	-0.054135	-0.08369	0.0608156	0.102034	0.325261	0.841917	0.762901
24.4327	24.3971	24.1652	24.6181	24.2017	24.245	24.3777	24.4548	Cytoplasmic polyadenylation element-binding protein 3	Cpeb3	12	-0.26746	0.22098	-0.23097	-0.15212	-0.055	0.05767	0.21246	-0.16331	0.17597	0.20979	-0.02324	-0.191545	0.001335	0.024575	0.19288	0.927842	0.0207253	0.977774	0.924567	0.0487677
22.4165	22.2198	22.5334	22.5743	22.5909	22.6679	22.5771	22.4515	Cytoplasmic polyadenylation element-binding protein 4	Cpeb4	6	0.11693	0.35448	0.17443	0.44807	0.1607	0.23165	0.04377	-0.12283	-0.01373	-0.21642	0.235705	0.31125	0.196175	-0.03953	-0.115075	0.143444	0.0983793	0.234693	0.610421	0.258803
30.6524	30.8947	30.8408	30.6619	30.8488	30.9255	30.8407	30.6323	Complexin-1	Cplx1	11	0.18838	-0.23288	0.19638	0.03075	0.1883	-0.2624	-8e-05	-0.02952	-0.00808	-0.29315	-0.02225	0.113565	-0.03705	-0.0148	-0.150615	0.896107	0.465856	0.838214	0.92401	0.307721
30.6768	31.1107	31.0864	30.9627	31.1559	30.9816	30.8628	30.8715	Complexin-2	Cplx2	15	0.40963	-0.14808	0.47911	-0.12911	0.186	-0.23921	-0.22363	-0.09113	-0.29311	-0.1101	0.130775	0.175	-0.026605	-0.15738	-0.201605	0.62075	0.532219	0.91363	0.126603	0.147106
30.6911	30.8167	30.2208	30.6349	31.4693	30.7029	30.1966	30.3152	Complexin-3	Cplx3	4	-0.47034	-0.18178	0.77815	-0.11384	-0.49452	-0.50157	-0.02418	-0.31979	-1.27267	-0.38773	-0.32606	0.332155	-0.498045	-0.171985	-0.8302	0.270857	0.482449	0.0287774	0.508364	0.165588
25.3621	25.3444	24.8669	25.0615	25.0341	25.1673	24.8392	25.1812	Carboxypeptidase M	Cpm	12	-0.4952	-0.28298	-0.32799	-0.17719	-0.52286	-0.16325	-0.02766	0.11973	-0.19487	0.01394	-0.38909	-0.25259	-0.343055	0.046035	-0.090465	0.0576401	0.0639876	0.183003	0.836753	0.670811
25.6284	25.9929	25.7499	26.1228	25.7685	25.8368	25.9916	26.1648	Copine-1	Cpne1	13	0.12154	0.12991	0.14013	-0.15607	0.36325	0.17195	0.24171	0.04204	0.22312	0.32802	0.125725	-0.00797	0.2676	0.141875	0.27557	0.67726	0.96962	0.315954	0.561419	0.0976811
25.9553	26.3215	25.8273	26.2824	26.1324	26.1397	26.1861	26.0691	Copine-4	Cpne4	23	-0.12796	-0.03913	0.17713	-0.18187	0.2308	-0.25244	0.35876	-0.21331	0.05367	-0.07057	-0.083545	-0.00237	-0.01082	0.072725	-0.00845	0.80176	0.990851	0.960234	0.786181	0.898567
26.9615	26.7325	26.332	26.9643	26.2795	26.9008	27.0707	26.7701	Copine-5	Cpne5	23	-0.62949	0.23186	-0.68198	0.16834	0.10925	0.03767	0.73874	-0.19419	0.79123	-0.13067	-0.198815	-0.25682	0.07346	0.272275	0.33028	0.614286	0.519101	0.734899	0.518112	0.439544
24.014	23.7606	23.0025	24.151	23.0739	23.737	24.3081	23.9653		Cpne5	18	-1.01148	0.39036	-0.9401	-0.02365	0.29412	0.20473	1.3056	-0.18563	1.23422	0.22838	-0.31056	-0.481875	0.249425	0.559985	0.7313	0.65015	0.307441	0.362493	0.448708	0.189128
28.2436	28.9831	28.7956	28.5771	28.5209	28.6048	28.6382	28.4527	Copine-6	Cpne6	30	0.55198	-0.40596	0.27733	-0.37831	0.39461	-0.53038	-0.15737	-0.12442	0.11728	-0.15207	0.07301	-0.05049	-0.067885	-0.140895	-0.017395	0.867279	0.904495	0.875064	0.429143	0.880029
23.4007	23.7278	23.0642	22.9993	23.0821	22.7886	23.2782	23.0842	Copine-7	Cpne7	10	-0.33652	-0.72842	-0.31856	-0.93918	-0.12243	-0.64354	0.21409	0.08488	0.19613	0.29564	-0.53247	-0.62887	-0.382985	0.149485	0.245885	0.0856317	0.103489	0.181596	0.281375	0.297087
23.5756	23.6656	23.9142	23.5059	23.9949	23.3679	23.6423	23.7726	Oxygen-dependent coproporphyrinogen-III oxidase, mitochondrial	Cpox	11	0.33859	-0.15966	0.41925	-0.29771	0.06664	0.10707	-0.27195	0.26673	-0.35261	0.40478	0.089465	0.06077	0.086855	-0.00261	0.026085	0.710367	0.86556	0.3871	0.991389	0.942495
25.076	24.7446	24.9984	24.953	24.9624	24.8063	25.1876	24.6462	Serine/threonine-protein phosphatase CPPED1	Cpped1	8	-0.07759	0.20837	-0.11359	0.06169	0.11166	-0.09843	0.18925	-0.3068	0.22525	-0.16012	0.06539	-0.02595	0.006615	-0.058775	0.032565	0.733496	0.900302	0.985264	0.848779	0.918541
21.8936	21.8737	21.7272	22.2001	22.3257	21.9779	21.865	21.9504	Cleavage and polyadenylation specificity factor subunit 1	Cpsf1	5	-0.16635	0.32641	0.43211	0.10427	-0.02853	0.0767	0.13782	-0.24971	-0.46064	-0.02757	0.08003	0.26819	0.024085	-0.055945	-0.244105	0.767414	0.263473	0.637647	0.837525	0.305926
22.7225	22.0522	21.483	22.1722	21.0236	22.1942	22.4383	22.4676	Cleavage and polyadenylation specificity factor subunit 2	Cpsf2	9	-1.23955	0.12	-1.69894	0.14196	-0.28424	0.41546	0.95531	0.29546	1.4147	0.2735	-0.559775	-0.77849	0.06561	0.625385	0.8441	0.364356	0.367695	0.863015	0.211499	0.286112
23.0565	22.7793	22.5691	22.076	21.9015	22.3677	22.2909	22.3633	Cleavage and polyadenylation specificity factor subunit 3	Cpsf3	6	-0.48738	-0.70329	-1.15497	-0.4116	-0.76556	-0.41608	-0.27818	0.28721	0.38941	-0.00448	-0.595335	-0.783285	-0.59082	0.004515	0.192465	0.169943	0.101875	0.0540476	0.987189	0.500256
25.0756	25.1117	25.5142	25.1499	25.429	25.5801	25.189	25.4271	Cleavage and polyadenylation specificity factor subunit 6	Cpsf6	9	0.43857	0.03817	0.35341	0.4684	0.11338	0.31538	-0.32519	0.27721	-0.24003	-0.15302	0.23837	0.410905	0.21438	-0.02399	-0.196525	0.322599	0.0339279	0.216981	0.92228	0.298062
24.3497	23.948	24.5867	24.1271	24.39	24.2567	24.3482	24.2576	Cleavage and polyadenylation specificity factor subunit 7	Cpsf7	8	0.237	0.17909	0.04033	0.30876	-0.00148	0.30962	-0.23848	0.13053	-0.04181	0.00086	0.208045	0.174545	0.15407	-0.053975	-0.020475	0.565812	0.496202	0.532322	0.83918	0.823163
24.2287	24.2119	24.1132	24.0507	24.1005	24.2552	23.8067	24.0634	Carnitine O-palmitoyltransferase 1, liver isoform	Cpt1a	14	-0.11546	-0.16125	-0.12816	0.0433	-0.42203	-0.14853	-0.30657	0.01272	-0.29387	-0.19183	-0.138355	-0.04243	-0.28528	-0.146925	-0.24285	0.0506424	0.640201	0.156857	0.381887	0.246591
25.8639	25.6155	25.614	25.6179	25.9215	25.6474	25.8252	25.7295	Carnitine O-palmitoyltransferase 1, brain isoform	Cpt1c	14	-0.24986	0.00238	0.05761	0.03192	-0.03867	0.114	0.21119	0.11162	-0.09628	0.08208	-0.12374	0.044765	0.037665	0.161405	-0.0071	0.424124	0.831307	0.803796	0.0779275	0.965436
24.6455	24.6404	24.6298	24.7836	24.8005	24.6897	24.9025	24.9597	Carnitine O-palmitoyltransferase 2, mitochondrial	Cpt2	15	-0.01569	0.14321	0.15497	0.04935	0.25703	0.31934	0.27272	0.17613	0.10206	0.26999	0.06376	0.10216	0.288185	0.224425	0.186025	0.494391	0.206641	0.00977907	0.111674	0.0962877
22.6791	22.4267	22.7695	23.3254	22.8152	23.3566	23.0289	23.2867	Ceramide-1-phosphate transfer protein	Cptp	4	0.09045	0.89867	0.13613	0.92989	0.3498	0.86	0.25935	-0.03867	0.21367	-0.06989	0.49456	0.53301	0.6049	0.11034	0.07189	0.246619	0.216253	0.0785938	0.753229	0.832855
22.3311	23.2726	22.7257	23.0047	22.4756	22.9556	22.5476	23.1271	Complement component receptor 1-like protein	Cr1l	6	0.39464	-0.26787	0.14449	-0.31696	0.21655	-0.14547	-0.17809	0.1224	0.07206	0.17149	0.063385	-0.086235	0.03554	-0.027845	0.121775	0.909088	0.885359	0.954582	0.938882	0.776895
26.4752	26.007	26.4169	26.2289	26.2659	26.2295	26.6127	26.3194	Carnitine O-acetyltransferase	Crat	19	-0.05829	0.22189	-0.2093	0.22251	0.13755	0.31234	0.19584	0.09045	0.34685	0.08983	0.0818	0.006605	0.224945	0.143145	0.21834	0.776489	0.980111	0.500999	0.497619	0.277648
24.1064	24.3254	23.7867	24.2497	23.9791	24.2885	23.9083	24.355	Protein cereblon	Crbn	8	-0.31979	-0.07573	-0.12734	-0.03691	-0.19815	0.02961	0.12164	0.10534	-0.07081	0.06652	-0.19776	-0.082125	-0.08427	0.11349	-0.002145	0.520739	0.707018	0.767034	0.757953	0.994417
22.65	22.0672	22.5464	22.9204	23.2377	22.9031	22.5563	22.6705	CREB-binding protein	Crebbp	10	-0.10364	0.85328	0.58765	0.83588	-0.09366	0.6033	0.00998	-0.24998	-0.68131	-0.23258	0.37482	0.711765	0.25482	-0.12	-0.456945	0.392209	0.168332	0.48125	0.60194	0.122706
25.7793	26.0023	25.9436	25.8428	25.7538	25.9567	25.7134	25.9582	Cysteine-rich with EGF-like domain protein 1	Creld1	10	0.16429	-0.1595	-0.02552	-0.04551	-0.06594	-0.04407	-0.23023	0.11543	-0.04042	0.00144	0.002395	-0.035515	-0.055005	-0.0574	-0.01949	0.986159	0.835676	0.771303	0.706882	0.91365
22.3103	22.0024	20.5694	22.4508	21.3328	21.045	22.3282	20.8855	Cysteine-rich with EGF-like domain protein 2	Creld2	3	-1.74089	0.44839	-0.97748	-0.95737	0.01792	-1.11683	1.75881	-1.56522	0.9954	-0.15946	-0.64625	-0.967425	-0.549455	0.096795	0.41797	0.567703	0.0443253	0.533954	0.942357	0.627166
27.5696	27.7854	27.6417	27.8624	27.7361	27.6812	27.8218	27.8104	Cysteine-rich protein 2	Crip2	7	0.07211	0.07704	0.16651	-0.10414	0.25219	0.02504	0.18008	-0.052	0.08568	0.12918	0.074575	0.031185	0.138615	0.06404	0.10743	0.676618	0.80567	0.328022	0.620752	0.0618756
27.7557	27.6033	27.6879	27.7831	27.5975	27.7725	27.6068	27.8121	Adapter molecule crk	Crk	17	-0.06784	0.17978	-0.15823	0.16925	-0.14888	0.20884	-0.08104	0.02906	0.00935	0.03959	0.05597	0.00551	0.02998	-0.02599	0.02447	0.596905	0.966448	0.83642	0.83969	0.872786
26.1906	25.9998	26.0861	25.9738	26.0406	26.1227	25.8981	25.9852	Crk-like protein	Crkl	10	-0.10452	-0.02595	-0.15001	0.12291	-0.29246	-0.01461	-0.18794	0.01134	-0.14245	-0.13752	-0.065235	-0.01355	-0.153535	-0.0883	-0.139985	0.615323	0.908141	0.280732	0.339716	0.144184
31.391	31.5205	31.3584	31.5695	31.3478	31.5514	31.3935	31.2769		Crmp1	40	-0.03269	0.04894	-0.04326	0.03086	0.00241	-0.24366	0.0351	-0.2926	0.04567	-0.27452	0.008125	-0.0062	-0.120625	-0.12875	-0.114425	0.95365	0.963682	0.300409	0.397442	0.432225
24.5568	25.4393	25.4414	25.3557	24.1325	25.5559	25.9159	25.4062	Rootletin	Crocc	37	0.88467	-0.08359	-0.42428	0.11666	1.35917	-0.03304	0.4745	0.05055	1.78345	-0.1497	0.40054	-0.15381	0.663065	0.262525	0.816875	0.461625	0.871203	0.322894	0.416618	0.392867
22.7439	23.8177	22.9235	23.533	24.1281	23.3142	21.0043	23.6395	Peroxisomal carnitine O-octanoyltransferase	Crot	9	0.17964	-0.2847	1.38422	-0.50349	-1.73959	-0.17819	-1.91923	0.10651	-3.12381	0.3253	-0.05253	0.440365	-0.95889	-0.90636	-1.39926	0.939945	0.580449	0.569806	0.571762	0.417046
26.2377	26.6339	26.6242	26.3164	25.7774	27.8762	27.3467	26.41	Cartilage acidic protein 1	Crtac1	11	0.38654	-0.31759	-0.46024	1.24224	1.10904	-0.22397	0.7225	0.09362	1.56928	-1.46621	0.034475	0.391	0.442535	0.40806	0.051535	0.903296	0.749368	0.475948	0.49489	0.968305
25.6264	25.8182	25.7279	25.8874	25.5552	25.6902	25.7901	25.4699	CREB-regulated transcription coactivator 1	Crtc1	9	0.10151	0.06915	-0.07125	-0.12798	0.16363	-0.34836	0.06212	-0.41751	0.23488	-0.22038	0.08533	-0.099615	-0.092365	-0.177695	0.00725	0.564469	0.48517	0.669673	0.425134	0.970509
30.4129	30.0371	30.1852	29.8553	30.4263	29.8188	30.1592	30.3871	Alpha-crystallin B chain	Cryab	12	-0.22768	-0.18174	0.01346	-0.21825	-0.25367	0.35002	-0.02599	0.53176	-0.26713	0.56827	-0.20471	-0.102395	0.048175	0.252885	0.15057	0.498929	0.80132	0.846811	0.334328	0.688178
25.0709	25.2067	25.4982	25.5242	25.2724	25.3485	25.2103	25.3244	Lambda-crystallin homolog	Cryl1	9	0.42731	0.31748	0.20146	0.14179	0.13934	0.11772	-0.28797	-0.19976	-0.06212	-0.02407	0.372395	0.171625	0.12853	-0.243865	-0.043095	0.0327764	0.158275	0.284389	0.0530917	0.594122
29.8328	29.9802	29.5282	29.6566	29.3213	29.6246	30.1904	29.6	Ketimine reductase mu-crystallin	Crym	18	-0.30458	-0.32363	-0.51151	-0.35562	0.35757	-0.38018	0.66215	-0.05655	0.86908	-0.02456	-0.314105	-0.433565	-0.011305	0.3028	0.42226	0.0846715	0.123762	0.973734	0.421726	0.331139
27.2603	27.471	27.4367	27.4507	27.2632	27.3735	27.5824	27.727	Quinone oxidoreductase	Cryz	16	0.17641	-0.02031	0.00287	-0.09752	0.32208	0.25598	0.14567	0.27629	0.31921	0.3535	0.07805	-0.047325	0.28903	0.21098	0.336355	0.536769	0.729126	0.152086	0.100921	0.0659543
25.3053	25.3224	25.163	25.4127	25.1637	25.4644	25.4404	25.3914	Quinone oxidoreductase-like protein 1	Cryzl1	9	-0.14229	0.09037	-0.1416	0.14201	0.13509	0.06899	0.27738	-0.02138	0.27669	-0.07302	-0.02596	0.000205	0.10204	0.128	0.101835	0.85489	0.999037	0.0590297	0.420396	0.572631
32.977	32.8164	32.9541	32.7469	33.0153	32.8791	32.9421	32.867	Citrate synthase, mitochondrial	Cs	26	-0.02291	-0.06948	0.0383	0.06273	-0.03499	0.05066	-0.01208	0.12014	-0.07329	-0.01207	-0.046195	0.050515	0.007835	0.05403	-0.04268	0.758244	0.678821	0.937629	0.672423	0.638177
21.78	21.556	21.7206	21.0691	21.5257	21.4987	21.9239	21.4026	Cysteine sulfinic acid decarboxylase	Csad	4	-0.05942	-0.48686	-0.25428	-0.05732	0.14386	-0.1534	0.20328	0.33346	0.39814	-0.09608	-0.27314	-0.1558	-0.00477	0.26837	0.15103	0.510914	0.30135	0.988111	0.585934	0.621284
24.4385	24.6579	24.8868	24.4859	24.8058	24.6359	24.5672	24.3335	Cold shock domain-containing protein C2	Csdc2	5	0.44837	-0.172	0.36735	-0.02202	0.12868	-0.32444	-0.31969	-0.15244	-0.23867	-0.30242	0.138185	0.172665	-0.09788	-0.236065	-0.270545	0.606858	0.339452	0.603567	0.416014	0.201984
27.9532	28.0195	27.9455	27.9703	27.9764	28.0265	27.8904	27.9258	Cold shock domain-containing protein E1	Csde1	26	-0.00773	-0.04919	0.02324	0.00703	-0.06286	-0.0937	-0.05513	-0.04451	-0.0861	-0.10073	-0.02846	0.015135	-0.07828	-0.04982	-0.093415	0.505796	0.750555	0.172754	0.148003	0.0930827
28.9238	28.9407	28.7633	28.7775	28.7645	29.0167	28.8234	28.7813	Exportin-2	Cse1l	39	-0.16048	-0.1632	-0.15931	0.07597	-0.10039	-0.15935	0.06009	0.00385	0.05892	-0.23532	-0.16184	-0.04167	-0.12987	0.03197	-0.0882	0.00463075	0.772957	0.0291105	0.286253	0.561554
23.3468	23.7277	23.8991	23.8097	23.4217	24.142	24.2037	22.7753	Tyrosine-protein kinase CSK	Csk	8	0.55232	0.08206	0.07496	0.41431	0.85688	-0.95234	0.30456	-1.0344	0.78192	-1.36665	0.31719	0.244635	-0.04773	-0.36492	-0.292365	0.24635	0.609134	0.954386	0.660781	0.749753
21.3165	21.9054	22.3708	22.4622	23.2942	21.9813	23.1513	22.6728		Csmd2	11	1.05427	0.55685	1.97768	0.07591	1.83476	0.76739	0.78049	0.21054	-0.14292	0.69148	0.80556	1.02679	1.30107	0.495515	0.27428	0.113905	0.289675	0.0755204	0.178919	0.732532
25.1826	25.3367	25.0814	25.2318	25.3977	25.2316	25.0658	25.2084	Casein kinase I isoform alpha	Csnk1a1	11	-0.1012	-0.10494	0.21503	-0.10516	-0.11685	-0.12834	-0.01565	-0.0234	-0.33188	-0.02318	-0.10307	0.054935	-0.122595	-0.019525	-0.17753	0.439381	0.67564	0.363276	0.867924	0.246282
24.1671	24.2864	24.1377	24.3274	24.2826	24.3078	24.4419	24.1151	Casein kinase I isoform delta	Csnk1d	16	-0.02948	0.04101	0.11542	0.02142	0.27476	-0.17123	0.30424	-0.21224	0.15934	-0.19265	0.005765	0.06842	0.051765	0.046	-0.016655	0.963639	0.378192	0.794047	0.830325	0.928316
25.9765	26.0941	26.0381	26.2642	26.257	26.195	26.0736	26.0545	Casein kinase I isoform epsilon	Csnk1e	17	0.06153	0.17007	0.2805	0.10086	0.09709	-0.03959	0.03556	-0.20966	-0.18341	-0.14045	0.1158	0.19068	0.02875	-0.08705	-0.16193	0.459356	0.103072	0.676916	0.523105	0.0379679
21.248	19.9283	21.9501	21.1269	21.7523	21.5391	21.1315	21.1917	Casein kinase I isoform gamma-1	Csnk1g1	9	0.7021	1.19864	0.50426	1.61082	-0.11649	1.26344	-0.81859	0.0648	-0.62075	-0.34738	0.95037	1.05754	0.573475	-0.376895	-0.484065	0.346179	0.254428	0.476822	0.457509	0.0485642
25.3626	25.2756	25.1589	25.4191	25.2691	25.3333	25.1233	25.1907	Casein kinase I isoform gamma-3	Csnk1g3	13	-0.20371	0.14344	-0.09349	0.05765	-0.23927	-0.085	-0.03556	-0.22844	-0.14578	-0.14265	-0.030135	-0.01792	-0.162135	-0.132	-0.144215	0.846512	0.771688	0.0983189	0.429608	0.0902556
29.1066	28.9674	28.8737	28.9774	28.9558	29.0124	28.9851	28.9875	Casein kinase II subunit alpha	Csnk2a1	18	-0.23294	0.00995	-0.15082	0.045	-0.1215	0.02009	0.11144	0.01014	0.02932	-0.02491	-0.111495	-0.05291	-0.050705	0.06079	0.002205	0.327615	0.55431	0.54218	0.361727	0.945027
26.9947	27.022	26.9025	27.0686	27.1135	27.1852	26.9621	27.1061	Casein kinase II subunit alpha	Csnk2a2	17	-0.09221	0.04656	0.11872	0.16318	-0.03262	0.08409	0.05959	0.03753	-0.15134	-0.07909	-0.022825	0.14095	0.025735	0.04856	-0.115215	0.811573	0.0667271	0.758925	0.701707	0.288307
27.4248	27.8181	27.6223	27.7512	27.5574	27.8068	27.592	27.7239	Casein kinase II subunit beta	Csnk2b	10	0.19748	-0.06682	0.13264	-0.01126	0.16721	-0.09416	-0.03027	-0.02734	0.03457	-0.0829	0.06533	0.06069	0.036525	-0.028805	-0.024165	0.782137	0.818745	0.87643	0.784387	0.879744
24.1164	24.4929	24.2439	24.4967	24.3242	24.6208	23.8514	24.2518	Chondroitin sulfate proteoglycan 4	Cspg4	20	0.12747	0.00378	0.20783	0.12786	-0.26501	-0.24114	-0.39248	-0.24492	-0.47284	-0.369	0.065625	0.167845	-0.253075	-0.3187	-0.42092	0.799509	0.556166	0.454295	0.310545	0.233152
27.246	27.6466	27.5472	27.6751	27.7991	27.5339	27.4882	27.5596	Chondroitin sulfate proteoglycan 5	Cspg5	11	0.30117	0.02848	0.55311	-0.11278	0.24216	-0.08703	-0.05901	-0.11551	-0.31095	0.02575	0.164825	0.220165	0.077565	-0.08726	-0.1426	0.515251	0.45619	0.739753	0.355913	0.408213
29.3043	29.8168	29.4816	29.6723	29.6489	29.3419	29.2737	29.6919	Cysteine and glycine-rich protein 1	Csrp1	9	0.17729	-0.1445	0.34452	-0.47489	-0.03068	-0.12484	-0.20797	0.01966	-0.3752	0.35005	0.016395	-0.065185	-0.07776	-0.094155	-0.012575	0.957629	0.847478	0.835993	0.721746	0.965743
27.539	27.5014	27.3439	27.5814	27.3999	27.5161	27.3347	27.4548	Cystatin-C	Cst3	6	-0.19512	0.07998	-0.13914	0.01466	-0.20438	-0.0466	-0.00926	-0.12658	-0.06524	-0.06126	-0.05757	-0.06224	-0.12549	-0.06792	-0.06325	0.679266	0.41526	0.184403	0.660515	0.528121
26.297	26.1117	26.4844	26.5306	26.6934	26.4583	25.9933	26.4303	Cystatin-B	Cstb	4	0.18739	0.4189	0.39634	0.34664	-0.30377	0.3186	-0.49116	-0.1003	-0.70011	-0.02804	0.303145	0.37149	0.007415	-0.29573	-0.364075	0.0865628	0.131137	0.977915	0.310604	0.279967
24.5241	24.3926	24.4123	24.3487	24.117	24.133	24.0411	23.9393	Cleavage stimulation factor subunit 2	Cstf2	8	-0.1118	-0.04396	-0.40719	-0.25967	-0.48305	-0.45334	-0.37125	-0.40938	-0.07586	-0.19367	-0.07788	-0.33343	-0.468195	-0.390315	-0.134765	0.398061	0.0372746	0.0301253	0.0228507	0.120354
22.6063	22.3605	22.0742	22.5209	21.4157	21.8759	21.4676	23.2656	Cleavage stimulation factor subunit 2 tau variant	Cstf2t	7	-0.53211	0.16049	-1.19066	-0.48452	-1.13875	0.9051	-0.60664	0.74461	0.05191	1.38962	-0.18581	-0.83759	-0.116825	0.068985	0.720765	0.541925	0.0848658	0.909333	0.947414	0.518614
23.2572	23.5188	23.3661	23.2905	23.2975	23.8076	23.4775	23.5411	Melanoma inhibitory activity protein 2	Ctage5;Mia2	12	0.10889	-0.22828	0.0403	0.28883	0.2203	0.02228	0.11141	0.25056	0.18	-0.26655	-0.059695	0.164565	0.12129	0.180985	-0.043275	0.70385	0.623838	0.462603	0.0670449	0.881779
29.1048	29.2751	29.1086	29.2985	29.2385	29.2766	29.1916	29.244	C-terminal-binding protein 1	Ctbp1	21	0.00379	0.02333	0.1337	0.00145	0.08678	-0.03109	0.08299	-0.05442	-0.04692	-0.03254	0.01356	0.067575	0.027845	0.014285	-0.03973	0.925022	0.519685	0.784226	0.897966	0.344868
19.9991	20.207	20.9895	21.0303	21.8501	19.4022	18.5503	20.6597	Transcriptional repressor CTCF	Ctcf	4	0.99047	0.82327	1.85108	-0.80487	-1.44874	0.45266	-2.43921	-0.37061	-3.29982	1.25753	0.90687	0.523105	-0.49804	-1.40491	-1.02115	0.0133811	0.711671	0.684659	0.314421	0.591991
22.6921	22.7783	22.5045	22.5716	22.9903	22.7038	21.8515	22.5928	CBP80/20-dependent translation initiation factor	Ctif	8	-0.18767	-0.20665	0.29817	-0.07447	-0.84061	-0.18549	-0.65294	0.02116	-1.13878	-0.11102	-0.19716	0.11185	-0.51305	-0.31589	-0.6249	0.0689105	0.532575	0.302906	0.485376	0.256429
26.6611	26.5518	26.4831	26.5661	26.6	26.5955	26.6842	26.6443	Catenin alpha-1	Ctnna1	35	-0.178	0.01427	-0.06109	0.04368	0.02306	0.0925	0.20106	0.07823	0.08415	0.04882	-0.081865	-0.008705	0.05778	0.139645	0.066485	0.355167	0.888191	0.425328	0.0936018	0.0802989
29.996	29.9665	29.956	29.9639	30.0559	30.0353	29.9463	30.0991	Catenin alpha-2	Ctnna2	53	-0.04002	-0.00262	0.05991	0.06874	-0.04975	0.1326	-0.00973	0.13522	-0.10966	0.06386	-0.02132	0.064325	0.041425	0.062745	-0.0229	0.297681	0.0703821	0.647737	0.498359	0.794481
30.2348	30.2107	30.1036	30.1229	30.1808	30.2016	30.1872	30.2299	Catenin beta-1	Ctnnb1	37	-0.13116	-0.08783	-0.05398	-0.00908	-0.04759	0.01915	0.08357	0.10698	0.00639	0.02823	-0.109495	-0.03153	-0.01422	0.095275	0.01731	0.0192459	0.186107	0.62026	0.0553935	0.54176
22.5216	22.6767	23.0486	22.6084	23.1991	23.4574	22.2027	22.9546	Beta-catenin-like protein 1	Ctnnbl1	9	0.52699	-0.06828	0.67758	0.78071	-0.3189	0.27791	-0.84589	0.34619	-0.99648	-0.5028	0.229355	0.729145	-0.020495	-0.24985	-0.74964	0.429288	0.0401216	0.962275	0.624185	0.19997
26.8622	26.7976	26.767	26.9425	26.9692	26.9859	26.9536	26.9812	Catenin delta-1	Ctnnd1	33	-0.0952	0.14485	0.10698	0.18826	0.09141	0.18359	0.18661	0.03874	-0.01557	-0.00467	0.024825	0.14762	0.1375	0.112675	-0.01012	0.815459	0.0474424	0.059463	0.332236	0.594466
28.8397	28.8611	28.8683	28.8343	28.9095	28.9176	28.8489	28.8644	Catenin delta-2	Ctnnd2	49	0.02858	-0.02684	0.06984	0.05655	0.00919	0.00334	-0.01939	0.03018	-0.06065	-0.05321	0.00087	0.063195	0.006265	0.005395	-0.05693	0.969401	0.0312566	0.682406	0.800142	0.0229128
24.5885	24.7007	24.0225	24.6631	24.4576	24.7817	24.5477	24.5523	CTP synthase 1	Ctps1	14	-0.56595	-0.03763	-0.13089	0.08101	-0.04077	-0.14844	0.52518	-0.11081	0.09012	-0.22945	-0.30179	-0.02494	-0.094605	0.207185	-0.069665	0.451329	0.89772	0.234178	0.584047	0.709225
22.2321	22.1979	22.0749	22.0133	21.6331	22.0535	21.8658	22.3071	CTP synthase 2	Ctps2	7	-0.15727	-0.1846	-0.59901	-0.14437	-0.36635	0.1092	-0.20908	0.2938	0.23266	0.25357	-0.170935	-0.37169	-0.128575	0.04236	0.243115	0.0399539	0.220047	0.620011	0.866752	0.508675
24.1797	24.5277	24.4615	24.7491	24.668	24.6169	24.5152	24.6448	Carboxypeptidase;Lysosomal protective protein;Lysosomal protective protein 32 kDa chain;Lysosomal protective protein 20 kDa chain	Ctsa	9	0.28179	0.22141	0.48829	0.08916	0.33549	0.11704	0.0537	-0.10437	-0.1528	0.02788	0.2516	0.288725	0.226265	-0.025335	-0.06246	0.381023	0.242357	0.347221	0.887149	0.464425
28.5203	28.9906	28.9281	28.856	28.8008	28.9678	28.6074	29.0773	Cathepsin B;Cathepsin B light chain;Cathepsin B heavy chain	Ctsb	12	0.40782	-0.13459	0.28054	-0.02279	0.08714	0.08671	-0.32068	0.2213	-0.1934	0.1095	0.136615	0.128875	0.086925	-0.04969	-0.04195	0.623806	0.657007	0.818192	0.853778	0.881879
28.9394	29.0867	29.0043	29.061	28.8788	29.1121	28.8516	29.2698	Cathepsin D	Ctsd	19	0.0649	-0.02571	-0.06067	0.02543	-0.08779	0.18315	-0.15269	0.20886	-0.02712	0.15772	0.019595	-0.01762	0.04768	0.028085	0.0653	0.827001	0.910057	0.84964	0.906297	0.81065
25.4718	25.8888	25.9649	26.035	25.791	25.6591	25.9671	26.1112	Cathepsin L1;Cathepsin L1 heavy chain;Cathepsin L1 light chain	Ctsl	6	0.49309	0.14626	0.31923	-0.22965	0.49525	0.22237	0.00216	0.07611	0.17602	0.45202	0.319675	0.04479	0.35881	0.039135	0.31402	0.269662	0.856661	0.245343	0.673585	0.0846484
21.8864	21.8435	21.9058	21.7955	21.7369	21.8155	22.1895	21.8687	Cathepsin S	Ctss	5	0.01941	-0.04798	-0.14942	-0.02803	0.30312	0.02523	0.28371	0.07321	0.45254	0.05326	-0.014285	-0.088725	0.164175	0.17846	0.2529	0.831669	0.18576	0.417056	0.403041	0.265287
22.7955	23.6488	23.3359	22.596	23.1179	23.3788	22.9945	23.1574	Cathepsin Z	Ctsz	4	0.54038	-1.05277	0.32239	-0.27003	0.19895	-0.49141	-0.34143	0.56136	-0.12344	-0.22138	-0.256195	0.02618	-0.14623	0.109965	-0.17241	0.694524	0.958538	0.768398	0.798929	0.378675
29.6645	29.9815	29.9427	29.6801	30.0242	29.9677	29.6514	29.7201	Src substrate cortactin	Cttn	28	0.27813	-0.30149	0.35966	-0.01381	-0.01316	-0.26144	-0.29129	0.04005	-0.37282	-0.24763	-0.01168	0.172925	-0.1373	-0.12562	-0.310225	0.959906	0.395187	0.4864	0.452387	0.0199397
27.7182	27.8421	27.8479	27.8261	27.8195	27.8761	27.8958	27.6376	Cortactin-binding protein 2	Cttnbp2	29	0.12971	-0.01604	0.10136	0.03396	0.17763	-0.2045	0.04792	-0.18846	0.07627	-0.23846	0.056835	0.06766	-0.013435	-0.07027	-0.081095	0.461773	0.425297	0.933802	0.641876	0.601929
21.647	21.4627	21.5257	21.4772	21.4174	22.3841	22.2495	22.0841	Cytoplasmic tRNA 2-thiolation protein 2	Ctu2	4	-0.12129	0.0145	-0.22966	0.9214	0.60252	0.6214	0.72381	0.6069	0.83218	-0.3	-0.053395	0.34587	0.61196	0.665355	0.26609	0.631594	0.554942	0.0385794	0.0163662	0.641795
26.7572	26.8104	26.3761	26.8122	26.4574	26.934	26.7071	26.7694	Cullin-1	Cul1	30	-0.38114	0.00183	-0.2998	0.12363	-0.05008	-0.04103	0.33106	-0.04286	0.24972	-0.16466	-0.189655	-0.088085	-0.045555	0.1441	0.04253	0.47898	0.748592	0.381605	0.580187	0.875837
27.2431	27.363	26.8069	27.1866	27.1038	27.192	27.0939	27.1526	Cullin-2	Cul2	29	-0.43623	-0.17642	-0.13929	-0.17105	-0.14923	-0.21044	0.287	-0.03402	-0.00994	-0.03939	-0.306325	-0.15517	-0.179835	0.12649	-0.024665	0.263795	0.172427	0.114621	0.577956	0.687242
27.7609	27.7895	27.5677	27.8046	27.531	27.6945	27.6878	27.7746	Cullin-3	Cul3	38	-0.19322	0.01509	-0.22988	-0.09503	-0.07312	-0.015	0.1201	-0.03009	0.15676	0.08003	-0.089065	-0.162455	-0.04406	0.045005	0.118395	0.533271	0.189408	0.436564	0.755428	0.329134
24.2356	23.883	23.6272	23.6649	24.0848	24.0553	23.8976	23.8039	Cullin-4A	Cul4a	16	-0.60841	-0.21805	-0.15083	0.17235	-0.33801	-0.07906	0.2704	0.13899	-0.18718	-0.25141	-0.41323	0.01076	-0.208535	0.204695	-0.219295	0.145126	0.957042	0.371434	0.0558328	0.0466953
25.9316	25.9713	25.7617	25.9529	25.8862	25.8645	25.9242	25.8654	Cullin-4B	Cul4b	21	-0.16989	-0.0184	-0.04543	-0.10686	-0.00743	-0.10589	0.16246	-0.08749	0.038	0.00097	-0.094145	-0.076145	-0.05666	0.037485	0.019485	0.436769	0.0781709	0.251083	0.743847	0.597034
26.9508	26.8253	26.7886	26.6611	26.5737	26.768	27.0176	26.7251	Cullin-5	Cul5	30	-0.16226	-0.16417	-0.37716	-0.05729	0.06683	-0.10022	0.22909	0.06395	0.44399	-0.04293	-0.163215	-0.217225	-0.016695	0.14652	0.20053	0.209578	0.201193	0.926044	0.455426	0.371802
23.8788	22.9027	24.5644	24.1336	22.8016	23.2513	22.9998	23.8444	Cullin-9	Cul9	6	0.68559	1.23089	-1.07721	0.3486	-0.87898	0.94171	-1.56457	-0.28918	0.19823	0.59311	0.95824	-0.364305	0.031365	-0.926875	0.39567	0.214283	0.567713	0.965656	0.189743	0.495205
25.6164	26.1796	27.0235	25.8712	25.5982	26.342	25.9552	26.301	Protein CutA	Cuta	3	1.40704	-0.30835	-0.01826	0.16247	0.33872	0.12143	-1.06832	0.42978	0.35698	-0.04104	0.549345	0.072105	0.230075	-0.31927	0.15797	0.481886	0.89135	0.558278	0.64862	0.737235
23.2081	23.2845	23.3739	22.878	23.2605	23.393	23.6125	23.1947	Fractalkine;Processed fractalkine	Cx3cl1	5	0.1657	-0.40649	0.0524	0.1085	0.40431	-0.08975	0.23861	0.31674	0.35191	-0.19825	-0.120395	0.08045	0.15728	0.277675	0.07683	0.678633	0.402879	0.53601	0.481953	0.759346
23.0374	23.4554	23.5832	24.1386	23.6953	23.8542	23.4324	23.3034	Coxsackievirus and adenovirus receptor homolog	Cxadr	7	0.54585	0.68322	0.6579	0.39886	0.39497	-0.15197	-0.15088	-0.83519	-0.26293	-0.55083	0.614535	0.52838	0.1215	-0.493035	-0.40688	0.219044	0.141917	0.63438	0.225849	0.0578291
27.984	27.788	27.7982	28.0671	27.9984	27.8777	27.819	28.0546	Cytochrome b5	Cyb5a	8	-0.18574	0.27913	0.01444	0.08967	-0.165	0.26661	0.02074	-0.01252	-0.17944	0.17694	0.046695	0.052055	0.050805	0.00411	-0.00125	0.805328	0.695392	0.771754	0.983745	0.993323
29.4081	29.1603	29.2243	28.8586	28.9018	28.9845	28.8165	29.2399	Cytochrome b5 type B	Cyb5b	5	-0.18383	-0.30164	-0.50631	-0.17573	-0.59163	0.07964	-0.4078	0.38128	-0.08532	0.25537	-0.242735	-0.34102	-0.255995	-0.01326	0.085025	0.386404	0.120759	0.406248	0.9665	0.731514
26.0687	26.0772	25.8361	25.8807	26.0119	25.9697	26.067	25.924	NADH-cytochrome b5 reductase 1	Cyb5r1	13	-0.23263	-0.19648	-0.05677	-0.10751	-0.00172	-0.15326	0.23091	0.04322	0.05505	-0.04575	-0.214555	-0.08214	-0.07749	0.137065	0.00465	0.0110507	0.0623558	0.392436	0.208799	0.95594
27.9127	27.6432	27.7519	27.7106	27.5037	27.877	27.9046	27.9321	NADH-cytochrome b5 reductase 3;NADH-cytochrome b5 reductase 3 membrane-bound form;NADH-cytochrome b5 reductase 3 soluble form;NADH-cytochrome b5 reductase	Cyb5r3	17	-0.1608	0.06737	-0.40904	0.23375	-0.00819	0.28893	0.15261	0.22156	0.40085	0.05518	-0.046715	-0.087645	0.14037	0.187085	0.228015	0.764545	0.740036	0.408988	0.0172034	0.347272
30.9374	30.7104	30.9845	30.5308	30.8932	30.679	30.6717	30.8439	Cytochrome c1, heme protein, mitochondrial	Cyc1	17	0.04708	-0.17955	-0.04424	-0.03137	-0.26571	0.13348	-0.31279	0.31303	-0.22147	0.16485	-0.066235	-0.037805	-0.066115	0.00012	-0.02831	0.818419	0.831148	0.688197	0.99965	0.855818
31.5125	31.2839	31.8386	31.416	31.8316	31.3225	31.6086	31.3508	Cytochrome c, somatic	Cycs	13	0.32604	0.13215	0.31908	0.0386	0.09605	0.0669	-0.22999	-0.06525	-0.22303	0.0283	0.229095	0.17884	0.081475	-0.14762	-0.097365	0.44088	0.587233	0.682869	0.611372	0.765443
26.8721	27.2363	27.0707	26.9581	26.9774	27.2065	27.1471	27.0681	Cytoplasmic FMR1-interacting protein 1	Cyfip1	50	0.19862	-0.27811	0.10529	-0.02978	0.27496	-0.16811	0.07634	0.11	0.16967	-0.13833	-0.039745	0.037755	0.053425	0.09317	0.01567	0.854116	0.876843	0.801278	0.30801	0.908922
30.2387	30.2457	29.9056	30.4048	30.108	30.1728	30.3386	30.3376	Cytoplasmic FMR1-interacting protein 2	Cyfip2	60	-0.33311	0.15907	-0.13067	-0.07286	0.09996	0.09186	0.43307	-0.06721	0.23063	0.16472	-0.08702	-0.101765	0.09591	0.18293	0.197675	0.760673	0.0891906	0.00137467	0.539898	0.0258737
26.3442	26.6563	26.181	26.3022	26.1629	26.2645	26.1465	26.2782	Cytoglobin	Cygb	10	-0.16321	-0.35418	-0.18128	-0.39186	-0.19775	-0.37816	-0.03454	-0.02398	-0.01647	0.0137	-0.258695	-0.28657	-0.287955	-0.02926	-0.001385	0.262328	0.222926	0.231271	0.774764	0.988226
26.257	26.3246	25.9784	26.39	25.8132	26.284	26.3683	26.451	Ubiquitin carboxyl-terminal hydrolase CYLD	Cyld	25	-0.27869	0.06534	-0.44387	-0.04064	0.11128	0.12639	0.38997	0.06105	0.55515	0.16703	-0.106675	-0.242255	0.118835	0.22551	0.36109	0.659888	0.415535	0.15599	0.395102	0.269945
21.5535	21.2239	21.3102	21.1559	21.0338	21.3013	21.5187	21.0227	Cytochrome P450 20A1	Cyp20a1	3	-0.24322	-0.06796	-0.51971	0.07741	-0.03473	-0.20119	0.20849	-0.13323	0.48498	-0.2786	-0.15559	-0.22115	-0.11796	0.03763	0.10319	0.482607	0.406847	0.730276	0.898095	0.749334
24.384	24.0809	24.8436	23.9882	24.2497	24.2112	24.2343	24.1367		Cyp2d22	8	0.45961	-0.09267	-0.13429	0.13028	-0.1497	0.05582	-0.60931	0.14849	-0.01541	-0.07446	0.18347	-0.002005	-0.04694	-0.23041	-0.044935	0.725108	0.990721	0.795927	0.646028	0.482001
21.8475	21.949	21.5862	21.2759	21.1831	20.9275	20.8856	21.1001		Cyp2j9	6	-0.26128	-0.67314	-0.66433	-1.02151	-0.96185	-0.84895	-0.70057	-0.17581	-0.29752	0.17256	-0.46721	-0.84292	-0.9054	-0.43819	-0.06248	0.103482	0.0256023	0.0167421	0.145798	0.74401
26.1379	26.0227	26.0455	26.1218	25.9691	26.0835	26.2355	26.1596	Cholesterol 24-hydroxylase	Cyp46a1	22	-0.09244	0.09903	-0.16884	0.06073	0.09759	0.13684	0.19003	0.03781	0.26643	0.07611	0.003295	-0.054055	0.117215	0.11392	0.17127	0.966289	0.573956	0.231297	0.168501	0.130053
23.8573	23.1823	23.5883	23.5835	23.3378	23.3998	23.7244	23.5606	Lanosterol 14-alpha demethylase	Cyp51a1	7	-0.26899	0.40119	-0.51945	0.21747	-0.13286	0.37829	0.13613	-0.0229	0.38659	0.16082	0.0661	-0.15099	0.122715	0.056615	0.273705	0.862822	0.699531	0.757599	0.561092	0.088934
22.6679	22.4645	22.6814	22.092	22.1988	22.4251	22.3189	22.1689	Cytohesin-1	Cyth1	10	0.01351	-0.37246	-0.4691	-0.03932	-0.34897	-0.29554	-0.36248	0.07692	0.12013	-0.25622	-0.179475	-0.25421	-0.322255	-0.14278	-0.068045	0.622958	0.236755	0.125466	0.684896	0.665975
25.7443	25.7282	25.6109	25.6413	25.8623	25.922	25.7149	25.5557	Cytohesin-2	Cyth2	12	-0.13337	-0.08692	0.11806	0.19378	-0.02938	-0.17255	0.10399	-0.08563	-0.14744	-0.36633	-0.110145	0.15592	-0.100965	0.00918	-0.256885	0.0235084	0.0371084	0.33418	0.920157	0.0942824
22.2689	22.2117	21.7336	21.3622	21.1898	22.4081	20.8634	21.5216	Cytohesin-3	Cyth3	10	-0.53528	-0.84958	-1.07903	0.19636	-1.40548	-0.69013	-0.8702	0.15945	-0.32645	-0.88649	-0.69243	-0.441335	-1.04781	-0.355375	-0.60647	0.0663881	0.544431	0.0866713	0.446278	0.473433
29.7858	30.0772	30.061	29.8812	30.0794	29.9519	29.7447	30.1044	ES1 protein homolog, mitochondrial	D10Jhu81e	12	0.2752	-0.1961	0.29363	-0.1254	-0.04106	0.02712	-0.31626	0.22322	-0.33469	0.15252	0.03955	0.084115	-0.00697	-0.04652	-0.091085	0.838821	0.64979	0.978712	0.838534	0.68017
26.5212	26.5718	26.7002	26.8011	26.8778	26.7511	26.7308	26.8056		D430041D05Rik	21	0.17891	0.22929	0.35659	0.17933	0.20955	0.23385	0.03064	0.00456	-0.14704	0.05452	0.2041	0.26796	0.2217	0.0176	-0.04626	0.0686711	0.0591156	0.0390664	0.805672	0.593796
25.2791	25.1331	25.2081	25.0612	25.3177	25.2873	25.1797	25.6018	UPF0606 protein KIAA1549	D630045J12Rik;Kiaa1549	17	-0.07099	-0.07183	0.03863	0.15424	-0.09934	0.46876	-0.02835	0.54059	-0.13797	0.31452	-0.07141	0.096435	0.18471	0.25612	0.088275	0.561673	0.325171	0.495142	0.370353	0.717054
22.807	22.9534	22.6907	22.7187	23.0908	22.7779	22.9108	22.674	Protein C12orf4 homolog	D6Wsu163e	6	-0.11635	-0.23477	0.28382	-0.17554	0.10376	-0.27946	0.22011	-0.04469	-0.18006	-0.10392	-0.17556	0.05414	-0.08785	0.08771	-0.14199	0.142686	0.783638	0.592488	0.538497	0.54447
25.4377	25.2544	25.5208	25.2403	25.2275	25.2298	25.4058	25.3008	Disheveled-associated activator of morphogenesis 1	Daam1	21	0.08305	-0.01413	-0.2102	-0.02461	-0.03193	0.04643	-0.11498	0.06056	0.17827	0.07104	0.03446	-0.117405	0.00725	-0.02721	0.124655	0.856074	0.328707	0.951517	0.872556	0.140795
24.4057	23.9274	23.7003	23.8781	24.3147	23.5747	24.2455	24.0697	Disheveled-associated activator of morphogenesis 2	Daam2	16	-0.7054	-0.0493	-0.09096	-0.35268	-0.16014	0.14232	0.54526	0.19162	-0.06918	0.495	-0.37735	-0.22182	-0.00891	0.36844	0.21291	0.277229	0.664589	0.975279	0.0984499	0.631916
25.7145	25.5442	25.4908	25.7137	25.5989	25.7257	25.6039	25.8141	Disabled homolog 2-interacting protein	Dab2ip	28	-0.22369	0.16945	-0.11561	0.18141	-0.1106	0.26987	0.11309	0.10042	0.00501	0.08846	-0.02712	0.0329	0.079635	0.106755	0.046735	0.864516	0.785884	0.615657	0.558007	0.740036
22.9327	22.9136	23.058	22.8666	22.6926	22.9079	23.5412	22.8052	Dolichyl-diphosphooligosaccharide--protein glycosyltransferase subunit DAD1	Dad1	4	0.12522	-0.04698	-0.24014	-0.00571	0.60846	-0.10842	0.48324	-0.06144	0.8486	-0.10271	0.03912	-0.122925	0.25002	0.2109	0.372945	0.723555	0.373213	0.567112	0.634897	0.43333
26.2095	26.2374	26.4125	26.1143	26.4369	26.1455	26.248	26.1847	Dystroglycan;Alpha-dystroglycan;Beta-dystroglycan	Dag1	14	0.20303	-0.12315	0.22738	-0.09191	0.03854	-0.05274	-0.16449	0.07041	-0.18884	0.03917	0.03994	0.067735	-0.0071	-0.04704	-0.074835	0.814707	0.68896	0.856472	0.786832	0.665502
25.8102	25.8155	26.4244	25.7244	26.2294	25.67	25.7866	25.5879	Sn1-specific diacylglycerol lipase alpha	Dagla	21	0.6141	-0.09106	0.41913	-0.1455	-0.02364	-0.22753	-0.63774	-0.13647	-0.44277	-0.08203	0.26152	0.136815	-0.125585	-0.387105	-0.2624	0.532819	0.673133	0.333635	0.398759	0.469927
24.6544	24.9064	24.585	24.8123	24.2753	24.7317	24.7448	24.8464	Bifunctional ATP-dependent dihydroxyacetone kinase/FAD-AMP lyase (cyclizing);ATP-dependent dihydroxyacetone kinase;FAD-AMP lyase (cyclizing)	Dak	11	-0.06939	-0.09407	-0.37903	-0.17468	0.09048	-0.06	0.15987	0.03407	0.46951	0.11468	-0.08173	-0.276855	0.01524	0.09697	0.292095	0.677683	0.399517	0.92094	0.517635	0.337913
24.9848	24.5658	24.7869	24.5636	24.8637	24.769	24.7828	24.5163	28S ribosomal protein S29, mitochondrial	Dap3	13	-0.1979	-0.00216	-0.12109	0.2032	-0.20204	-0.04947	-0.00414	-0.04731	-0.08095	-0.25267	-0.10003	0.041055	-0.125755	-0.025725	-0.16681	0.714481	0.866077	0.662846	0.895929	0.35947
27.6127	27.3971	27.2744	27.4574	27.1833	27.8072	27.507	27.2964	Aspartate--tRNA ligase, cytoplasmic	Dars	23	-0.3383	0.06035	-0.42945	0.41012	-0.10578	-0.10065	0.23252	-0.161	0.32367	-0.51077	-0.138975	-0.009665	-0.103215	0.03576	-0.09355	0.429357	0.979298	0.564157	0.821609	0.803012
26.3241	26.1121	26.9048	26.4064	26.4792	26.5074	26.1788	26.3683	DAZ-associated protein 1	Dazap1	9	0.58069	0.29427	0.15503	0.3953	-0.14537	0.25626	-0.72606	-0.03801	-0.3004	-0.13904	0.43748	0.275165	0.055445	-0.382035	-0.21972	0.247631	0.123681	0.734244	0.288314	0.148892
30.5882	30.2278	31.2214	29.9936	30.8401	30.4228	30.6551	30.4589	Acyl-CoA-binding protein	Dbi	4	0.63319	-0.23419	0.25194	0.19502	0.06697	0.23105	-0.56622	0.46524	-0.18497	0.03603	0.1995	0.22348	0.14901	-0.05049	-0.07447	0.784676	0.502692	0.543185	0.942666	0.777355
30.3948	30.5581	30.4702	30.5518	30.5945	30.5658	30.3794	30.4648	Drebrin	Dbn1	35	0.07545	-0.00631	0.19971	0.00774	-0.01541	-0.0933	-0.09086	-0.08699	-0.21512	-0.10104	0.03457	0.103725	-0.054355	-0.088925	-0.15808	0.741289	0.337388	0.615053	0.271037	0.0724939
28.8682	29.174	29.1754	28.9817	29.0351	29.2018	28.8836	29.0046	Drebrin-like protein	Dbnl	24	0.30712	-0.19229	0.16683	0.02779	0.01537	-0.16947	-0.29175	0.02282	-0.15146	-0.19726	0.057415	0.09731	-0.07705	-0.134465	-0.17436	0.781099	0.632533	0.685458	0.359978	0.232562
26.1354	25.9776	26.1729	25.9034	26.002	26.1663	26.1983	26.1527	Lipoamide acyltransferase component of branched-chain alpha-keto acid dehydrogenase complex, mitochondrial	Dbt	15	0.03749	-0.07415	-0.13344	0.18872	0.06288	0.17515	0.02539	0.2493	0.19632	-0.01357	-0.01833	0.02764	0.119015	0.137345	0.091375	0.917287	0.830913	0.284439	0.420738	0.39599
22.0723	21.5748	21.5799	21.4465	21.9551	21.0849	21.5611	21.569	DDB1- and CUL4-associated factor 6	Dcaf6	6	-0.4924	-0.12826	-0.11718	-0.48986	-0.51116	-0.00579	-0.01876	0.12247	-0.39398	0.48407	-0.31033	-0.30352	-0.258475	0.051855	0.045045	0.351409	0.60633	0.407919	0.518717	0.926989
25.3579	25.2639	24.7945	25.1952	25.1694	25.42	25.1043	25.3351	DDB1- and CUL4-associated factor 7	Dcaf7	9	-0.5634	-0.06861	-0.18851	0.15614	-0.25353	0.07129	0.30987	0.1399	-0.06502	-0.08485	-0.316005	-0.016185	-0.09112	0.224885	-0.074935	0.264483	0.914803	0.540694	0.433372	0.702997
20.8449	21.0843	21.417	21.0999	21.2589	21.1773	21.5552	21.564	DDB1- and CUL4-associated factor 8	Dcaf8	5	0.57209	0.01568	0.414	0.09304	0.71024	0.47971	0.13815	0.46403	0.29624	0.38667	0.293885	0.25352	0.594975	0.30109	0.341455	0.277108	0.182824	0.0382098	0.198032	0.0141391
23.3077	23.4183	24.1727	23.7175	24.2691	23.0621	23.3987	22.802	Dephospho-CoA kinase domain-containing protein	Dcakd	10	0.86493	0.29926	0.96135	-0.35613	0.091	-0.61625	-0.77393	-0.91551	-0.87035	-0.26012	0.582095	0.30261	-0.262625	-0.84472	-0.565235	0.130823	0.667042	0.47798	0.153217	0.48948
29.7411	30.0648	29.9002	30.2919	29.9843	30.2687	30.1277	30.023	Serine/threonine-protein kinase DCLK1	Dclk1	37	0.15919	0.22703	0.24322	0.2039	0.38663	-0.04184	0.22744	-0.26887	0.14341	-0.24574	0.19311	0.22356	0.172395	-0.020715	-0.051165	0.526598	0.408523	0.417594	0.927921	0.767811
26.8439	26.9335	26.6517	26.9091	26.5123	26.9062	26.9374	26.8368	Serine/threonine-protein kinase DCLK2	Dclk2	27	-0.19215	-0.0244	-0.33159	-0.02727	0.09356	-0.09671	0.28571	-0.07231	0.42515	-0.06944	-0.108275	-0.17943	-0.001575	0.1067	0.177855	0.510158	0.46812	0.983475	0.520757	0.473912
26.6651	26.2821	26.8305	26.3422	26.7193	26.5237	26.7429	26.4395	m7GpppX diphosphatase	Dcps	16	0.16544	0.06011	0.05428	0.24164	0.07785	0.15744	-0.08759	0.09733	0.02357	-0.0842	0.112775	0.14796	0.117645	0.00487	-0.030315	0.751096	0.562487	0.677663	0.988021	0.882071
30.2495	30.2473	30.1943	30.3488	30.2021	30.3782	30.1954	30.3456	Dynactin subunit 1	Dctn1	83	-0.0553	0.10151	-0.04745	0.13096	-0.05412	0.09834	0.00118	-0.00317	-0.00667	-0.03262	0.023105	0.041755	0.02211	-0.000995	-0.019645	0.793158	0.682163	0.796201	0.99347	0.880835
29.867	29.7775	29.9723	29.7535	29.8646	29.9535	29.8488	29.8709	Dynactin subunit 2	Dctn2	22	0.10524	-0.02397	-0.00248	0.17605	-0.01824	0.09346	-0.12348	0.11743	-0.01576	-0.08259	0.040635	0.086785	0.03761	-0.003025	-0.049175	0.763781	0.302925	0.500532	0.980548	0.395663
26.3846	26.8789	25.9953	26.7718	26.3577	26.7566	26.8425	26.3947	Dynactin subunit 3	Dctn3	9	-0.38926	-0.1071	-0.02691	-0.12229	0.45793	-0.48418	0.84719	-0.37708	0.48484	-0.36189	-0.24818	-0.0746	-0.013125	0.235055	0.061475	0.643695	0.836142	0.972182	0.652277	0.856536
26.5128	26.6641	26.5745	26.8379	26.4881	26.5915	26.9358	26.7339	Dynactin subunit 4	Dctn4	18	0.06174	0.17375	-0.02474	-0.07262	0.42304	0.06978	0.3613	-0.10397	0.44778	0.1424	0.117745	-0.04868	0.24641	0.128665	0.29509	0.519228	0.648371	0.190059	0.519208	0.121456
25.989	25.5133	25.1495	25.2945	25.6468	25.8091	25.4195	25.6741	Dynactin subunit 6	Dctn6	5	-0.83952	-0.21879	-0.3422	0.29579	-0.56951	0.16086	0.27001	0.37965	-0.22731	-0.13493	-0.529155	-0.023205	-0.204325	0.32483	-0.18112	0.167142	0.934847	0.527908	0.156953	0.353151
25.3008	24.6046	25.3518	25.0356	24.9952	25.2823	25.0556	24.9323	DCN1-like protein 1;DCN1-like protein	Dcun1d1	7	0.05099	0.43101	-0.30563	0.67775	-0.24518	0.32777	-0.29617	-0.10324	0.06045	-0.34998	0.241	0.18606	0.041295	-0.199705	-0.144765	0.592893	0.670168	0.917685	0.360352	0.451991
23.3068	23.4235	23.5465	23.7492	23.6912	23.6958	23.9357	23.7273	DCN1-like protein 2;DCN1-like protein	Dcun1d2	9	0.23976	0.32564	0.3844	0.27228	0.62896	0.30378	0.3892	-0.02186	0.24456	0.0315	0.2827	0.32834	0.46637	0.18367	0.13803	0.136889	0.0302558	0.0597708	0.333695	0.316435
30.3287	30.0864	30.1107	30.1087	30.1499	30.1764	30.043	30.2526	N(G),N(G)-dimethylarginine dimethylaminohydrolase 1	Ddah1	21	-0.21798	0.02235	-0.17882	0.09002	-0.28575	0.1662	-0.06777	0.14385	-0.10693	0.07618	-0.097815	-0.0444	-0.059775	0.03804	-0.015375	0.504245	0.750556	0.744898	0.751438	0.897637
26.3236	26.1833	27.1745	26.4229	26.4219	26.3437	26.4371	26.1186	N(G),N(G)-dimethylarginine dimethylaminohydrolase 2	Ddah2	13	0.85096	0.23962	0.09831	0.16045	0.11354	-0.06471	-0.73742	-0.30433	0.01523	-0.22516	0.54529	0.12938	0.024415	-0.520875	-0.104965	0.289902	0.248503	0.901296	0.330089	0.587713
27.8309	28.058	27.6234	28.1746	27.5846	27.9932	28.0638	28.0807	DNA damage-binding protein 1	Ddb1	36	-0.20749	0.11664	-0.24631	-0.06472	0.23292	0.02275	0.44041	-0.09389	0.47923	0.08747	-0.045425	-0.155515	0.127835	0.17326	0.28335	0.892864	0.574338	0.378223	0.593966	0.300189
26.3998	26.1099	24.678	26.2575	24.401	26.21	26.3769	26.0704	Aromatic-L-amino-acid decarboxylase	Ddc	15	-1.72179	0.14765	-1.99878	0.1001	-0.02288	-0.0395	1.69891	-0.18715	1.9759	-0.1396	-0.78707	-0.94934	-0.03119	0.75588	0.91815	0.430343	0.408906	0.896017	0.446625	0.422328
24.4691	24.5777	23.9578	24.3448	24.448	24.2166	24.1886	24.2308	Phospholipase DDHD1	Ddhd1	13	-0.51136	-0.23291	-0.02115	-0.36113	-0.28046	-0.34692	0.2309	-0.11401	-0.25931	0.01421	-0.372135	-0.19114	-0.31369	0.058445	-0.12255	0.205332	0.273381	0.0328031	0.792346	0.406737
25.4507	25.352	25.1074	25.2983	25.2789	25.2564	25.1667	25.3666	Phospholipase DDHD2	Ddhd2	17	-0.34333	-0.05367	-0.17182	-0.09557	-0.28405	0.01458	0.05928	0.06825	-0.11223	0.11015	-0.1985	-0.133695	-0.134735	0.063765	-0.00104	0.206026	0.118434	0.350313	0.68988	0.992689
25.7463	25.554	25.8807	25.5707	25.8565	25.6567	25.8175	25.4183	Protein DDI1 homolog 2	Ddi2	12	0.13445	0.01666	0.11025	0.10271	0.07121	-0.13572	-0.06324	-0.15238	-0.03904	-0.23843	0.075555	0.10648	-0.032255	-0.10781	-0.138735	0.718961	0.522831	0.897602	0.711239	0.597671
26.7837	26.8043	26.8592	26.6158	26.6795	26.5333	26.9185	26.5161	Dolichyl-diphosphooligosaccharide--protein glycosyltransferase 48 kDa subunit	Ddost	14	0.07554	-0.18844	-0.1042	-0.27092	0.13486	-0.28817	0.05932	-0.09973	0.23906	-0.01725	-0.05645	-0.18756	-0.076655	-0.020205	0.110905	0.689348	0.126152	0.740221	0.939358	0.656034
23.3737	23.0845	23.1585	22.859	22.7902	22.8528	22.9389	23.2497	DDRGK domain-containing protein 1	Ddrgk1	3	-0.2152	-0.22551	-0.58357	-0.23167	-0.43478	0.16522	-0.21958	0.39073	0.14879	0.39689	-0.220355	-0.40762	-0.13478	0.085575	0.27284	0.400827	0.110388	0.590411	0.730027	0.227335
28.8464	28.6706	29.1153	28.3166	28.9165	28.4598	28.5923	28.5936	D-dopachrome decarboxylase	Ddt	10	0.26893	-0.35404	0.07007	-0.21078	-0.25409	-0.07698	-0.52302	0.27706	-0.32416	0.1338	-0.042555	-0.070355	-0.165535	-0.12298	-0.09518	0.926615	0.800736	0.200359	0.787248	0.717257
28.3548	28.3298	28.3187	28.3847	28.5281	28.5177	28.3598	28.3394	ATP-dependent RNA helicase DDX1	Ddx1	34	-0.03609	0.05491	0.17336	0.18793	0.00503	0.00963	0.04112	-0.04528	-0.16833	-0.1783	0.00941	0.180645	0.00733	-0.00208	-0.173315	0.814692	0.00557994	0.694255	0.957453	0.00434564
27.3198	27.1825	27.6042	27.1558	27.5852	27.2288	27.4734	27.1507	Probable ATP-dependent RNA helicase DDX17	Ddx17	28	0.28437	-0.02677	0.26536	0.04623	0.1536	-0.03179	-0.13077	-0.00502	-0.11176	-0.07802	0.1288	0.155795	0.060905	-0.067895	-0.09489	0.637965	0.500349	0.761485	0.828774	0.731176
23.7884	23.4604	23.2975	23.1346	23.7475	23.4324	23.3215	22.5709	ATP-dependent RNA helicase DDX18	Ddx18	3	-0.49081	-0.32582	-0.0409	-0.02802	-0.4668	-0.8895	0.02401	-0.56368	-0.4259	-0.86148	-0.408315	-0.03446	-0.67815	-0.269835	-0.64369	0.155515	0.893453	0.239622	0.555091	0.254601
25.6624	25.4856	25.734	25.1325	25.3545	25.4413	25.4922	25.2871	ATP-dependent RNA helicase DDX19A	Ddx19a;Ddx19b	13	0.07162	-0.35303	-0.30786	-0.04424	-0.17012	-0.19849	-0.24174	0.15454	0.13774	-0.15425	-0.140705	-0.17605	-0.184305	-0.0436	-0.008255	0.69746	0.215745	0.306579	0.903425	0.94767
23.4937	23.0992	23.8275	23.009	23.4868	23.224	23.3397	22.9569	Nucleolar RNA helicase 2	Ddx21	7	0.3338	-0.09018	-0.00698	0.12479	-0.15401	-0.14232	-0.48781	-0.05214	-0.14703	-0.26711	0.12181	0.058905	-0.148165	-0.269975	-0.20707	0.813741	0.826933	0.643873	0.61081	0.466606
23.861	23.8127	24.2399	23.6487	23.9479	23.7936	24.27	23.7358		Ddx23	12	0.37896	-0.16407	0.08691	-0.01912	0.40901	-0.07691	0.03005	0.08716	0.3221	-0.05779	0.107445	0.033895	0.16605	0.058605	0.132155	0.751872	0.71568	0.598917	0.896545	0.681372
28.3244	28.3206	28.4985	28.4364	28.4785	28.491	28.358	28.3768	Spliceosome RNA helicase Ddx39b	Ddx39b	24	0.1741	0.11585	0.15402	0.1704	0.03356	0.05617	-0.14054	-0.05968	-0.12046	-0.11423	0.144975	0.16221	0.044865	-0.10011	-0.117345	0.0431063	0.00162693	0.0426259	0.0909085	0.00910291
28.1894	28.0965	28.4394	28.2145	28.3073	28.3406	28.3622	28.1832	ATP-dependent RNA helicase DDX3X;Putative ATP-dependent RNA helicase Pl10	Ddx3x;D1Pas1	40	0.25001	0.11799	0.11787	0.24414	0.1728	0.08676	-0.07721	-0.03123	0.05493	-0.15738	0.184	0.181005	0.12978	-0.05422	-0.051225	0.269712	0.0670065	0.326954	0.742289	0.630294
24.0271	24.2222	24.0876	24.3758	24.415	24.2643	24.6185	24.5479	ATP-dependent RNA helicase DDX3Y	Ddx3y	34	0.06041	0.15363	0.38785	0.04207	0.59131	0.32566	0.5309	0.17203	0.20346	0.28359	0.10702	0.21496	0.458485	0.351465	0.243525	0.601244	0.223269	0.047556	0.141418	0.0996237
24.4473	24.4243	24.8906	24.4427	24.7408	24.5574	24.5928	24.2014	ATP-dependent RNA helicase DDX42	Ddx42	18	0.44333	0.01834	0.29356	0.13305	0.14554	-0.22297	-0.29779	-0.24131	-0.14802	-0.35602	0.230835	0.213305	-0.038715	-0.26955	-0.25202	0.411536	0.147402	0.861717	0.460471	0.363885
24.7865	25.029	25.2259	24.719	25.4012	25.0859	25.2057	24.6345	Probable ATP-dependent RNA helicase DDX46	Ddx46	16	0.4394	-0.31001	0.61473	0.05689	0.41926	-0.39456	-0.02014	-0.08455	-0.19547	-0.45145	0.064695	0.33581	0.01235	-0.052345	-0.32346	0.839291	0.233397	0.971869	0.903522	0.425956
28.9657	28.8566	29.3267	29.0273	29.2354	29.0482	29.1814	28.9317	Probable ATP-dependent RNA helicase DDX5	Ddx5	35	0.36094	0.1707	0.26962	0.19166	0.21571	0.07518	-0.14523	-0.09552	-0.05391	-0.11648	0.26582	0.23064	0.145445	-0.120375	-0.085195	0.237215	0.167005	0.397568	0.599834	0.639799
27.273	27.1445	27.4615	27.381	27.1004	27.2887	27.3894	27.3284	Probable ATP-dependent RNA helicase DDX6	Ddx6	23	0.18845	0.23652	-0.17263	0.14415	0.11634	0.1839	-0.07211	-0.05262	0.28897	0.03975	0.212485	-0.01424	0.15012	-0.062365	0.16436	0.107162	0.911998	0.169162	0.341858	0.238593
26.2962	26.3558	26.6377	26.3202	26.0941	26.6403	26.6228	26.255	2,4-dienoyl-CoA reductase, mitochondrial	Decr1	12	0.34147	-0.03559	-0.20213	0.28451	0.32661	-0.10081	-0.01486	-0.06522	0.52874	-0.38532	0.15294	0.04119	0.1129	-0.04004	0.07171	0.443614	0.894577	0.606147	0.884244	0.847796
22.9462	22.8848	22.7826	22.7792	22.8505	22.788	22.8608	22.8307	Sphingolipid delta(4)-desaturase DES1	Degs1	3	-0.16355	-0.10557	-0.09567	-0.09674	-0.08533	-0.05409	0.07822	0.05148	0.01034	0.04265	-0.13456	-0.096205	-0.06971	0.06485	0.026495	0.0484202	0.159105	0.178314	0.0505758	0.524611
23.9224	24.0504	24.7928	23.9174	24.3859	24.2221	24.2722	24.1741	Protein DEK	Dek	13	0.8704	-0.133	0.46345	0.17171	0.34977	0.12367	-0.52063	0.25667	-0.11368	-0.04804	0.3687	0.31758	0.23672	-0.13198	-0.08086	0.492254	0.0924598	0.0990845	0.792714	0.486078
23.3511	23.4416	23.5129	23.2429	23.4931	22.3327	23.3748	23.3034	DENN domain-containing protein 1A	Dennd1a	7	0.16181	-0.19874	0.14203	-1.10893	0.02367	-0.13823	-0.13814	0.06051	-0.11836	0.9707	-0.018465	-0.48345	-0.05728	-0.038815	0.42617	0.90869	0.493518	0.425059	0.807148	0.539771
21.0025	21.9476	20.3369	21.1725	20.4574	21.6178	21.0344	21.4015	DENN domain-containing protein 5A	Dennd5a	7	-0.6656	-0.77511	-0.54507	-0.32982	0.03185	-0.54609	0.69745	0.22902	0.57692	-0.21627	-0.720355	-0.437445	-0.25712	0.463235	0.180325	0.371726	0.61797	0.662416	0.41688	0.794914
21.59	21.8779	21.9384	21.7525	21.4668	22.1383	21.9991	22.2618	DENN domain-containing protein 5B	Dennd5b	6	0.34841	-0.12543	-0.12325	0.26039	0.40904	0.38389	0.06063	0.50932	0.53229	0.1235	0.11149	0.06857	0.396465	0.284975	0.327895	0.582044	0.868424	0.178872	0.218626	0.459098
26.9446	26.6465	26.4665	26.7456	26.8798	26.913	26.5532	26.724	Density-regulated protein	Denr	8	-0.47806	0.09911	-0.06476	0.26646	-0.39134	0.07753	0.08672	-0.02158	-0.32658	-0.18893	-0.189475	0.10085	-0.156905	0.03257	-0.257755	0.451367	0.570543	0.457429	0.860602	0.0975187
21.9624	21.6375	22.1555	21.6841	22.0684	21.7807	22.1958	22.035	DEP domain-containing protein 5	Depdc5	4	0.19306	0.04664	0.10595	0.14327	0.23341	0.39754	0.04035	0.3509	0.12746	0.25427	0.11985	0.12461	0.315475	0.195625	0.190865	0.716144	0.623776	0.22397	0.514427	0.366367
22.6776	23.4936	22.5854	23.2504	23.0002	23.8516	22.6809	23.4925	DEP domain-containing mTOR-interacting protein	Deptor	3	-0.09223	-0.24325	0.3226	0.35795	0.00329	-0.0011	0.09552	0.24215	-0.31931	-0.35905	-0.16774	0.340275	0.001095	0.168835	-0.33918	0.780154	0.622172	0.998654	0.778107	0.622382
22.7709	23.0279	23.2068	22.7668	23.3287	23.1075	22.8919	23.3109	Desmin	Des	10	0.43591	-0.26105	0.55783	0.07968	0.12104	0.28305	-0.31487	0.5441	-0.43679	0.20337	0.08743	0.318755	0.202045	0.114615	-0.11671	0.764177	0.200819	0.497443	0.742229	0.671023
23.091	22.6475	23.6637	22.9861	23.5226	22.6666	22.6799	22.771	DNA fragmentation factor subunit alpha	Dffa	4	0.57269	0.33864	0.43161	0.01918	-0.4111	0.12354	-0.98379	-0.2151	-0.84271	0.10436	0.455665	0.225395	-0.14378	-0.599445	-0.369175	0.377379	0.686091	0.590369	0.221613	0.481429
24.5613	24.3873	23.7865	24.27	24.1057	24.1783	24.1777	23.9878	Non-syndromic hearing impairment protein 5 homolog	Dfna5	13	-0.77482	-0.11733	-0.45554	-0.20904	-0.38353	-0.39952	0.39129	-0.28219	0.07201	-0.19048	-0.446075	-0.33229	-0.391525	0.05455	-0.059235	0.224674	0.0718689	0.0933018	0.853112	0.619068
27.7079	27.3176	27.155	27.5699	26.8241	27.5951	27.7383	27.4398	Diacylglycerol kinase beta	Dgkb	26	-0.55288	0.25233	-0.88379	0.27745	0.03041	0.12216	0.58329	-0.13017	0.9142	-0.15529	-0.150275	-0.30317	0.076285	0.22656	0.379455	0.650453	0.555536	0.785543	0.468897	0.45555
22.1078	23.1063	22.372	22.8973	23.0909	22.3153	22.9714	22.5701	Diacylglycerol kinase	Dgkd	11	0.26418	-0.20892	0.98308	-0.79092	0.86354	-0.53613	0.59936	-0.32721	-0.11954	0.25479	0.02763	0.09608	0.163705	0.136075	0.067625	0.965386	0.89314	0.789659	0.720485	0.891129
24.8748	24.8588	25.2719	24.9451	25.1308	24.8483	24.9607	24.722	Diacylglycerol kinase epsilon	Dgke	13	0.39706	0.08632	0.25598	-0.01047	0.08588	-0.13682	-0.31118	-0.22314	-0.1701	-0.12635	0.24169	0.122755	-0.02547	-0.26716	-0.148225	0.277549	0.476965	0.851109	0.317521	0.506856
24.5762	25.2261	26.0786	24.8058	25.4444	24.7372	24.9456	24.7427	Diacylglycerol kinase gamma;Diacylglycerol kinase	Dgkg	17	1.50238	-0.4203	0.86817	-0.4889	0.36938	-0.48339	-1.133	-0.06309	-0.49879	0.00551	0.54104	0.189635	-0.057005	-0.598045	-0.24664	0.527993	0.731059	0.88241	0.451366	0.571604
26.1949	26.2571	26.0794	26.4335	26.256	26.1692	26.2588	26.292	Diacylglycerol kinase	Dgkh	29	-0.11554	0.17633	0.06102	-0.08791	0.06389	0.03485	0.17943	-0.14148	0.00287	0.12276	0.030395	-0.013445	0.04937	0.018975	0.062815	0.881274	0.824607	0.296264	0.924755	0.308705
25.9678	25.6987	25.7936	26.0151	25.5151	25.6982	25.9324	25.6297	Diacylglycerol kinase	Dgki	20	-0.17419	0.31639	-0.45266	-0.00053	-0.03543	-0.06896	0.13876	-0.38535	0.41723	-0.06843	0.0711	-0.226595	-0.052195	-0.123295	0.1744	0.722803	0.298385	0.820694	0.578395	0.427997
22.9508	23.7465	23.556	23.5483	23.7947	24.0005	23.4091	23.5166	Diacylglycerol kinase theta	Dgkq	10	0.60518	-0.19825	0.84387	0.25397	0.45828	-0.22988	-0.1469	-0.03163	-0.38559	-0.48385	0.203465	0.54892	0.1142	-0.089265	-0.43472	0.659941	0.31334	0.802806	0.239562	0.0644963
26.4959	26.7115	27.222	26.7129	27.0606	26.7701	26.6205	26.5662	Diacylglycerol kinase zeta;Diacylglycerol kinase	Dgkz	23	0.72603	0.00145	0.56472	0.05866	0.12452	-0.14526	-0.60151	-0.14671	-0.4402	-0.20392	0.36374	0.31169	-0.01037	-0.37411	-0.32206	0.318764	0.226982	0.934162	0.281334	0.161118
24.9899	24.9022	25.1659	24.724	24.4458	24.2815	24.8756	24.4039	Deoxyguanosine kinase, mitochondrial	Dguok	7	0.17606	-0.17823	-0.54407	-0.62074	-0.11431	-0.49838	-0.29037	-0.32015	0.42976	0.12236	-0.001085	-0.582405	-0.306345	-0.30526	0.27606	0.996594	0.0246229	0.32982	0.444614	0.384202
25.2824	24.3795	24.8117	24.878	25.2916	25.1593	25.6064	24.9681	Trans-1,2-dihydrobenzene-1,2-diol dehydrogenase	Dhdh	7	-0.47063	0.49849	0.0092	0.77987	0.32407	0.58864	0.7947	0.09015	0.31487	-0.19123	0.01393	0.394535	0.456355	0.442425	0.06182	0.978244	0.478332	0.495905	0.301901	0.867069
25.3171	25.1493	25.1823	25.0373	25.4676	25.0208	25.0254	25.2488	Dihydroorotate dehydrogenase (quinone), mitochondrial	Dhodh	9	-0.13488	-0.11209	0.15048	-0.12857	-0.29176	0.09946	-0.15688	0.21155	-0.44224	0.22803	-0.123485	0.010955	-0.09615	0.027335	-0.107105	0.381344	0.967559	0.562418	0.856369	0.709856
22.06	22.1183	21.7063	22.0637	22.5146	22.175	22.4744	21.954	Deoxyhypusine synthase	Dhps	7	-0.35368	-0.05467	0.4546	0.05661	0.41441	-0.16431	0.76809	-0.10964	-0.04019	-0.22092	-0.204175	0.255605	0.12505	0.329225	-0.130555	0.376574	0.276179	0.680004	0.406419	0.71516
27.2178	27.4299	27.1359	27.2371	27.1551	27.3016	27.2055	27.5407	Dehydrogenase/reductase SDR family member 1	Dhrs1	16	-0.08195	-0.19282	-0.06271	-0.12834	-0.01225	0.11085	0.0697	0.30367	0.05046	0.23919	-0.137385	-0.095525	0.0493	0.186685	0.144825	0.362835	0.535788	0.826888	0.397961	0.511463
22.917	21.626	22.1191	22.931	22.0918	21.8083	22.2272	21.9551	Dehydrogenase/reductase SDR family member 13	Dhrs13	4	-0.79787	1.305	-0.8252	0.1822	-0.68981	0.32909	0.10806	-0.97591	0.13539	0.14689	0.253565	-0.3215	-0.18036	-0.433925	0.14114	0.771105	0.674706	0.810177	0.417492	0.547096
24.1944	23.8916	24.3757	24.2428	24.2596	24.02	24.3976	24.1736	Dehydrogenase/reductase SDR family member 4	Dhrs4	7	0.18126	0.35116	0.06516	0.12834	0.20316	0.28194	0.0219	-0.06922	0.138	0.1536	0.26621	0.09675	0.24255	-0.02366	0.1458	0.248713	0.666041	0.326724	0.872608	0.467872
24.385	24.3297	24.3168	24.2137	23.9793	24.2675	24.4938	23.9414	Dehydrogenase/reductase SDR family member 7	Dhrs7	6	-0.06823	-0.116	-0.40574	-0.06222	0.10879	-0.38835	0.17702	-0.27235	0.51453	-0.32613	-0.092115	-0.23398	-0.13978	-0.047665	0.0942	0.255963	0.251848	0.664583	0.880906	0.790928
24.0352	24.1402	23.9282	23.9666	23.7988	23.7503	23.7636	23.5341	Dehydrogenase/reductase SDR family member 7B	Dhrs7b	8	-0.10692	-0.17366	-0.23638	-0.38992	-0.2715	-0.60614	-0.16458	-0.43248	-0.03512	-0.21622	-0.14029	-0.31315	-0.43882	-0.29853	-0.12567	0.128929	0.0324852	0.0737154	0.124248	0.396161
25.8972	26.0653	25.9558	26.0977	26.0926	26.0388	26.3096	25.9677	Pre-mRNA-splicing factor ATP-dependent RNA helicase DHX15	Dhx15	21	0.05858	0.03244	0.19539	-0.02648	0.41232	-0.09756	0.35374	-0.13	0.21693	-0.07108	0.04551	0.084455	0.15738	0.11187	0.072925	0.71918	0.439483	0.495491	0.606943	0.714374
23.8616	23.6596	23.4378	23.6064	23.611	23.5652	23.2366	23.3097	ATP-dependent RNA helicase Dhx29	Dhx29	8	-0.4238	-0.05323	-0.25065	-0.09437	-0.62504	-0.34994	-0.20124	-0.29671	-0.37439	-0.25557	-0.238515	-0.17251	-0.48749	-0.248975	-0.31498	0.211497	0.237731	0.0452845	0.113393	0.0182167
24.0872	23.9117	24.3422	24.0669	24.4322	24.0557	24.2881	24.1449	Putative ATP-dependent RNA helicase DHX30	Dhx30	19	0.25494	0.15525	0.345	0.14404	0.2009	0.23323	-0.05404	0.07798	-0.1441	0.08919	0.205095	0.24452	0.217065	0.01197	-0.027455	0.335811	0.360235	0.195405	0.945522	0.904058
22.3343	22.375	22.3723	22.3057	22.5117	21.0509	22.9477	22.5391	ATP-dependent RNA helicase DHX36	Dhx36	5	0.03799	-0.06935	0.1774	-1.32412	0.61345	0.16404	0.57546	0.23339	0.43605	1.48816	-0.01568	-0.57336	0.388745	0.404425	0.962105	0.726767	0.514815	0.198855	0.18998	0.332269
28.5604	28.58	28.6636	28.6148	28.6678	28.6867	28.7294	28.5329		Dhx9	46	0.10312	0.03478	0.10732	0.10663	0.16898	-0.04714	0.06586	-0.08192	0.06166	-0.15377	0.06895	0.106975	0.06092	-0.00803	-0.046055	0.119676	0.0157888	0.600186	0.944008	0.686733
25.92	25.5996	25.6841	25.7767	25.6631	25.7602	25.7577	25.9678	Protein diaphanous homolog 1	Diap1;Diaph1	21	-0.2359	0.17703	-0.25685	0.1606	-0.1623	0.36816	0.0736	0.19113	0.09455	0.20756	-0.029435	-0.048125	0.10293	0.132365	0.151055	0.876127	0.800759	0.644815	0.368106	0.321777
23.8892	23.9431	23.993	23.8657	24.147	23.6873	23.6117	23.8245	Protein diaphanous homolog 2	Diap2;Diaph2	10	0.1038	-0.07735	0.25781	-0.25575	-0.27753	-0.11852	-0.38133	-0.04117	-0.53534	0.13723	0.013225	0.00103	-0.198025	-0.21125	-0.199055	0.865905	0.996853	0.213053	0.230595	0.514271
23.0499	21.7152	22.3031	20.5788	21.7575	21.6634	21.7763	21.5438	Death-inducer obliterator 1	Dido1	6	-0.74679	-1.13631	-1.29234	-0.05179	-1.27354	-0.17137	-0.52675	0.96494	0.0188	-0.11958	-0.94155	-0.672065	-0.722455	0.219095	-0.05039	0.478821	0.420898	0.397892	0.824669	0.726761
25.5363	25.3149	25.2229	25.0612	25.3681	25.1091	25.1922	25.3321	Disco-interacting protein 2 homolog A	Dip2a	26	-0.31338	-0.25364	-0.1682	-0.20577	-0.34406	0.01725	-0.03068	0.27089	-0.17586	0.22302	-0.28351	-0.186985	-0.163405	0.120105	0.02358	0.174509	0.386869	0.338379	0.37795	0.887428
27.4723	27.2822	27.4615	27.2967	27.4196	27.2601	27.3125	27.1501	Disco-interacting protein 2 homolog B	Dip2b	42	-0.01081	0.01452	-0.05271	-0.02209	-0.15977	-0.13209	-0.14896	-0.14661	-0.10706	-0.11	0.001855	-0.0374	-0.14593	-0.147785	-0.10853	0.989574	0.791562	0.363505	0.329737	0.441009
23.3385	23.194	23.2072	23.0456	23.3673	22.7141	22.7718	23.1285		Dip2b	32	-0.13129	-0.14841	0.02882	-0.47997	-0.56672	-0.06554	-0.43543	0.08287	-0.59554	0.41443	-0.13985	-0.225575	-0.31613	-0.17628	-0.090555	0.325995	0.569612	0.242121	0.462974	0.830434
25.5692	25.3472	25.4143	25.3092	25.1661	25.4343	25.3327	25.3273		Dip2c	31	-0.1548	-0.03802	-0.40304	0.08705	-0.23643	-0.01995	-0.08163	0.01807	0.16661	-0.107	-0.09641	-0.157995	-0.12819	-0.03178	0.029805	0.514579	0.459808	0.367468	0.607384	0.844759
25.5435	25.4305	25.3718	25.5771	25.3342	25.592	25.681	25.5336	GTP-binding protein Di-Ras1	Diras1	9	-0.17169	0.14664	-0.20933	0.16152	0.13757	0.10313	0.30926	-0.04351	0.3469	-0.05839	-0.012525	-0.023905	0.12035	0.132875	0.144255	0.924639	0.880774	0.324423	0.403409	0.433851
27.8848	28.0037	27.6776	28.064	28.0655	28.086	27.9008	27.9337	GTP-binding protein Di-Ras2	Diras2	12	-0.20723	0.06037	0.1807	0.08231	0.01603	-0.07002	0.22326	-0.13039	-0.16467	-0.15233	-0.07343	0.131505	-0.026995	0.046435	-0.1585	0.751259	0.161062	0.704321	0.833074	0.0145887
24.7031	24.8482	24.7351	24.826	24.7425	24.8016	24.7653	24.7908	DIS3-like exonuclease 2	Dis3l2	14	0.03191	-0.02219	0.03933	-0.04655	0.06213	-0.0574	0.03022	-0.03521	0.0228	-0.01085	0.00486	-0.00361	0.002365	-0.002495	0.005975	0.959887	0.967428	0.977296	0.962673	0.869982
24.6654	24.1479	24.4391	24.2951	24.4385	24.2265	24.5713	24.2411	H/ACA ribonucleoprotein complex subunit 4	Dkc1	11	-0.22631	0.14722	-0.22689	0.07861	-0.0941	0.09324	0.13221	-0.05398	0.13279	0.01463	-0.039545	-0.07414	-0.00043	0.039115	0.07371	0.896444	0.815721	0.999009	0.848195	0.743223
22.4882	22.5944	22.3905	22.6917	22.472	23.3603	22.6839	23.2397	Dickkopf-related protein 3	Dkk3	8	-0.09772	0.09731	-0.01613	0.76588	0.19576	0.6453	0.29348	0.54799	0.21189	-0.12058	-0.000205	0.374875	0.42053	0.420735	0.045655	0.999092	0.490157	0.275495	0.314596	0.938493
30.9471	30.7464	30.9904	30.7275	31.0434	30.8374	31.1188	30.896	Dihydrolipoyllysine-residue acetyltransferase component of pyruvate dehydrogenase complex, mitochondrial	Dlat	26	0.04332	-0.01894	0.0963	0.09102	0.17168	0.14959	0.12836	0.16853	0.07538	0.05857	0.01219	0.09366	0.160635	0.148445	0.066975	0.947963	0.581719	0.396187	0.479835	0.702054
31.5942	31.4826	31.4902	31.3248	31.6214	31.4679	31.4235	31.5503	Dihydrolipoyl dehydrogenase, mitochondrial	Dld	25	-0.10401	-0.15785	0.02725	-0.01479	-0.17072	0.06767	-0.06671	0.22552	-0.19797	0.08246	-0.13093	0.00623	-0.051525	0.079405	-0.057755	0.319681	0.953632	0.603898	0.525684	0.620611
29.2503	29.1887	29.1346	29.2486	29.4202	29.3165	29.2305	29.2503		Dlg1	39	-0.11569	0.0599	0.16992	0.12774	-0.01981	0.06151	0.09588	0.00161	-0.18973	-0.06623	-0.027895	0.14883	0.02085	0.048745	-0.12798	0.70876	0.132416	0.585085	0.488208	0.136294
25.1165	24.7931	24.8671	24.8319	24.8976	24.9278	24.7962	25.1054		Dlg1	39	-0.24936	0.03887	-0.2189	0.1347	-0.32028	0.3123	-0.07092	0.27343	-0.10138	0.1776	-0.105245	-0.0421	-0.00399	0.101255	0.03811	0.583946	0.8197	0.987389	0.581959	0.829061
21.7641	18.8991	21.9781	17.7654	21.727	20.3829	18.5033	20.3266	Disks large homolog 1	Dlg1	38	0.21397	-1.1337	-0.03713	1.48381	-3.26078	1.42754	-3.47475	2.56124	-3.22365	-0.05627	-0.459865	0.72334	-0.91662	-0.456755	-1.63996	0.873373	0.692421	0.643383	0.860653	0.284601
29.8649	29.9824	30.138	30.0889	30.0651	30.0814	30.0413	30.0266	Disks large homolog 2	Dlg2	49	0.27308	0.10654	0.20021	0.09907	0.17638	0.0442	-0.0967	-0.06234	-0.02383	-0.05487	0.18981	0.14964	0.11029	-0.07952	-0.03935	0.0964712	0.127673	0.203484	0.0899312	0.0699154
[truncated: 3,430 more rows]

## Sheet: Analysis_Liver
LFQ_12344_WT	LFQ_12345_WT	LFQ_12343_A-/-	LFQ_12346_A-/-	LFQ_12342_B+/-	LFQ_12347_B+/-	LFQ_12341_A-/-_B+/-	LFQ_12348_A-/-_B+/-	Protein names	Gene names	Peptides	12343_A-- vs 12344_WT	12346_A-- vs 12345_WT	12342_B+- vs 12344_WT	12347_B+- vs 12345_WT	12341_A--B+- vs 12344_WT	12348_A--B+- vs 12345_WT	12341_A--B+- vs 12343_A--	12348_A--B+- vs 12346_A--	12341_A--B+- vs 12342_B+-	12348_A--B+- vs 12347_B+-	Avg_A-- vs WT	Avg_B+- vs WT	Avg_A--B+- vs WT	Avg_A--B+- vs A--	Avg_A--B+- vs B+-	P value_A-- vs WT	P value_B+- vs WT	P value_A--B+- vs WT	P value_A--B+- vs A--	P value_A--B+- vs B+-
[truncated: 3,457 more rows]

[truncated: 3 more sheets: Analysis_Muscle, Hsp90a_b isoforms, % Calculation]
