# Supplementary material for: Translational reprogramming in response to accumulating stressors ensures critical threshold levels of Hsp90 for mammalian life
Source: Nat Commun. 2022 Oct 21;13:6271. doi: 10.1038/s41467-022-33916-3 (PMC9587034; doi:10.1038/s41467-022-33916-3)
Supplement: Supplementary file 5 — Supplementary Data 2 [file 41467_2022_33916_MOESM5_ESM.xlsx]

## Sheet: MS analysis 90A_90B KO vs WT
Protein.names	Gene.names	Protein.type	WT LFQ.intensity.10990	WT LFQ.intensity.10991	WT LFQ.intensity.10992	BETAKO19 LFQ.intensity.10993	BETAKO19 LFQ.intensity.10994	BETAKO19 LFQ.intensity.10995	ALPHAKO15 LFQ.intensity.10996	ALPHAKO15 LFQ.intensity.10997	ALPHAKO15 LFQ.intensity.10998	LFQ.average.WT	LFQ.average.Alpha.KO15	LFQ.average.Beta.KO19	LFQ.FC.Alpha.KO15.vs.WT	LFQ.FC.Beta.KO19.vs.WT	Alpha.KO15.vs.WT.p.value	Alpha.KO15.vs.WT.adj.p.value	Alpha.KO15.vs.WT.mean.diff	Alpha.KO15.vs.WT.adj.pval.smaller.than.0.05	Beta.KO19.vs.WT.p.value	Beta.KO19.vs.WT.adj.p.value	Beta.KO19.vs.WT.mean.diff	Beta.KO19.vs.WT.adj.pval.smaller.than.0.05	id	Q.value	Score	Mol..weight..kDa.	Sequence.length	Peptides	Razor...unique.peptides	Unique.peptides	MS.MS.count	Sequence.coverage....	Unique...razor.sequence.coverage....	Unique.sequence.coverage....	Peptides.10990	Peptides.10991	Peptides.10992	Peptides.10993	Peptides.10994	Peptides.10995	Peptides.10996	Peptides.10997	Peptides.10998	Razor...unique.peptides.10990	Razor...unique.peptides.10991	Razor...unique.peptides.10992	Razor...unique.peptides.10993
Folliculin-interacting protein 1	FNIP1	Cochaperone	NA	NA	NA	NA	NA	NA	26.3221	NA	NA	NA	26.3221	NA	NA	NA	NA	NA	NA	FALSE	NA	NA	NA	FALSE	5361	0	8.8765	130.55	1166	4	4	3	7	7.1	7.1	5.1	1	0	0	0	0	0	3	1	1	1	0	0	0
Prostaglandin E synthase 3	PTGES3	Cochaperone	35.1502	35.0543	35.1876	35.0526	35.0407	34.9133	35.2367	35.1133	35.2823	35.1318	35.2125	35.0035	0.0807302	-0.128243	0.284008	0.439073	0.0800636	FALSE	0.0985093	0.248384	-0.12852	FALSE	3475	0	55.372	18.697	160	5	5	5	178	31.2	31.2	31.2	5	5	5	5	5	5	5	5	5	5	5	5	5
Hsp90 co-chaperone Cdc37-like 1	CDC37L1	Cochaperone	26.5751	26.668	26.9515	NA	NA	26.1114	NA	NA	NA	26.7406	NA	26.1114	NA	-0.629197	NA	NA	NA	FALSE	NA	NA	NA	FALSE	4469	0	7.6133	38.834	337	6	6	6	27	27.3	27.3	27.3	5	4	4	2	0	3	2	2	2	5	4	4	2
FK506-binding protein-like	FKBPL	Cochaperone	29.0908	28.8247	28.8844	28.351	28.5932	28.717	28.764	28.9429	28.3789	28.9379	28.714	28.5616	-0.2239	-0.376237	0.291383	0.44691	-0.238032	FALSE	0.0519188	0.178904	-0.379558	FALSE	7826	0	48.376	38.176	349	6	6	6	60	34.1	34.1	34.1	5	4	4	3	4	4	2	4	3	5	4	4	3
Tetratricopeptide repeat protein 9C	TTC9C	Cochaperone	29.5994	29.9076	29.8372	28.3645	29.6024	29.188	28.9888	28.898	29.4966	29.7873	29.1527	29.138	-0.634613	-0.649312	0.0531041	0.167611	-0.653572	FALSE	0.176517	0.342283	-0.72976	FALSE	5005	0	74.033	20.012	171	8	8	8	63	38	38	38	5	5	6	3	3	5	4	3	5	5	5	6	3
Peptidyl-prolyl cis-trans isomerase FKBP8	FKBP8	Cochaperone	33.0334	32.9816	32.8403	33.0717	32.913	32.904	33.2555	32.9288	33.1098	32.954	33.1042	32.965	0.150137	0.0109626	0.270361	0.426593	0.146266	FALSE	0.894897	0.938784	0.0111666	FALSE	3325	0	196.64	44.561	412	12	12	12	264	40.3	40.3	40.3	11	11	11	10	9	9	12	10	10	11	11	11	10
Tetratricopeptide repeat protein 4	TTC4	Cochaperone	31.4099	31.57	31.378	31.1516	31.2061	31.3678	31.3396	31.3199	31.531	31.4551	31.4	31.2448	-0.0550919	-0.210344	0.568471	0.689228	-0.0558054	FALSE	0.0751958	0.215082	-0.21082	FALSE	1110	0	141.63	44.678	387	15	15	15	213	53	53	53	9	10	10	11	11	11	11	14	10	9	10	10	11
AH receptor-interacting protein	AIP	Cochaperone	32.7044	32.5931	32.6907	32.5005	32.4342	32.5997	32.3852	32.3805	32.5391	32.6636	32.4368	32.5131	-0.226732	-0.150483	0.0278498	0.124648	-0.227792	FALSE	0.0695527	0.20622	-0.151246	FALSE	243	0	219.23	37.636	330	16	16	16	247	60	60	60	14	11	13	11	11	12	13	12	11	14	11	13	11
Peptidyl-prolyl cis-trans isomerase FKBP5;Peptidyl-prolyl cis-trans isomerase FKBP5, N-terminally processed	FKBP5	Cochaperone	32.1759	32.1369	32.2536	31.8637	31.9274	31.896	32.0945	32.1572	32.0798	32.1897	32.1109	31.8959	-0.0787461	-0.29372	0.142483	0.286048	-0.0783197	FALSE	0.0045118	0.06789	-0.293136	FALSE	3178	0	233.63	51.212	457	16	16	16	297	42.9	42.9	42.9	11	11	11	11	13	12	13	13	12	11	11	11	11
Activator of 90 kDa heat shock protein ATPase homolog 1	AHSA1	Cochaperone	34.8043	34.6689	34.6651	35.1026	35.0602	35.0001	34.9047	34.9871	34.8616	34.7142	34.9188	35.0549	0.204533	0.34071	0.0270482	0.124003	0.205058	FALSE	0.00547637	0.0713273	0.341568	FALSE	1063	0	164.88	38.274	338	17	17	17	471	61.8	61.8	61.8	12	12	12	15	12	14	12	12	14	12	12	12	15
Serine/threonine-protein phosphatase 5	PPP5C	Cochaperone	32.5806	32.6288	32.5939	31.9529	32.2425	32.1263	32.1132	32.2527	32.3237	32.6013	32.2325	32.1121	-0.368765	-0.489149	0.0219528	0.112889	-0.371248	FALSE	0.0250622	0.125837	-0.493876	FALSE	2392	0	198.23	56.878	499	17	17	17	326	46.3	46.3	46.3	16	15	16	14	15	13	15	15	17	16	15	16	14
Hsp90 co-chaperone Cdc37;Hsp90 co-chaperone Cdc37, N-terminally processed	CDC37	Cochaperone	34.2057	34.3385	34.312	34.1109	33.985	34.03	33.9687	34.1808	34.1241	34.2865	34.0939	34.0429	-0.192596	-0.243608	0.0719978	0.196499	-0.194218	FALSE	0.0115748	0.0928511	-0.24342	FALSE	3615	0	223.78	44.468	378	18	18	18	361	41.3	41.3	41.3	15	15	16	16	17	15	14	17	16	15	15	16	16
Mitochondrial import receptor subunit TOM34	TOMM34	Cochaperone	32.8462	32.8401	32.8759	33.2098	33.1938	33.2028	32.8654	32.9666	32.9235	32.8541	32.9191	33.2021	0.0649824	0.348007	0.147284	0.291559	0.064473	FALSE	0.000197803	0.0329765	0.348077	TRUE	3572	0	237.8	34.559	309	18	18	18	370	66	66	66	15	15	18	16	16	18	15	18	15	15	15	18	16
Cysteine and histidine-rich domain-containing protein 1	CHORDC1	Cochaperone	34.44	34.5082	34.3702	34.4567	34.5458	34.5269	34.2967	34.3939	34.3946	34.4406	34.3624	34.5103	-0.0781251	0.0697547	0.208004	0.362418	-0.077752	FALSE	0.227445	0.397347	0.070348	FALSE	7774	0	323.01	37.489	332	19	19	19	548	67.8	67.8	67.8	14	15	16	16	14	15	17	16	16	14	15	16	16
Tetratricopeptide repeat protein 1	TTC1	Cochaperone	32.9617	32.9538	32.9337	32.9876	32.9906	33.0686	33.24	33.1209	33.1514	32.9498	33.1717	33.0161	0.221887	0.0663027	0.0205916	0.110176	0.221045	FALSE	0.120272	0.277057	0.0658616	FALSE	6252	0	229.67	33.526	292	19	19	19	406	73.6	73.6	73.6	15	15	14	16	15	16	16	15	18	15	15	14	16
Nuclear migration protein nudC	NUDC	Cochaperone	34.7072	34.6003	34.6772	34.5747	34.5919	34.6575	34.7899	34.7969	34.7923	34.6623	34.7931	34.6085	0.130773	-0.0538057	0.0534284	0.167729	0.13147	FALSE	0.261363	0.43313	-0.0535498	FALSE	8091	0	323.31	38.242	331	21	21	21	539	60.7	60.7	60.7	14	16	17	15	16	14	16	16	15	14	16	17	15
Suppressor of G2 allele of SKP1 homolog	SUGT1	Cochaperone	33.126	32.9143	33.0236	32.8003	32.8504	32.9309	32.8794	32.8481	32.9913	33.0239	32.9076	32.8616	-0.116303	-0.162308	0.20741	0.361708	-0.115035	FALSE	0.102521	0.254018	-0.160726	FALSE	8165	0	323.31	41.024	365	22	22	22	363	62.5	62.5	62.5	15	18	19	20	18	20	19	21	20	15	18	19	20
RNA polymerase II-associated protein 3	RPAP3	Cochaperone	32.26	32.2396	32.1677	31.9584	31.9508	31.9934	31.9458	32.1611	32.1739	32.223	32.0973	31.9677	-0.125677	-0.255283	0.217088	0.372338	-0.128866	FALSE	0.00456615	0.06789	-0.254863	FALSE	6927	0	167.16	75.718	665	23	23	23	236	51.4	51.4	51.4	16	13	16	17	16	15	16	19	16	16	13	16	17
Calcyclin-binding protein	CACYBP	Cochaperone	35.0069	35.012	34.8734	34.861	34.87	34.6935	34.7978	34.8318	34.9213	34.9655	34.8513	34.8104	-0.114239	-0.155044	0.126391	0.267306	-0.113774	FALSE	0.103781	0.255612	-0.155884	FALSE	7062	0	276.09	26.21	228	24	24	24	511	77.6	77.6	77.6	21	20	22	19	18	18	17	19	17	21	20	22	19
E3 ubiquitin-protein ligase CHIP	STUB1	Cochaperone	33.675	33.8338	33.7629	33.7507	33.7625	33.7075	33.7299	33.6522	33.8364	33.7587	33.7415	33.7404	-0.0172086	-0.0182805	0.813877	0.877911	-0.01773	FALSE	0.754763	0.848709	-0.0170146	FALSE	7999	0	212.8	34.856	303	26	26	26	441	76.2	76.2	76.2	17	19	18	18	20	20	17	21	19	17	19	18	18
Peptidyl-prolyl cis-trans isomerase D	PPID	Cochaperone	33.1732	33.048	33.1075	32.9627	33.0579	32.9208	33.1183	33.1242	33.1934	33.1105	33.1457	32.9816	0.0352239	-0.128847	0.463509	0.599592	0.0357253	FALSE	0.0771393	0.216955	-0.129086	FALSE	2986	0	160.55	40.763	370	29	29	29	516	75.4	75.4	75.4	22	22	24	20	20	23	21	25	26	22	22	24	20
Mitochondrial import receptor subunit TOM70	TOMM70A	Cochaperone	34.2993	34.2133	34.2211	34.4184	34.4003	34.3044	34.2203	34.1144	34.2759	34.2451	34.2051	34.3752	-0.0400166	0.130135	0.504654	0.636813	-0.0410352	FALSE	0.0474386	0.169768	0.129801	FALSE	951	0	323.31	67.454	608	30	30	30	803	69.1	69.1	69.1	25	25	29	27	27	26	23	26	24	25	25	29	27
Protein unc-45 homolog A	UNC45A	Cochaperone	32.1294	32.2445	32.0933	32.2754	32.193	32.0337	32.4972	32.557	32.6104	32.1572	32.5556	32.1708	0.398407	0.0136313	0.00296386	0.0576515	0.399119	FALSE	0.898116	0.939361	0.0116249	FALSE	6855	0	323.31	103.08	944	30	30	30	381	41.5	41.5	41.5	18	23	20	20	22	17	23	23	27	18	23	20	20
Ubiquitin carboxyl-terminal hydrolase 19	USP19	Cochaperone	32.28	32.1521	31.9467	32.0706	32.1893	32.0365	32.0584	32.1068	32.0986	32.1327	32.0881	32.1003	-0.0446284	-0.0324505	0.732551	0.81666	-0.038316	FALSE	0.815543	0.889309	-0.0274821	FALSE	983	0	231.13	145.65	1318	30	30	30	358	45.6	45.6	45.6	18	17	16	18	18	18	19	20	20	18	17	16	18
Peptidyl-prolyl cis-trans isomerase FKBP4;Peptidyl-prolyl cis-trans isomerase FKBP4, N-terminally processed	FKBP4	Cochaperone	35.4051	35.5236	35.3483	35.1758	35.28	35.2211	35.1715	35.2741	35.3653	35.4275	35.2725	35.2262	-0.155054	-0.201279	0.111381	0.247155	-0.155365	FALSE	0.0397083	0.155508	-0.200051	FALSE	2876	0	323.31	51.804	459	34	34	34	696	72.8	72.8	72.8	27	28	27	26	28	25	24	25	28	27	28	27	26
DnaJ homolog subfamily C member 7	DNAJC7	Cochaperone	33.7592	33.7539	33.7219	33.8033	33.7319	33.7859	33.69	33.6933	33.7204	33.7451	33.7013	33.774	-0.0438128	0.0289012	0.0461541	0.156892	-0.0437833	FALSE	0.3237	0.49085	0.0286756	FALSE	6253	0	323.31	56.44	494	38	38	38	675	66.6	66.6	66.6	28	32	31	31	28	26	30	27	28	28	32	31	31
Nuclear autoantigenic sperm protein	NASP	Cochaperone	36.2786	36.4019	36.2865	36.5344	36.4792	36.5309	36.5487	36.4975	36.5591	36.3235	36.5354	36.5151	0.211904	0.191598	0.0188886	0.10705	0.212764	FALSE	0.0255154	0.12586	0.192489	FALSE	2204	0	323.31	85.237	788	43	43	43	1740	71.8	71.8	71.8	36	37	39	37	35	37	38	39	36	36	37	39	37
Stress-induced-phosphoprotein 1	STIP1	Cochaperone	36.5763	36.6224	36.6492	36.8395	36.8332	36.6604	36.7778	36.7629	36.7741	36.6163	36.7716	36.78	0.155355	0.163774	0.0150344	0.096833	0.155654	FALSE	0.0968768	0.245711	0.161734	FALSE	1909	0	323.31	62.639	543	49	49	49	1182	69.8	69.8	69.8	37	34	34	35	38	34	37	33	40	37	34	34	35
DnaJ homolog subfamily B member 2	DNAJB2	Hsp40 family	NA	NA	NA	26.3944	NA	NA	26.0501	26.1734	NA	NA	26.113	26.3944	NA	NA	NA	NA	NA	FALSE	NA	NA	NA	FALSE	1759	0	7.741	35.58	324	6	5	5	19	35.8	32.7	32.7	1	1	1	5	2	1	4	3	2	1	1	1	4
DnaJ homolog subfamily B member 12	DNAJB12	Hsp40 family	29.4481	29.4344	29.0236	29.8073	29.7531	29.6383	29.3915	29.071	29.3963	29.315	29.2941	29.7346	-0.0209676	0.419583	0.933063	0.959667	-0.0157996	FALSE	0.077022	0.216955	0.430866	FALSE	7482	0	38.093	41.818	375	10	10	10	93	33.6	33.6	33.6	7	6	5	6	6	8	4	4	6	7	6	5	6
DnaJ homolog subfamily A member 2	DNAJA2	Hsp40 family	33.9546	33.8853	33.8489	33.8456	34.0448	34.0371	33.7604	33.9218	33.8808	33.897	33.8559	33.9787	-0.041014	0.0817872	0.512679	0.643866	-0.0419583	FALSE	0.354316	0.52119	0.0795571	FALSE	736	0	249	45.745	412	18	18	18	428	53.2	53.2	53.2	16	15	16	16	16	16	15	15	14	16	15	16	16
DnaJ homolog subfamily A member 1	DNAJA1	Hsp40 family	35.443	35.6071	35.4346	35.7886	35.8094	35.7986	35.9515	35.8375	35.8015	35.4971	35.8649	35.7989	0.367842	0.301784	0.00779323	0.0752914	0.368626	FALSE	0.031244	0.138309	0.303972	FALSE	1899	0	323.31	44.868	397	23	23	23	844	59.9	59.9	59.9	20	21	20	22	20	20	22	22	19	20	21	20	22
DnaJ homolog subfamily B member 1	DNAJB1	Hsp40 family	32.2964	32.2171	32.1831	32.7816	32.9887	32.7948	33.0123	32.9424	33.0936	32.233	33.0174	32.8582	0.784433	0.625207	0.000211394	0.0310867	0.783893	TRUE	0.00389243	0.0644974	0.622841	FALSE	1758	0	151.37	38.044	340	25	25	24	326	65.9	65.9	65.9	15	14	15	17	16	17	19	18	19	15	14	15	17
Heat shock 70 kDa protein 6	HSPA6	Hsp70 family	31.1009	31.5563	31.2265	30.9973	31.0378	31.3292	31.1558	31.1885	31.6084	31.3076	31.3327	31.1292	0.0251113	-0.178429	0.913741	0.945118	0.0229795	FALSE	0.373013	0.539101	-0.173139	FALSE	1566	0	9.3911	71.027	643	14	2	2	43	18.2	4.4	4.4	10	11	10	13	12	12	12	13	12	2	2	2	2
Heat shock 70 kDa protein 13	HSPA13	Hsp70 family	29.6786	29.5442	29.7061	30.0974	30.0415	29.8811	29.9803	29.9606	29.9902	29.6447	29.9771	30.0096	0.332415	0.364869	0.0191735	0.108055	0.334077	FALSE	0.0130026	0.0955419	0.363706	FALSE	2189	0	38.256	51.927	471	9	9	9	78	32.3	32.3	32.3	4	5	4	5	6	5	4	4	6	4	5	4	5
Heat shock-related 70 kDa protein 2	HSPA2	Hsp70 family	29.4132	29.4636	29.2922	29.9383	29.7513	29.9799	28.7147	28.6641	28.8262	29.3914	28.7366	29.8932	-0.65481	0.501797	0.000734568	0.0385544	-0.654629	TRUE	0.00595699	0.0738041	0.500201	FALSE	2438	0	59.482	70.02	639	24	12	11	78	40.4	25.2	23.5	15	16	16	21	18	16	16	18	17	5	6	6	10
Heat shock 70 kDa protein 14	HSPA14	Hsp70 family	32.9037	32.793	32.7945	32.6661	32.5544	32.5772	32.5061	32.529	32.3875	32.8313	32.4755	32.6001	-0.355829	-0.231246	0.00374093	0.0616352	-0.356211	FALSE	0.0100202	0.0888554	-0.231117	FALSE	3009	0	179.77	54.794	509	26	26	26	331	55.8	55.8	55.8	20	19	21	18	18	15	17	17	17	20	19	21	18
Heat shock 70 kDa protein 1B;Heat shock 70 kDa protein 1A	HSPA1B;HSPA1A	Hsp70 family	38.6864	38.7141	38.5679	39.2671	39.3238	39.2759	39.3097	39.3939	39.5204	38.6575	39.4106	39.2891	0.753097	0.631618	0.000889586	0.039598	0.75187	TRUE	0.00189195	0.0545067	0.632784	FALSE	1376	0	323.31	70.051	641	53	53	31	5692	74.9	74.9	53.8	40	39	38	45	44	45	42	42	44	40	39	38	45
Heat shock cognate 71 kDa protein	HSPA8	Hsp70 family	38.3848	38.4048	38.3003	38.4962	38.4491	38.3718	38.2829	38.2977	38.2901	38.364	38.2902	38.4399	-0.0737516	0.0759663	0.147754	0.292272	-0.0730582	FALSE	0.193372	0.360833	0.0757648	FALSE	1409	0	323.31	70.897	646	50	44	36	2404	70.3	66.9	56.3	35	37	37	43	40	42	39	41	38	32	34	35	39
Heat shock 70 kDa protein 4L	HSPA4L	Hsp70 family	34.626	34.5555	34.6098	35.0763	35.1552	35.2141	34.8796	35.0128	34.9081	34.5974	34.9346	35.1497	0.337206	0.552224	0.00504199	0.0674393	0.336374	FALSE	0.00108712	0.0478134	0.551437	TRUE	1102	0	323.31	94.511	839	48	44	44	819	61.7	57.3	57.3	34	31	37	37	38	39	39	40	40	31	28	33	33
78 kDa glucose-regulated protein	HSPA5	Hsp70 family	36.177	36.2291	36.0937	36.5357	36.5081	36.2882	36.3325	36.4502	36.4411	36.1677	36.4089	36.4482	0.241232	0.280473	0.0115833	0.0866821	0.241325	FALSE	0.0518153	0.178853	0.277374	FALSE	1406	0	323.31	72.332	654	47	46	46	1179	62.7	62.7	62.7	30	36	36	39	42	40	37	42	35	29	35	35	38
Stress-70 protein, mitochondrial	HSPA9	Hsp70 family	36.8163	36.7596	36.7256	37.0221	37.0087	36.7676	36.9235	36.8656	36.9715	36.7676	36.9208	36.9374	0.153195	0.169806	0.0201811	0.10931	0.153033	FALSE	0.174741	0.340211	0.165647	FALSE	2024	0	323.31	73.68	679	46	46	46	2018	61.1	61.1	61.1	38	40	41	38	38	38	37	41	38	38	40	41	38
Heat shock 70 kDa protein 4	HSPA4	Hsp70 family	36.6657	36.6154	36.5662	36.7297	36.7588	36.8024	36.7296	36.7818	36.8492	36.6164	36.7877	36.764	0.171365	0.147619	0.020242	0.10931	0.171104	FALSE	0.0169794	0.106292	0.14788	FALSE	1940	0	323.31	94.33	840	63	63	59	1816	74.9	74.9	71.2	53	54	56	57	53	55	59	56	58	53	54	56	57
Putative heat shock protein HSP 90-beta 2	HSP90AB2P	Hsp90 family	35.1418	34.9775	35.0473	NA	NA	NA	35.0996	35.3675	35.4083	35.0571	35.2981	NA	0.241013	NA	0.118904	0.25727	0.236236	FALSE	NA	NA	NA	FALSE	3843	0	55.905	44.348	381	14	3	3	75	27.8	8.1	8.1	8	10	7	7	5	6	11	12	10	2	2	2	1
Heat shock protein HSP 90-beta	HSP90AB1	Hsp90 family	38.1104	38.1351	38.0167	37.4952	37.3164	37.4299	38.3378	38.2602	38.2574	38.0883	38.2856	37.4157	0.197317	-0.672592	0.013935	0.0938029	0.197727	FALSE	0.000812998	0.0469604	-0.673578	TRUE	1304	0	323.31	83.263	724	69	69	42	2698	71	71	53.7	56	58	53	19	18	20	59	61	57	56	58	53	19
Heat shock protein HSP 90-alpha	HSP90AA1	Hsp90 family	37.6777	37.7089	37.6686	37.9172	37.9197	37.9203	25.9921	26.1248	26.0777	37.6852	26.0659	37.9191	-11.6193	0.233865	1.78462e-06	0.0103793	-11.6202	TRUE	0.00257496	0.0591176	0.233967	FALSE	1286	0	323.31	84.659	732	64	45	43	1650	62.8	49.3	49.3	57	61	54	59	56	57	22	19	18	41	43	40	43
Heat shock protein 75 kDa, mitochondrial	TRAP1	Hsp90 family	35.583	35.4776	35.5264	35.6032	35.5692	35.4507	35.712	35.6272	35.666	35.5297	35.6688	35.5425	0.139138	0.0128374	0.0253402	0.119855	0.139366	FALSE	0.840421	0.905272	0.0120132	FALSE	3065	0	323.31	80.109	704	44	44	44	1219	62.5	62.5	62.5	34	37	38	39	38	36	36	40	38	34	37	38	39
Endoplasmin	HSP90B1	Hsp90 family	36.4526	36.4299	36.4491	36.6667	36.6816	36.6268	36.7305	36.7528	36.6234	36.4439	36.7033	36.6585	0.25942	0.214637	0.0204273	0.109801	0.258357	FALSE	0.001943	0.0545067	0.214486	FALSE	1497	0	323.31	92.468	803	54	52	47	2310	57.4	55.7	51.4	46	44	46	45	48	46	49	48	45	44	42	44	43
cAMP-dependent protein kinase catalytic subunit beta	PRKACB	Interactor	NA	NA	26.6569	NA	NA	26.3379	NA	NA	NA	26.6569	NA	26.3379	NA	-0.319	NA	NA	NA	FALSE	NA	NA	NA	FALSE	1700	0	5.7896	40.622	351	10	3	3	15	35.3	11.7	11.7	5	6	8	5	5	6	5	6	6	2	1	2	1
Protein kinase C alpha type	PRKCA	Interactor	30.812	30.6531	30.5779	30.1177	30.1416	30.149	30.0756	30.2582	30.1932	30.6843	30.1776	30.1362	-0.506675	-0.548131	0.00532483	0.0695206	-0.505314	FALSE	0.0143411	0.0988924	-0.544864	FALSE	1572	0	22.669	76.749	672	9	4	3	77	21.7	12.2	9.8	7	7	8	8	7	6	5	4	6	3	4	4	4
Aryl hydrocarbon receptor	AHR	Interactor	NA	26.0449	NA	25.5785	NA	NA	NA	NA	NA	26.0449	NA	25.5785	NA	-0.466398	NA	NA	NA	FALSE	NA	NA	NA	FALSE	28	0	13.782	90.58	797	4	4	4	10	13.2	13.2	13.2	0	2	1	2	0	0	1	0	1	0	2	1	2
RAC-alpha serine/threonine-protein kinase	AKT1	Interactor	27.8347	27.2027	27.3766	27.7631	NA	27.2168	27.3116	27.4124	27.5259	27.4966	27.4193	27.5156	-0.0773071	0.0190473	0.80452	0.871197	-0.0547077	FALSE	0.960493	0.976396	0.0186029	FALSE	1900	0	11.423	55.686	480	6	4	4	36	18.1	11	11	6	4	5	3	3	4	4	6	5	4	2	4	2
Tyrosine-protein kinase Fer	FER	Interactor	29.4591	29.3179	29.1791	29.0128	29.0596	NA	27.8482	28.0732	28.2241	29.3232	28.0567	29.0364	-1.26655	-0.286871	0.00106909	0.0432381	-1.27021	TRUE	0.0638136	0.197423	-0.282536	FALSE	1550	0	28.807	94.637	822	4	4	4	25	7.3	7.3	7.3	3	3	4	2	2	1	2	3	1	3	3	4	2
Mitogen-activated protein kinase kinase kinase 6	MAP3K6	Interactor	28.5494	NA	NA	NA	NA	NA	NA	NA	NA	28.5494	NA	NA	NA	NA	NA	NA	NA	FALSE	NA	NA	NA	FALSE	1050	0	13.246	142.59	1288	4	4	4	9	6.4	6.4	6.4	3	2	2	0	0	0	1	0	0	3	2	2	0
Serine/threonine-protein kinase TAO3	TAOK3	Interactor	26.6775	26.3909	26.4899	26.7192	26.6044	NA	26.2315	26.2651	26.0359	26.5244	26.181	26.663	-0.343378	0.138601	0.0375004	0.141287	-0.341921	FALSE	0.256312	0.427065	0.142399	FALSE	6824	0	8.9867	105.4	898	4	4	4	25	6.8	6.8	6.8	3	2	2	3	2	0	2	2	3	3	2	2	3
RAC-beta serine/threonine-protein kinase	AKT2	Interactor	28.1791	28.4245	28.1759	27.8629	27.7423	27.9917	28.0973	28.1942	28.253	28.2646	28.1829	27.8692	-0.0816948	-0.395393	0.463783	0.599618	-0.0783349	FALSE	0.0233496	0.121647	-0.394204	FALSE	1901	0	31.738	55.768	481	7	7	5	64	22.9	22.9	20.2	5	5	4	5	5	5	5	5	4	5	5	4	5
Bcl2-associated agonist of cell death	BAD	Interactor	28.5972	28.7857	28.639	29.0128	28.9239	29.0499	28.5136	28.537	28.8012	28.6763	28.6233	28.9965	-0.0529678	0.320243	0.634044	0.741823	-0.0566906	FALSE	0.0132084	0.0962183	0.321568	FALSE	5622	0	20.805	18.392	168	5	5	5	56	57.7	57.7	57.7	3	2	3	3	3	3	3	2	2	3	2	3	3
LIM domain kinase 1	LIMK1	Interactor	NA	NA	NA	NA	NA	NA	25.0071	NA	NA	NA	25.0071	NA	NA	NA	NA	NA	NA	FALSE	NA	NA	NA	FALSE	2407	0.00025991	3.5771	72.584	647	5	5	5	6	18.7	18.7	18.7	0	0	1	0	1	1	2	0	1	0	0	1	0
Mitogen-activated protein kinase kinase kinase 1	MAP3K1	Interactor	NA	NA	NA	NA	NA	25.3593	NA	NA	NA	NA	NA	25.3593	NA	NA	NA	NA	NA	FALSE	NA	NA	NA	FALSE	3132	0	9.1922	164.47	1512	5	5	5	8	5.4	5.4	5.4	1	1	1	1	0	1	0	1	2	1	1	1	1
Megakaryocyte-associated tyrosine-protein kinase	MATK	Interactor	25.7359	NA	25.8147	NA	NA	NA	NA	NA	NA	25.7758	NA	NA	NA	NA	NA	NA	NA	FALSE	NA	NA	NA	FALSE	2084	0	9.8922	56.468	507	6	5	5	12	16.6	14.6	14.6	3	2	3	1	1	1	3	2	3	2	1	2	0
Protein kinase C beta type	PRKCB	Interactor	29.1611	29.1949	29.2101	29.5331	29.7303	29.5338	29.2094	29.1725	29.3392	29.1888	29.2422	29.6021	0.0533125	0.413251	0.416803	0.56224	0.0516696	FALSE	0.0205335	0.115846	0.410368	FALSE	1238	0	63.756	76.868	671	10	10	5	118	22.7	22.7	13.1	7	6	8	8	7	7	5	4	5	7	6	8	8
Proto-oncogene tyrosine-protein kinase Src	SRC	Interactor	28.828	28.8715	28.5926	29.488	29.5216	29.4359	28.8666	28.8603	29.1922	28.7691	28.9815	29.4823	0.212432	0.713158	0.212678	0.36725	0.209011	FALSE	0.0097253	0.0884009	0.717832	FALSE	1452	0	33.139	59.834	536	11	6	5	47	24.4	16.8	15.3	6	5	4	8	7	7	9	7	6	3	4	2	5
TP53-regulating kinase	TP53RK	Interactor	30.3577	30.4494	30.2469	30.4842	30.3188	30.4855	30.2518	30.3904	30.4718	30.3537	30.3742	30.4316	0.0204281	0.0778752	0.829693	0.889492	0.0199586	FALSE	0.387104	0.551453	0.0781492	FALSE	6177	0	47.758	28.16	253	5	5	5	67	31.2	31.2	31.2	5	4	5	4	4	4	5	3	4	5	4	5	4
Wee1-like protein kinase	WEE1	Interactor	NA	NA	28.6354	NA	NA	NA	NA	NA	NA	28.6354	NA	NA	NA	NA	NA	NA	NA	FALSE	NA	NA	NA	FALSE	1864	0.00076258	2.9729	71.597	646	5	5	5	14	9.1	9.1	9.1	1	2	3	1	1	1	2	1	0	1	2	3	1
Serine/threonine-protein kinase B-raf	BRAF	Interactor	27.3329	26.893	27.1612	26.6944	NA	27.1371	27.2636	26.9984	26.9022	27.1402	27.063	26.9327	-0.0772297	-0.207514	0.681161	0.77679	-0.0742461	FALSE	0.505761	0.655111	-0.213214	FALSE	1509	0	11.271	84.436	766	8	6	6	29	15.8	13.3	13.3	2	3	4	3	2	4	3	3	3	2	2	4	2
Serine/threonine-protein kinase Chk1	CHEK1	Interactor	29.9137	29.7604	29.6545	29.4497	29.3091	29.5951	29.7713	29.5941	29.775	29.7802	29.7159	29.4561	-0.0642294	-0.324102	0.551042	0.675846	-0.0627229	FALSE	0.044191	0.164448	-0.324884	FALSE	368	0	166.96	54.433	476	6	6	6	97	18.1	18.1	18.1	4	4	4	4	3	3	5	5	4	4	4	4	4
Tyrosine-protein kinase Fyn	FYN	Interactor	29.792	29.5844	29.5409	29.5436	29.4888	29.4787	29.3881	29.1312	29.3336	29.6433	29.2885	29.504	-0.354872	-0.139361	0.0321529	0.133224	-0.354815	FALSE	0.217828	0.385626	-0.135419	FALSE	1243	0	22.774	60.761	537	9	6	6	74	25.9	20.5	20.5	6	5	6	4	5	6	6	5	5	5	5	6	3
LIM domain kinase 2	LIMK2	Interactor	NA	NA	NA	NA	NA	NA	NA	25.5875	NA	NA	25.5875	NA	NA	NA	NA	NA	NA	FALSE	NA	NA	NA	FALSE	2408	0	6.6822	72.231	638	6	6	6	15	14.3	14.3	14.3	1	1	2	1	2	2	1	2	2	1	1	2	1
Mitogen-activated protein kinase 7	MAPK7	Interactor	27.4238	27.3699	27.1636	27.4205	27.3204	27.3421	27.1889	27.5051	27.5648	27.3234	27.4288	27.3617	0.105384	0.038288	0.520485	0.64974	0.100489	FALSE	0.660499	0.78022	0.0419333	FALSE	3118	0	12.888	88.385	816	6	6	6	30	12	12	12	3	3	3	3	4	2	2	3	3	3	3	3	3
Protein argonaute-1	AGO1	Interactor	27.9496	28.1304	28.0378	27.8437	27.3707	28.1991	28.241	27.9331	28.3253	28.0412	28.1761	27.8436	0.134934	-0.197573	0.406456	0.554266	0.127214	FALSE	0.432333	0.594267	-0.234792	FALSE	7917	0	56.607	97.213	857	13	9	7	51	23.3	16.7	13.2	8	7	8	7	5	4	8	6	5	5	4	5	5
Glycogen synthase kinase-3 alpha	GSK3A	Interactor	30.6237	30.6548	30.3682	30.3585	30.3354	30.4226	30.1628	30.5251	30.3431	30.5545	30.3512	30.3726	-0.203257	-0.18186	0.21393	0.368657	-0.205237	FALSE	0.184121	0.350064	-0.176737	FALSE	2255	0	121.24	50.98	483	9	7	7	110	26.9	23.8	23.8	8	9	8	7	8	7	7	8	7	6	7	6	5
Hepatocyte growth factor receptor	MET	Interactor	NA	NA	NA	NA	NA	NA	NA	NA	26.3256	NA	26.3256	NA	NA	NA	NA	NA	NA	FALSE	NA	NA	NA	FALSE	1313	0	8.5529	155.54	1390	8	7	7	14	10.2	9.6	9.6	0	2	1	0	4	2	1	3	2	0	1	1	0
Signal transducer and activator of transcription 5B	STAT5B	Interactor	29.1707	29.0879	29.2158	28.3973	28.9381	29.0532	28.9965	28.7519	28.9855	29.1591	28.9156	28.8232	-0.24347	-0.335876	0.0721551	0.196744	-0.246828	FALSE	0.212333	0.380049	-0.361962	FALSE	2332	0	60.633	89.865	787	13	13	7	95	24.4	24.4	15	8	8	8	6	7	8	9	8	6	8	8	8	6
Activated CDC42 kinase 1	TNK2	Interactor	NA	NA	NA	NA	25.484	NA	NA	NA	NA	NA	NA	25.484	NA	NA	NA	NA	NA	FALSE	NA	NA	NA	FALSE	2969	0	6.9155	114.57	1038	7	7	7	19	14.7	14.7	14.7	3	2	2	3	4	0	2	0	0	3	2	2	3
Receptor tyrosine-protein kinase erbB-2	ERBB2	Interactor	28.2244	28.054	28.1695	27.9151	27.7236	27.4627	27.9134	27.8678	27.7187	28.151	27.8357	27.7123	-0.315376	-0.438733	0.0157542	0.09863	-0.316011	FALSE	0.0610794	0.193576	-0.448796	FALSE	1207	0	66.596	137.91	1255	8	8	8	79	11.6	11.6	11.6	5	5	7	6	5	3	5	7	4	5	5	7	6
Glycogen synthase kinase-3 beta	GSK3B	Interactor	32.3162	32.1821	32.1845	32.1673	32.046	32.1645	31.8582	31.9244	32.0186	32.229	31.9352	32.127	-0.293745	-0.10197	0.010299	0.0822643	-0.293875	FALSE	0.164385	0.329278	-0.101691	FALSE	2256	0	166.7	46.744	420	10	10	8	189	41.9	41.9	38.3	7	8	8	9	8	8	8	8	10	7	8	8	9
5-AMP-activated protein kinase catalytic subunit alpha-2	PRKAA2	Interactor	29.0156	28.8169	28.9997	29.1246	29.1777	29.4176	29.5766	29.4691	29.0409	28.9469	29.3801	29.2457	0.433258	0.298807	0.111034	0.246935	0.418123	FALSE	0.0617378	0.194935	0.295855	FALSE	2437	0	33.262	62.319	552	11	8	8	62	29.3	20.3	20.3	7	9	7	10	9	7	6	7	7	5	6	5	7
Serine/threonine-protein kinase A-Raf	ARAF	Interactor	29.1474	28.9573	29.1011	29.0639	29.1635	29.1451	28.6097	28.4203	28.6321	29.0709	28.5571	29.1248	-0.513761	0.0539426	0.00465731	0.0657314	-0.514597	FALSE	0.453749	0.612887	0.055544	FALSE	1391	0	22.987	67.585	606	12	9	9	83	31.8	26.6	26.6	8	9	6	8	9	10	5	5	6	7	7	5	6
Calcium/calmodulin-dependent protein kinase type II subunit gamma	CAMK2G	Interactor	31.3463	31.2898	31.0546	31.1961	31.2208	31.2083	31.2018	31.0519	30.9252	31.2357	31.0641	31.2085	-0.171564	-0.0271852	0.228631	0.385314	-0.170574	FALSE	0.830246	0.898335	-0.0217934	FALSE	3206	0	85.763	62.608	558	17	13	9	210	48.9	40.1	30.6	14	14	14	13	12	14	14	14	14	10	10	10	9
Tyrosine-protein kinase JAK1	JAK1	Interactor	NA	27.1172	27.3184	NA	27.6274	27.7345	27.3361	27.5775	27.4281	27.2213	27.4507	27.6819	0.229396	0.46063	0.203709	0.357937	0.229449	FALSE	0.0856937	0.229579	0.46314	FALSE	1717	0	46.902	133.28	1154	9	9	9	31	13.4	13.4	13.4	2	2	2	4	3	3	3	4	1	2	2	2	4
Mitogen-activated protein kinase kinase kinase MLT	ZAK	Interactor	28.4351	28.7591	28.5482	28.295	28.2591	28.2975	28.7024	28.0032	28.281	28.5871	28.3578	28.284	-0.229292	-0.303161	0.347472	0.500718	-0.25193	FALSE	0.0864167	0.230353	-0.296957	FALSE	7505	0	31.254	91.154	800	9	9	9	46	13.6	13.6	13.6	3	2	5	6	2	3	6	4	4	3	2	5	6
Heat shock factor protein 1	HSF1	Interactor	27.451	28.9877	29.1657	29.4157	28.8421	29.4445	29.8101	29.8269	29.9859	28.7108	29.8765	29.2595	1.16575	0.548751	0.131536	0.273551	1.3395	FALSE	0.328248	0.494789	0.699331	FALSE	2824	0	55.736	57.26	529	11	11	10	69	33.1	33.1	31.4	2	6	6	6	4	8	7	8	6	2	6	6	6
Mitogen-activated protein kinase kinase kinase 2	MAP3K2	Interactor	28.973	28.5557	28.5721	28.9606	28.9233	28.9265	28.4721	28.5506	28.4681	28.7136	28.4974	28.9369	-0.216117	0.223341	0.272646	0.428599	-0.203343	FALSE	0.224448	0.393762	0.236519	FALSE	8148	0	58.964	69.74	619	11	11	10	71	24.6	24.6	21.2	6	5	7	6	2	5	5	4	3	6	5	7	6
Casein kinase I isoform alpha;Casein kinase I isoform alpha-like	CSNK1A1;CSNK1A1L	Interactor	29.6449	29.8681	29.9809	29.7203	29.6648	29.6374	29.7915	29.6344	29.8729	29.838	29.7696	29.6746	-0.0683513	-0.163366	0.622295	0.733239	-0.0650534	FALSE	0.249015	0.419094	-0.157116	FALSE	2190	0	20.057	38.914	337	11	11	11	94	35.9	35.9	35.9	8	8	9	7	7	8	10	8	4	8	8	9	7
Kinase suppressor of Ras 1	KSR1	Interactor	27.4746	27.4627	27.955	27.6771	27.904	27.5707	NA	27.3921	27.5718	27.6496	27.4848	27.7241	-0.164858	0.0744436	0.483187	0.619049	-0.148807	FALSE	0.67664	0.790746	0.0865132	FALSE	4769	0	19.351	102.16	923	12	12	11	32	20.8	20.8	19.8	3	4	3	5	5	2	3	4	4	3	4	3	5
[Pyruvate dehydrogenase (acetyl-transferring)] kinase isozyme 1, mitochondrial	PDK1	Interactor	29.2446	29.0213	29.1862	29.682	29.6514	29.493	29.5951	29.396	29.3927	29.1538	29.4644	29.6111	0.310641	0.457341	0.0304273	0.130021	0.310549	FALSE	0.0070452	0.0782124	0.458055	FALSE	3460	0	37.428	49.244	436	12	12	11	113	41.3	41.3	39.2	6	8	8	7	9	10	9	10	7	6	8	8	7
PIH1 domain-containing protein 1	PIH1D1	Interactor	31.6688	31.519	31.544	31.3383	31.4012	31.5456	31.3485	31.4787	31.3643	31.5788	31.3983	31.431	-0.180447	-0.147773	0.0444089	0.153182	-0.180124	FALSE	0.130143	0.289763	-0.148903	FALSE	7415	0	126.92	32.363	290	11	11	11	162	59	59	59	10	9	9	8	8	6	10	9	9	10	9	9	8
Serine/threonine-protein kinase TBK1	TBK1	Interactor	30.5984	30.4317	30.5142	30.4101	30.4833	30.7689	30.6872	30.463	30.3686	30.5164	30.5125	30.5626	-0.00382512	0.0461892	0.941288	0.964335	-0.00848704	FALSE	0.765671	0.857029	0.0393286	FALSE	7775	0	93.614	83.641	729	11	11	11	119	27.6	27.6	27.6	7	8	8	8	8	7	5	7	8	7	8	8	8
Tyrosine-protein kinase Yes	YES1	Interactor	30.8464	30.6281	30.5381	30.7047	30.9432	30.8846	30.648	30.6586	30.6375	30.6767	30.6481	30.8477	-0.0286364	0.170958	0.826887	0.887661	-0.0227801	FALSE	0.214381	0.382191	0.173318	FALSE	1291	0	68.99	60.801	543	17	15	11	145	45.7	44.4	37.6	9	8	7	10	7	8	11	8	9	7	8	6	8
14-3-3 protein beta/alpha;14-3-3 protein beta/alpha, N-terminally processed	YWHAB	Interactor	33.8271	33.6951	33.9056	34.2524	34.3447	34.5113	33.593	33.8739	33.8466	33.8119	33.7766	34.3735	-0.0352843	0.561568	0.745239	0.827243	-0.0381135	FALSE	0.00517258	0.0701831	0.560158	FALSE	1907	0	323.31	28.082	246	16	11	11	377	64.6	54.5	54.5	15	15	15	14	16	12	13	15	13	11	11	10	10
Tyrosine-protein kinase ABL1	ABL1	Interactor	28.1299	27.9035	28.1828	27.667	27.6115	28.0118	28.0488	27.5449	28.1044	28.0771	27.9204	27.7746	-0.156655	-0.30247	0.448809	0.588518	-0.172671	FALSE	0.120839	0.277596	-0.308607	FALSE	1159	0	192.19	122.87	1130	14	12	12	52	22.8	20.3	20.3	7	6	7	6	7	8	7	4	8	5	5	6	5
Apoptotic protease-activating factor 1	APAF1	Interactor	28.4747	28.4704	28.44	27.9829	28.0195	28.0097	26.8891	27.4209	27.5753	28.4618	27.3237	28.0041	-1.13805	-0.45769	0.0300047	0.129145	-1.16662	FALSE	7.69212e-06	0.0134107	-0.45769	TRUE	359	0	36.919	141.84	1248	12	12	12	68	16.3	16.3	16.3	5	6	6	5	5	4	4	4	3	5	6	6	5
Aurora kinase A	AURKA	Interactor	30.4197	30.2969	30.3858	30.4058	30.3994	30.4823	29.5077	29.7416	29.8241	30.3684	29.6973	30.4297	-0.671104	0.061269	0.0108445	0.0843775	-0.676301	FALSE	0.250937	0.420976	0.0616976	FALSE	402	0	104.62	45.809	403	13	12	12	144	45.7	43.7	43.7	9	10	7	12	9	8	7	10	7	9	10	7	12
Aurora kinase B	AURKB	Interactor	31.7642	31.9426	31.4109	31.7868	31.8511	31.7977	31.6816	31.7037	31.8881	31.7224	31.7608	31.8122	0.0383824	0.0897132	0.781447	0.852861	0.0519143	FALSE	0.56838	0.708676	0.105981	FALSE	5918	0	79.981	39.31	344	13	13	12	155	50.9	50.9	48.5	9	11	10	11	9	11	9	11	10	9	11	10	11
Calcium/calmodulin-dependent protein kinase type II subunit delta	CAMK2D	Interactor	33.1304	33.2245	33.1226	32.966	33.0014	32.985	33.0304	33.0608	32.9331	33.1599	33.0091	32.9842	-0.15078	-0.175705	0.0417309	0.148535	-0.151053	FALSE	0.0247806	0.125837	-0.17503	FALSE	3207	0	170	56.369	499	17	17	12	347	48.7	48.7	36.7	15	14	14	16	15	14	16	14	13	15	14	14	16
Cyclin-dependent kinase 9	CDK9	Interactor	30.7486	30.589	30.7775	30.5041	30.6523	30.9329	30.7946	31.0347	31.0619	30.7074	30.9686	30.7075	0.261264	0.000164566	0.0741164	0.199546	0.258713	FALSE	0.954778	0.973804	-0.00858252	FALSE	2290	0	140.99	42.777	372	14	13	12	150	51.9	49.7	48.1	9	8	8	8	9	8	11	9	9	8	8	8	7
Neurogenic locus notch homolog protein 1;Notch 1 extracellular truncation;Notch 1 intracellular domain	NOTCH1	Interactor	27.1315	27.0755	NA	27.1518	27.3425	27.1752	26.8311	26.9146	NA	27.1038	26.8734	27.2257	-0.230358	0.121903	0.0566917	0.173757	-0.23069	FALSE	0.178482	0.344164	0.119645	FALSE	2138	0	21.858	272.5	2555	12	12	12	36	9.7	9.7	9.7	3	3	0	3	4	6	6	2	1	3	3	0	3
Non-receptor tyrosine-protein kinase TYK2	TYK2	Interactor	28.4422	28.7445	28.6153	28.3832	28.4455	28.2998	28.496	28.5559	28.4462	28.6059	28.5001	28.3774	-0.105868	-0.228554	0.36986	0.521733	-0.101284	FALSE	0.107653	0.260051	-0.224502	FALSE	1841	0	33.601	133.65	1187	12	12	12	67	17.7	17.7	17.7	10	8	6	3	4	5	5	5	5	10	8	6	3
Cyclin-dependent kinase 2	CDK2	Interactor	32.7984	32.7397	32.6797	32.5753	32.5299	32.3503	32.6369	32.614	32.625	32.7401	32.6253	32.4884	-0.114794	-0.251693	0.0747223	0.199997	-0.11401	FALSE	0.0468409	0.169132	-0.254106	FALSE	1746	0	98.439	33.929	298	16	14	13	217	54	47.7	47.7	11	11	10	12	12	9	12	11	11	9	10	9	10
Cyclin-dependent kinase 6	CDK6	Interactor	31.4478	31.5765	31.3335	30.8016	30.9394	30.8305	31.2283	31.0526	31.1153	31.456	31.1339	30.8584	-0.322116	-0.59758	0.024606	0.117882	-0.320537	FALSE	0.00398939	0.0652047	-0.595389	FALSE	2817	0	156.35	36.938	326	14	13	13	155	49.4	46.9	46.9	12	11	12	9	9	8	10	12	14	11	11	12	8
Mitogen-activated protein kinase 3	MAPK3	Interactor	31.1593	31.1306	31.0814	31.2039	31.1947	31.055	31.5419	31.338	31.1941	31.1241	31.3651	31.1528	0.240994	0.0286852	0.140085	0.282993	0.234253	FALSE	0.643513	0.766472	0.0274539	FALSE	1788	0	76.913	43.135	379	18	13	13	184	50.4	41.2	41.2	11	13	14	13	14	14	12	13	15	8	9	10	10
Glucocorticoid receptor	NR3C1	Interactor	28.3768	28.3533	28.2604	27.9814	27.7392	28.2724	27.9044	27.9424	28.2727	28.331	28.0495	28.0142	-0.281515	-0.316878	0.121082	0.260529	-0.290354	FALSE	0.157944	0.322734	-0.332522	FALSE	1198	0	82.888	85.658	777	13	13	13	70	30.8	30.8	30.8	6	5	8	7	6	6	8	8	4	6	5	8	7
Serine/threonine-protein kinase PAK 1	PAK1	Interactor	31.4828	31.3482	31.4484	31.5174	31.5266	31.6199	31.1677	31.3173	31.0858	31.4276	31.1934	31.5554	-0.234109	0.127848	0.0521287	0.166674	-0.236193	FALSE	0.0718949	0.209823	0.128222	FALSE	3113	0	104.72	60.646	545	20	15	13	196	50.8	41.1	36.5	14	11	16	15	13	15	17	15	13	9	7	11	11
RAF proto-oncogene serine/threonine-protein kinase	RAF1	Interactor	30.2331	30.1221	30.075	30.2	30.3513	30.3276	30.195	30.3755	30.2666	30.1449	30.281	30.2945	0.136045	0.149583	0.127062	0.268043	0.135659	FALSE	0.0872488	0.231724	0.1496	FALSE	1193	0	115.66	73.051	648	16	16	13	133	39.4	39.4	34.4	7	11	13	9	11	9	10	9	13	7	11	13	9
Protein argonaute-2	AGO2	Interactor	30.3184	30.2512	30.1004	30.0558	30.0995	30.1592	30.1158	30.1955	30.2945	30.2262	30.2038	30.1055	-0.0223798	-0.120735	0.809156	0.874243	-0.021381	FALSE	0.199702	0.366656	-0.118505	FALSE	7908	0	108.91	97.207	859	19	19	14	121	39.3	39.3	30.7	9	11	8	7	7	9	11	10	9	9	11	8	7
PAS domain-containing serine/threonine-protein kinase	PASK	Interactor	29.2346	29.3097	29.4772	28.8502	29.4887	29.0714	28.7114	29.3442	29.4118	29.3441	29.1884	29.1615	-0.155675	-0.18262	0.500749	0.633672	-0.18468	FALSE	0.395293	0.559309	-0.20373	FALSE	6154	0	81.838	142.93	1323	14	14	14	133	25.2	25.2	25.2	11	10	11	8	7	7	5	9	10	11	10	11	8
Interleukin-1 receptor-associated kinase 1	IRAK1	Interactor	30.5181	30.573	30.602	30.5049	30.5336	30.6606	30.1467	30.2294	30.1749	30.5648	30.1841	30.568	-0.38073	0.00317571	0.00038624	0.0329465	-0.380721	TRUE	0.972768	0.982534	0.00199372	FALSE	2323	0	74.598	76.536	712	16	16	15	173	36.7	36.7	35.5	11	13	14	9	10	12	8	8	8	11	13	14	9
Tyrosine-protein kinase Lyn	LYN	Interactor	30.041	29.8999	29.8997	30.6923	30.4501	30.3117	30.2173	30.1204	30.3826	29.9484	30.2442	30.4934	0.295764	0.544942	0.0405627	0.146621	0.293227	FALSE	0.0263316	0.127429	0.537834	FALSE	1292	0	64.344	58.573	512	17	17	15	145	43.8	43.8	40.8	14	12	8	14	12	7	12	13	10	14	12	8	14
5-AMP-activated protein kinase catalytic subunit alpha-1	PRKAA1	Interactor	30.6198	30.6023	30.7561	30.6925	30.724	30.5863	30.4103	30.3353	30.4827	30.6611	30.4107	30.6688	-0.250367	0.00771172	0.0186064	0.106349	-0.249966	FALSE	0.904699	0.942664	0.00817414	FALSE	3107	0	60.894	64.009	559	18	18	15	132	39.2	39.2	30.2	8	10	7	12	10	10	9	16	11	8	10	7	12
Receptor-interacting serine/threonine-protein kinase 1	RIPK1	Interactor	30.1722	30.1145	30.1611	30.1826	30.5074	30.4807	30.3805	30.2764	30.444	30.1495	30.3686	30.3975	0.219141	0.248057	0.0347295	0.136907	0.217711	FALSE	0.143087	0.304325	0.240947	FALSE	3203	0	76.533	75.93	671	15	15	15	137	31.9	31.9	31.9	8	7	9	9	7	8	13	7	11	8	7	9	9
14-3-3 protein gamma;14-3-3 protein gamma, N-terminally processed	YWHAG	Interactor	33.6019	33.5897	33.6293	33.3581	33.3552	33.3932	33.2359	32.9066	33.5503	33.607	33.2547	33.3689	-0.352317	-0.238117	0.179894	0.330783	-0.376022	FALSE	0.000149367	0.0300537	-0.238126	TRUE	2610	0	237.77	28.302	247	18	16	15	323	74.9	74.9	68.4	14	14	13	13	13	11	10	12	15	12	12	11	11
14-3-3 protein theta	YWHAQ	Interactor	34.6875	35.003	34.9723	34.8282	34.8087	35.1392	34.9669	35.0778	34.9882	34.8944	35.0118	34.9335	0.117327	0.0390407	0.345361	0.498417	0.123351	FALSE	0.809823	0.884891	0.0377435	FALSE	1787	0	323.31	27.764	245	19	15	15	408	66.1	62.4	62.4	15	15	17	15	17	15	16	17	15	12	12	13	12
Inhibitor of nuclear factor kappa-B kinase subunit alpha	CHUK	Interactor	29.1036	28.9491	28.6509	29.0405	29.1362	29.0366	28.7228	28.8909	28.8578	28.9132	28.8256	29.0718	-0.0875919	0.158604	0.630299	0.739523	-0.0773869	FALSE	0.328573	0.49515	0.169882	FALSE	438	0	19.554	84.639	745	16	16	16	55	27	27	27	5	4	5	4	6	8	5	7	5	5	4	5	4
Inhibitor of nuclear factor kappa-B kinase subunit beta	IKBKB	Interactor	29.9242	29.741	29.8126	29.7687	29.7148	29.8232	30.0276	29.6498	29.9238	29.8279	29.8757	29.7696	0.047778	-0.0583612	0.764192	0.840622	0.0411253	FALSE	0.419488	0.584235	-0.0570628	FALSE	391	0	95.198	86.563	756	16	16	16	137	33.5	33.5	33.5	9	10	11	9	7	8	11	9	11	9	10	11	9
Mitogen-activated protein kinase kinase kinase 7	MAP3K7	Interactor	28.5306	28.544	28.5509	28.7713	28.753	29.0888	28.7865	29.071	28.6554	28.5419	28.8483	28.8795	0.306374	0.337589	0.137068	0.279814	0.295814	FALSE	0.0939854	0.241908	0.329181	FALSE	549	0	105.07	67.195	606	16	16	16	87	41.7	41.7	41.7	7	8	9	8	6	10	9	8	8	7	8	9	8
14-3-3 protein zeta/delta	YWHAZ	Interactor	35.2964	35.3918	35.4398	35.5787	35.6901	35.64	35.7096	35.602	35.6583	35.3772	35.6573	35.637	0.280077	0.259728	0.00739424	0.0739726	0.280634	FALSE	0.00948532	0.0877671	0.260235	FALSE	2689	0	323.31	27.745	245	20	18	16	648	65.3	65.3	61.6	19	18	20	19	20	17	18	19	17	17	16	18	17
NF-kappa-B essential modulator	IKBKG	Interactor	31.3934	31.4091	31.386	31.4694	31.5081	31.4258	31.2072	31.2163	31.4037	31.3962	31.2786	31.4681	-0.117602	0.0719572	0.199489	0.352974	-0.120451	FALSE	0.0849617	0.229006	0.0715983	FALSE	8401	0	105.14	48.197	419	17	17	17	167	49.4	49.4	49.4	14	13	14	12	12	13	11	10	9	14	13	14	12
Cellular tumor antigen p53	TP53	Interactor	33.0865	33.0213	33.0285	32.973	33.2138	33.1566	32.8662	32.9449	33.0239	33.0457	32.9464	33.118	-0.0993036	0.0723318	0.144972	0.289248	-0.100444	FALSE	0.445534	0.605265	0.06902	FALSE	1209	0	126.77	43.653	393	17	17	17	300	72.8	72.8	72.8	13	14	16	14	14	13	14	14	13	13	14	16	14
TGF-beta-activated kinase 1 and MAP3K7-binding protein 1	TAB1	Interactor	30.6644	30.9534	30.7392	30.8094	30.8616	30.9808	30.6479	30.9234	30.771	30.7909	30.7852	30.8857	-0.00575803	0.0947683	0.968766	0.98091	-0.00490479	FALSE	0.395153	0.559309	0.0982398	FALSE	3565	0	97.363	54.643	504	18	18	18	195	61.5	61.5	61.5	12	10	13	11	10	13	14	12	11	12	10	13	11
14-3-3 protein eta	YWHAH	Interactor	33.058	33.2767	33.2531	33.1932	33.1191	33.3546	33.473	33.4966	33.4089	33.1992	33.46	33.2256	0.260798	0.0264641	0.0487178	0.161633	0.263602	FALSE	0.801569	0.879	0.0263618	FALSE	2919	0	231.58	28.218	246	20	18	18	312	64.2	64.2	64.2	15	14	14	15	13	13	14	19	14	13	12	12	13
Cyclin-dependent kinase 4	CDK4	Interactor	32.8463	33.0266	32.9583	32.8197	32.6627	32.9907	33.0157	33.0902	33.1004	32.9456	33.0692	32.8306	0.12363	-0.11502	0.124942	0.265303	0.125042	FALSE	0.348102	0.514092	-0.119338	FALSE	1433	0	124.19	33.729	303	20	19	19	397	70.3	67.7	67.7	17	16	14	18	17	17	18	18	19	16	16	14	17
Casein kinase II subunit alpha	CSNK2A2	Interactor	32.693	32.8422	32.7717	32.5919	32.5786	32.5209	32.5926	32.6142	32.7058	32.7702	32.6383	32.5641	-0.131869	-0.206097	0.0792962	0.206436	-0.131424	FALSE	0.0245241	0.124977	-0.20514	FALSE	1634	0	237.12	41.213	350	19	19	19	308	61.4	61.4	61.4	17	17	18	17	18	17	15	17	15	17	17	18	17
Mitogen-activated protein kinase 1	MAPK1	Interactor	32.8019	32.8762	32.7887	32.8487	32.9661	32.9658	32.9903	32.9184	32.9213	32.8228	32.9437	32.9279	0.120945	0.105136	0.0290785	0.126599	0.121076	FALSE	0.101218	0.252612	0.104603	FALSE	1816	0	148.87	41.389	360	25	25	20	393	70.6	70.6	60.8	19	19	21	21	18	19	19	20	21	19	19	21	21
Ribosomal protein S6 kinase alpha-1	RPS6KA1	Interactor	31.9677	32.0342	32.1247	32.2136	32.132	32.22	32.048	32.0355	31.9723	32.0436	32.019	32.1891	-0.0246403	0.145434	0.676453	0.77267	-0.0235806	FALSE	0.063751	0.197423	0.14632	FALSE	3511	0	285.86	82.722	735	31	31	21	349	52.2	52.2	36.7	18	19	21	18	19	19	22	19	15	18	19	21	18
14-3-3 protein epsilon	YWHAE	Interactor	36.0023	36.0663	36.1081	35.7419	35.7461	35.8387	35.7746	35.7436	35.7444	36.0596	35.7543	35.7762	-0.305292	-0.283331	0.00571015	0.0703607	-0.304709	FALSE	0.00302528	0.0604208	-0.283373	FALSE	2625	0	323.31	29.174	255	24	24	22	1124	77.6	77.6	74.5	21	21	20	21	20	20	18	21	20	21	21	20	21
Focal adhesion kinase 1	PTK2	Interactor	31.697	31.7115	31.647	31.7586	31.9254	31.8954	31.8995	31.9649	32.0355	31.6854	31.9677	31.8616	0.28227	0.17619	0.00821561	0.0769261	0.281464	FALSE	0.062095	0.195534	0.174644	FALSE	2926	0	157.27	119.23	1052	27	27	26	334	44	44	43.3	17	17	17	16	15	21	19	19	18	17	17	17	16
Serine/threonine-protein kinase Nek9	NEK9	Interactor	32.9357	32.7987	33.0378	32.518	32.4563	32.6167	32.8188	32.735	32.8472	32.9274	32.8011	32.5318	-0.126273	-0.395533	0.209826	0.364368	-0.123742	FALSE	0.0126416	0.0950249	-0.39374	FALSE	5308	0	323.31	107.17	979	30	30	29	359	51.7	51.7	51	20	20	25	19	17	19	21	18	20	20	20	25	19
RuvB-like 2	RUVBL2	Interactor	33.962	33.88	33.8322	33.4012	33.415	33.4224	33.5287	33.6593	33.7314	33.8924	33.6422	33.4129	-0.250189	-0.47948	0.0305097	0.130021	-0.251611	FALSE	0.00522467	0.0701831	-0.478507	FALSE	8079	0	176.52	51.156	463	34	34	34	510	66.3	66.3	66.3	26	27	27	24	21	25	25	24	21	26	27	27	24
RuvB-like 1	RUVBL1	Interactor	34.9958	35.0326	35.056	34.5358	34.5519	34.5616	34.6145	34.7162	34.6981	35.0284	34.6769	34.5498	-0.351435	-0.478598	0.00186508	0.0500543	-0.351899	FALSE	0.000271784	0.0358629	-0.478425	TRUE	8090	0	323.31	50.227	456	36	36	36	920	73.5	73.5	73.5	32	31	33	29	30	31	30	27	30	32	31	33	29
DNA-dependent protein kinase catalytic subunit	PRKDC	Interactor	36.4029	36.3103	36.3992	36.6124	36.6142	36.6829	36.9125	36.9462	36.9699	36.3714	36.9431	36.6369	0.571626	0.265454	0.000390872	0.0329465	0.572065	TRUE	0.00283848	0.0604208	0.26571	FALSE	2748	0	323.31	469.08	4128	207	207	207	3480	53.2	53.2	53.2	142	139	151	160	153	147	172	177	170	142	139	151	160
	.copy.1	Putative interactor	32.3454	32.3775	32.2129	32.0673	32.1454	32.0079	31.8129	31.9856	31.8543	32.3137	31.8862	32.0746	-0.427518	-0.239059	0.00413594	0.0634687	-0.427671	FALSE	0.0225993	0.120221	-0.238417	FALSE	19	0	231.84	102.45	919	27	27	2	335	33.2	33.2	2.2	15	18	17	15	17	16	14	14	12	15	18	17	15
	.copy.65	Putative interactor	30.2895	30.4121	30.3262	31.3299	31.1443	30.7578	31.05	31.1507	31.3	30.3435	31.1706	31.0965	0.827067	0.753014	0.00221319	0.0528076	0.824314	FALSE	0.0434178	0.162503	0.734747	FALSE	210	0	14.529	27.168	237	10	2	2	48	40.5	16	16	8	8	7	8	8	8	8	6	8	2	2	1	2
Actin, cytoplasmic 2;Actin, cytoplasmic 2, N-terminally processed	ACTG1	Putative interactor	38.7024	38.6874	38.6349	38.7758	38.8103	38.8511	38.7068	38.7684	38.7487	38.6752	38.7415	38.8127	0.0663575	0.137536	0.0729082	0.198032	0.066418	FALSE	0.0100782	0.0888554	0.137496	FALSE	2701	0	323.31	41.792	375	38	38	2	5221	90.7	90.7	4.8	29	33	32	34	33	32	31	34	30	29	33	32	34
Retinal dehydrogenase 1	ALDH1A1	Putative interactor	26.6604	NA	26.8266	NA	25.754	NA	NA	NA	NA	26.7459	NA	25.754	NA	-0.991959	NA	NA	NA	FALSE	NA	NA	NA	FALSE	1147	0	5.9261	54.861	501	5	2	2	11	9.4	5.8	5.8	3	2	3	2	5	4	2	3	1	2	1	2	0
ATP synthase subunit f, mitochondrial	ATP5J2	Putative interactor	29.1904	29.3625	28.9759	29.3065	29.4289	29.2591	28.7952	28.6568	29.2855	29.1849	28.9385	29.3333	-0.246379	0.148386	0.313113	0.469118	-0.263759	FALSE	0.301461	0.471589	0.15521	FALSE	2486	0	6.9552	10.918	94	4	2	2	35	42.6	17	17	4	4	4	4	4	4	4	4	4	2	2	2	2
Serine/threonine-protein kinase BRSK1	BRSK1	Putative interactor	NA	NA	NA	27.9059	NA	27.9565	NA	28.0756	27.9562	NA	28.0171	27.9314	NA	NA	NA	NA	NA	FALSE	NA	NA	NA	FALSE	5316	0	5.5098	85.086	778	4	2	2	13	7.5	4.6	4.6	1	2	2	1	1	1	2	1	1	1	1	1	1
Cyclin-dependent kinase 11B	CDK11B	Putative interactor	30.0335	30.0774	30.1416	30.0046	29.9691	30.0145	30.2449	30.4048	30.1842	30.0849	30.281	29.9962	0.19613	-0.0886457	0.0801972	0.207382	0.193786	FALSE	0.0902612	0.236814	-0.0880927	FALSE	1666	0	57.424	92.706	795	17	17	2	141	18.4	18.4	1.6	11	12	10	11	9	10	11	9	9	11	12	10	11
Charged multivesicular body protein 4a	CHMP4A	Putative interactor	27.6052	NA	27.6669	27.9632	NA	27.5807	NA	27.5975	27.9062	27.6364	27.7601	27.7846	0.123683	0.148226	0.588742	0.707317	0.115772	FALSE	0.605797	0.736613	0.135913	FALSE	6600	0	5.3711	25.098	222	4	2	2	19	29.7	14.4	14.4	3	3	3	3	3	3	2	4	4	1	1	1	1
Protein canopy homolog 2	CNPY2	Putative interactor	33.1721	33.1304	33.2103	33.3165	33.2902	33.3016	33.1032	33.0447	33.0191	33.1713	33.0561	33.3028	-0.115175	0.131499	0.0276478	0.124361	-0.115238	FALSE	0.020742	0.116081	0.131828	FALSE	8105	0	77.933	20.652	182	14	14	2	273	71.4	71.4	8.8	10	12	13	12	12	12	11	10	13	10	12	13	12
Cytoplasmic polyadenylation element-binding protein 4;Cytoplasmic polyadenylation element-binding protein 3	CPEB4;CPEB3	Putative interactor	27.4478	27.6885	27.6551	27.7197	27.5503	27.2742	27.4401	27.5487	27.6944	27.601	27.5649	27.5263	-0.0361661	-0.0747542	0.749236	0.830581	-0.0360806	FALSE	0.618871	0.747024	-0.0824141	FALSE	3667	0	12.488	80.151	729	6	6	2	39	13	13	5.1	3	4	3	4	4	4	5	5	3	3	4	3	4
Dedicator of cytokinesis protein 8	DOCK8	Putative interactor	NA	NA	NA	NA	NA	NA	26.9759	NA	NA	NA	26.9759	NA	NA	NA	NA	NA	NA	FALSE	NA	NA	NA	FALSE	5185	0.0083862	1.5597	238.53	2099	4	2	2	7	3.3	2.1	2.1	1	2	3	2	2	2	3	2	3	1	0	1	0
Dynein light chain 2, cytoplasmic	DYNLL2	Putative interactor	30.5263	30.459	30.4412	30.2156	30.0937	30.1664	30.255	30.1435	29.5619	30.476	30.0172	30.1594	-0.458794	-0.316561	0.14888	0.293224	-0.488743	FALSE	0.00270559	0.0600271	-0.31696	FALSE	5885	0	14.805	10.35	89	4	2	2	36	51.7	38.2	38.2	4	4	4	4	4	4	4	4	3	2	2	2	2
ERC protein 2	ERC2	Putative interactor	NA	NA	NA	NA	NA	NA	NA	27.4657	NA	NA	27.4657	NA	NA	NA	NA	NA	NA	FALSE	NA	NA	NA	FALSE	432	0.0064056	1.7426	110.56	957	7	2	2	6	8.4	3.2	3.2	6	3	4	5	2	3	3	5	5	1	0	1	1
Glutathione S-transferase Mu 4	GSTM4	Putative interactor	NA	NA	NA	NA	26.9275	NA	NA	NA	NA	NA	NA	26.9275	NA	NA	NA	NA	NA	FALSE	NA	NA	NA	FALSE	2886	0.00013369	4.4233	25.561	218	8	3	2	9	37.2	22.5	14.7	5	3	3	4	5	4	5	3	5	1	0	1	1
General transcription factor IIH subunit 2	GTF2H2	Putative interactor	30.5518	30.4323	30.5419	30.2546	30.3684	30.4887	30.6352	30.5867	30.738	30.5097	30.6547	30.3738	0.144999	-0.135938	0.0711942	0.195314	0.144619	FALSE	0.168755	0.332439	-0.138098	FALSE	3256	0	23.535	44.419	395	11	11	2	133	40.8	40.8	11.6	7	9	6	7	8	8	6	9	7	7	9	6	7
General transcription factor IIH subunit 2-like protein	GTF2H2C	Putative interactor	NA	26.8858	26.6653	26.3909	27.4838	27.0612	26.8102	26.5186	NA	26.7798	26.6718	27.0461	-0.107999	0.2663	0.60891	0.722886	-0.111145	FALSE	0.597849	0.730197	0.203066	FALSE	4219	0	9.7628	44.452	395	11	2	2	32	41	11.9	11.9	7	8	6	7	8	9	6	8	7	1	1	1	1
Histone H1.3	HIST1H1D	Putative interactor	30.1699	30.257	NA	29.921	29.891	29.5911	29.3007	29.4063	NA	30.2141	29.3545	29.8085	-0.859604	-0.405568	0.00716447	0.0733976	-0.859912	FALSE	0.0459976	0.167249	-0.412408	FALSE	1546	0	6.4757	22.35	221	16	2	2	23	39.8	9.5	9.5	12	14	12	11	12	14	14	15	12	1	2	1	1
Histone H2A type 1-C;Histone H2A type 3;Histone H2A type 1-B/E	HIST1H2AC;HIST3H2A;HIST1H2AB	Putative interactor	28.8575	29.4317	27.9455	NA	NA	NA	NA	NA	NA	28.8672	NA	NA	NA	NA	NA	NA	NA	FALSE	NA	NA	NA	FALSE	1215	0	9.342	14.105	130	11	2	2	11	65.4	13.8	13.8	8	9	7	8	8	6	6	8	7	2	2	1	1
Histone H2A type 2-B	HIST2H2AB	Putative interactor	28.5281	28.9878	28.307	28.6006	28.8566	28.2213	NA	26.8902	27.4444	28.6361	27.1938	28.5827	-1.44234	-0.0533908	0.050211	0.164245	-1.44034	FALSE	0.868453	0.921028	-0.0481272	FALSE	4741	0	78.289	13.995	130	8	2	2	30	60.8	10.8	10.8	6	6	6	7	7	5	5	6	6	2	2	2	2
HLA class I histocompatibility antigen, Cw-17 alpha chain	HLA-C	Putative interactor	28.2312	28.5282	28.2298	28.9689	28.815	28.8588	28.8621	29.0678	29.2078	28.3367	29.0528	28.8823	0.716133	0.545628	0.00711254	0.0733976	0.716179	FALSE	0.0174935	0.107341	0.551137	FALSE	5650	0	38.759	41.238	372	6	2	2	40	21.8	4.8	4.8	4	5	4	6	5	5	6	6	4	2	2	2	2
HLA class I histocompatibility antigen, alpha chain E	HLA-E	Putative interactor	29.552	29.1252	29.3893	30.363	30.5392	30.225	30.3045	30.2368	30.2983	29.3661	30.2802	30.3815	0.91411	1.01536	0.0154176	0.0977388	0.924367	FALSE	0.00366053	0.0627104	1.02019	FALSE	1474	0	14.33	40.156	358	5	4	2	45	20.9	16.5	8.9	3	3	3	3	4	3	4	5	3	2	2	2	2
GTPase HRas;GTPase HRas, N-terminally processed	HRAS	Putative interactor	29.8532	29.9787	29.9004	30.3135	30.1174	30.5795	29.8316	30.11	30.2064	29.9117	30.0579	30.3493	0.146227	0.437627	0.343344	0.496368	0.138586	FALSE	0.0771074	0.216955	0.426061	FALSE	1172	0	44.138	21.298	189	11	11	2	91	71.4	71.4	14.8	8	9	8	9	6	5	8	7	7	8	9	8	9
Insulin gene enhancer protein ISL-1	ISL1	Putative interactor	27.4715	27.3784	27.3907	NA	26.7857	NA	NA	NA	NA	27.4141	NA	26.7857	NA	-0.628432	NA	NA	NA	FALSE	NA	NA	NA	FALSE	2588	0.00038442	3.2336	39.035	349	5	5	2	16	20.9	20.9	10.6	2	3	3	1	3	1	1	0	1	2	3	3	1
Kelch-like protein 9	KLHL9	Putative interactor	26.1137	26.0127	26.1801	26.5848	NA	26.1939	26.6879	26.2339	26.4986	26.1038	26.4854	26.4025	0.381565	0.298735	0.0922071	0.222614	0.371314	FALSE	0.369767	0.536814	0.287175	FALSE	7640	0	12.805	69.428	617	5	5	2	21	10.7	10.7	6.2	2	2	2	2	2	3	3	3	2	2	2	2	2
GTPase KRas;GTPase KRas, N-terminally processed	KRAS	Putative interactor	NA	NA	NA	27.6065	NA	27.494	NA	NA	NA	NA	NA	27.5513	NA	NA	NA	NA	NA	FALSE	NA	NA	NA	FALSE	1173	0	8.6433	21.656	189	7	2	2	9	49.2	7.9	7.9	4	5	6	7	5	5	6	4	5	1	1	1	2
Protein mago nashi homolog	MAGOH	Putative interactor	32.121	32.3299	32.1291	32.1578	32.0741	31.876	32.0115	31.9716	32.1193	32.1966	32.0355	32.0407	-0.161098	-0.155841	0.133863	0.275567	-0.159173	FALSE	0.221327	0.390399	-0.157332	FALSE	2585	0	43.896	17.163	146	8	8	2	135	61	61	5.5	4	6	5	4	5	6	6	6	4	4	6	5	4
MAP/microtubule affinity-regulating kinase 4	MARK4	Putative interactor	NA	NA	NA	NA	NA	24.8773	NA	NA	NA	NA	NA	24.8773	NA	NA	NA	NA	NA	FALSE	NA	NA	NA	FALSE	6049	0	5.9412	82.519	752	4	2	2	12	8	4.3	4.3	1	1	1	1	2	3	2	1	3	1	1	1	1
Muscleblind-like protein 2	MBNL2	Putative interactor	NA	NA	26.6808	NA	NA	NA	NA	NA	NA	26.6808	NA	NA	NA	NA	NA	NA	NA	FALSE	NA	NA	NA	FALSE	4055	0	12.061	40.517	373	5	2	2	9	19.3	11.8	11.8	4	4	5	4	3	3	2	3	3	1	1	2	1
Muscleblind-like protein 3	MBNL3	Putative interactor	29.6371	29.386	29.4301	28.8888	28.5092	29.653	28.9921	28.6095	28.7205	29.4886	28.7831	29.0975	-0.705504	-0.391076	0.00932244	0.0789219	-0.710377	FALSE	0.297398	0.468878	-0.467408	FALSE	7321	0	9.1385	38.531	354	4	2	2	45	15.3	10.5	10.5	4	4	4	4	4	3	4	4	4	2	2	2	2
Methyltransferase-like protein 2B	METTL2B	Putative interactor	30.1591	30.3105	30.1661	29.9147	29.7488	29.6012	29.5412	29.9505	29.9577	30.2136	29.8291	29.7606	-0.384488	-0.453031	0.0893885	0.218284	-0.39547	FALSE	0.0200444	0.115203	-0.457016	FALSE	4227	0	52.497	43.426	378	10	10	2	118	29.4	29.4	2.9	9	7	8	7	5	5	8	8	6	9	7	8	7
MOB-like protein phocein	MOB4	Putative interactor	NA	27.9415	NA	28.0824	27.9372	NA	28.304	28.8605	26.9681	27.9415	28.2385	28.0117	0.297043	0.0702134	NA	NA	NA	FALSE	NA	NA	NA	FALSE	8189	0	14.143	26.032	225	10	2	2	24	72	17.8	17.8	7	8	6	7	8	8	7	8	6	1	2	1	2
28S ribosomal protein S28, mitochondrial	MRPS28	Putative interactor	27.8262	NA	27.9527	28.5228	28.2579	27.92	29.0706	28.5857	28.542	27.8908	28.7533	28.2544	0.862496	0.363552	0.0275387	0.124222	0.843319	FALSE	0.179913	0.346237	0.344097	FALSE	8141	0.00026233	3.8184	20.843	187	4	2	2	35	21.4	10.2	10.2	3	2	4	3	2	3	3	2	2	2	1	2	2
GTPase NRas	NRAS	Putative interactor	27.1606	NA	NA	NA	NA	NA	NA	NA	NA	27.1606	NA	NA	NA	NA	NA	NA	NA	FALSE	NA	NA	NA	FALSE	1171	0.0017459	2.4868	21.229	189	10	2	2	19	61.4	12.7	12.7	8	7	9	8	6	5	9	5	5	2	1	2	1
Diphosphoinositol polyphosphate phosphohydrolase 3-beta	NUDT11	Putative interactor	31.2694	31.4787	31.7572	31.8083	31.8213	31.958	31.0439	31.1061	31.0993	31.5157	31.0834	31.8642	-0.432302	0.348483	0.0947739	0.226089	-0.41866	FALSE	0.113353	0.268105	0.360786	FALSE	5909	0	34.631	18.559	164	7	7	2	125	44.5	44.5	7.3	5	7	5	4	4	5	4	4	4	5	7	5	4
Polycomb group RING finger protein 2	PCGF2	Putative interactor	NA	NA	NA	NA	26.1381	NA	26.4108	NA	26.6709	NA	26.5467	26.1381	NA	NA	NA	NA	NA	FALSE	NA	NA	NA	FALSE	1948	0	5.5763	37.788	344	4	2	2	17	15.4	11	11	1	1	1	1	2	1	3	2	3	1	1	1	1
E3 SUMO-protein ligase PIAS2	PIAS2	Putative interactor	27.6162	NA	27.028	NA	26.9117	26.9726	NA	26.6649	26.8503	27.3519	26.7606	26.9425	-0.591314	-0.409448	0.285721	0.440901	-0.564516	FALSE	0.417611	0.5825	-0.379994	FALSE	904	0	113.29	68.24	621	4	3	2	18	11.1	8.7	7.2	2	2	3	2	3	3	2	2	3	1	1	2	1
Phosphatidylinositol 4-phosphate 5-kinase type-1 gamma	PIP5K1C	Putative interactor	NA	25.9225	NA	NA	NA	NA	NA	NA	25.8194	25.9225	25.8194	NA	-0.103136	NA	NA	NA	NA	FALSE	NA	NA	NA	FALSE	668	0	10.625	73.259	668	4	2	2	14	13.6	10.3	10.3	0	3	2	1	2	2	2	4	4	0	2	1	0
POU domain, class 3, transcription factor 2	POU3F2	Putative interactor	27.5022	NA	28.4058	27.8731	27.8182	27.7141	27.9922	27.9361	28.0553	28.0236	27.9954	27.8033	-0.0282266	-0.220276	0.94303	0.96527	0.0405638	FALSE	0.793296	0.873317	-0.152161	FALSE	1645	0	57.14	46.892	443	4	4	2	54	13.5	13.5	11.5	3	1	2	2	3	3	2	4	2	3	1	2	2
Proline-rich protein 11	PRR11	Putative interactor	NA	27.1259	26.9924	27.4609	NA	27.0727	NA	27.1397	27.2518	27.0607	27.1968	27.2798	0.136112	0.219113	0.261396	0.418279	0.136567	FALSE	0.469626	0.625527	0.207635	FALSE	5952	0	16.895	40.085	360	4	4	2	21	22.2	22.2	14.4	0	2	3	2	1	2	1	3	2	0	2	3	2
Periodic tryptophan protein 2 homolog	PWP2	Putative interactor	NA	27.6209	NA	NA	NA	NA	NA	NA	NA	27.6209	NA	NA	NA	NA	NA	NA	NA	FALSE	NA	NA	NA	FALSE	3481	0	15.944	102.45	919	27	2	2	11	33.2	2.2	2.2	15	19	18	15	17	16	15	14	12	1	2	1	1
Ras-related protein Rab-11B	RAB11B	Putative interactor	32.5309	32.6536	32.6691	32.5605	32.6413	32.5228	32.4469	32.4872	32.4511	32.6192	32.4618	32.5757	-0.157325	-0.04346	0.0603391	0.178708	-0.156128	FALSE	0.487178	0.641399	-0.0430007	FALSE	3589	0	191.41	24.488	218	13	13	2	152	57.3	57.3	13.3	10	11	10	9	8	11	11	11	9	10	11	10	9
Ras-related protein Rab-5B	RAB5B	Putative interactor	29.8534	29.694	29.6799	30.2096	30.0674	29.6695	29.6563	29.9766	29.9057	29.7446	29.8526	29.9997	0.10804	0.255142	0.418593	0.563566	0.103797	FALSE	0.273297	0.445941	0.239749	FALSE	2563	0	5.0111	23.707	215	5	2	2	54	27.9	13	13	5	5	5	5	5	5	5	5	5	2	2	2	2
Ras-related protein Rab-6A	RAB6A	Putative interactor	31.1128	31.0495	30.8303	31.1871	31.2888	31.137	31.171	31.1658	31.0654	31.0026	31.1349	31.2057	0.132314	0.203133	0.24768	0.40454	0.136497	FALSE	0.12129	0.277948	0.206737	FALSE	1651	0	20.238	23.593	208	7	7	2	113	34.1	34.1	12.5	7	5	5	6	5	5	5	5	5	7	5	5	6
Ras-related protein Rab-6B	RAB6B	Putative interactor	NA	NA	NA	29.5118	29.6184	NA	NA	NA	NA	NA	NA	29.5661	NA	NA	NA	NA	NA	FALSE	NA	NA	NA	FALSE	7262	0.00026008	3.5952	23.461	208	6	3	2	9	34.6	18.3	12.5	5	3	3	6	5	3	4	3	4	2	0	0	3
Ras-related protein Rab-8B	RAB8B	Putative interactor	26.9618	26.6055	26.8046	27.1488	26.8671	26.9588	26.213	26.7318	26.8212	26.798	26.6125	26.9964	-0.185498	0.198419	0.416525	0.562197	-0.201998	FALSE	0.206648	0.37379	0.200923	FALSE	5621	0	43.524	23.584	207	4	2	2	32	21.3	12.6	12.6	3	3	3	3	3	3	3	3	3	2	2	2	2
Ras-related protein Ral-B	RALB	Putative interactor	29.1395	28.6412	29.1766	29.4549	29.6589	29.4754	28.4038	29.6818	29.6293	29.0055	29.3458	29.5327	0.340227	0.527161	0.619673	0.730742	0.25255	FALSE	0.0732122	0.212323	0.543985	FALSE	1417	0	15.179	23.408	206	4	2	2	45	29.6	13.6	13.6	3	3	3	3	3	3	3	4	3	2	2	2	2
40S ribosomal protein S10;Putative 40S ribosomal protein S10-like	RPS10;RPS10P5	Putative interactor	32.4463	32.3319	32.3971	32.7799	32.3908	32.3637	33.1503	32.8655	32.5477	32.3925	32.8753	32.5244	0.48282	0.131858	0.112359	0.248674	0.462739	FALSE	0.469695	0.625527	0.119737	FALSE	2147	0	259.21	18.898	165	10	2	2	150	44.2	9.1	9.1	9	8	9	8	9	10	8	9	9	2	2	2	2
Homeobox protein SIX2	SIX2	Putative interactor	25.0367	NA	26.4328	NA	NA	NA	25.4532	25.6617	24.7793	25.8975	25.3445	NA	-0.552926	NA	0.644012	0.748815	-0.436705	FALSE	NA	NA	NA	FALSE	7157	0	5.4256	32.286	291	5	2	2	17	18.2	9.3	9.3	4	4	4	3	2	2	4	4	3	2	1	2	0
Mitochondrial dicarboxylate carrier	SLC25A10	Putative interactor	NA	NA	NA	28.6223	28.8676	29.2942	28.6651	28.6223	28.9194	NA	28.7417	28.9552	NA	NA	NA	NA	NA	FALSE	NA	NA	NA	FALSE	7714	0.00013349	4.3517	31.282	287	11	2	2	17	47	11.1	11.1	5	6	7	8	6	7	8	6	6	1	0	1	2
Mothers against decapentaplegic homolog 3	SMAD3	Putative interactor	NA	NA	NA	NA	NA	NA	NA	NA	24.6107	NA	24.6107	NA	NA	NA	NA	NA	NA	FALSE	NA	NA	NA	FALSE	2785	0.0046279	1.9447	48.08	425	10	2	2	6	24.5	5.6	5.6	6	6	7	7	6	8	6	8	6	0	1	0	1
Single-stranded DNA-binding protein 3	SSBP3	Putative interactor	28.7264	28.4031	28.2218	NA	28.288	28.1961	28.5178	28.3645	28.7581	28.4657	28.556	28.2427	0.0902202	-0.222993	0.63483	0.742592	0.0963424	FALSE	0.292194	0.464058	-0.208432	FALSE	6562	0	18.197	40.421	388	4	4	2	48	23.2	23.2	16.5	1	2	2	1	2	3	4	2	4	1	2	2	1
Sulfotransferase 1A4;Sulfotransferase 1A3	SULT1A4;SULT1A3	Putative interactor	NA	NA	NA	NA	NA	NA	NA	NA	26.075	NA	26.075	NA	NA	NA	NA	NA	NA	FALSE	NA	NA	NA	FALSE	1374	0	5.7256	34.196	295	7	2	2	6	41	17.3	17.3	2	2	2	4	4	5	3	3	4	0	0	0	0
Transcriptional enhancer factor TEF-5	TEAD3	Putative interactor	NA	NA	26.5337	NA	NA	NA	NA	NA	NA	26.5337	NA	NA	NA	NA	NA	NA	NA	FALSE	NA	NA	NA	FALSE	6247	0.00013348	4.348	48.676	435	4	2	2	8	14	11.3	11.3	3	3	2	2	1	1	2	2	2	2	1	1	1
Transcriptional enhancer factor TEF-3	TEAD4	Putative interactor	27.3673	NA	27.7107	NA	NA	NA	NA	NA	NA	27.5492	NA	NA	NA	NA	NA	NA	NA	FALSE	NA	NA	NA	FALSE	3535	0	7.4365	48.328	434	4	2	2	12	11.3	8.5	8.5	3	3	3	2	1	2	3	2	1	2	1	2	1
Tumor protein D52	TPD52	Putative interactor	32.1516	32.2165	32.3523	32.7065	32.6604	32.5564	32.4675	32.3797	32.4066	32.2426	32.4184	32.6424	0.175797	0.399835	0.0779811	0.204978	0.177769	FALSE	0.00693696	0.0779072	0.400918	FALSE	2474	0	69.405	24.327	224	9	9	2	273	55.4	55.4	16.5	7	7	6	8	7	7	8	8	8	7	7	6	8
Trophinin	TRO	Putative interactor	NA	NA	NA	NA	NA	NA	NA	26.3992	NA	NA	26.3992	NA	NA	NA	NA	NA	NA	FALSE	NA	NA	NA	FALSE	3038	0	6.2033	143.71	1431	4	2	2	10	5.2	4.6	4.6	1	2	1	3	3	3	2	3	3	0	1	0	1
Tubulin beta-2A chain	TUBB2A	Putative interactor	NA	NA	NA	NA	NA	30.4893	NA	NA	NA	NA	NA	30.4893	NA	NA	NA	NA	NA	FALSE	NA	NA	NA	FALSE	3254	0	6.0251	49.906	445	32	2	2	25	71	3.6	3.6	29	30	31	30	28	28	30	29	29	1	1	2	1
Tubulin beta-2B chain	TUBB2B	Putative interactor	36.0426	35.9853	35.9468	35.9115	35.9362	35.8064	36.0956	36.0386	36.0336	35.9921	36.0562	35.8858	0.0641334	-0.106309	0.140372	0.283376	0.0643958	FALSE	0.100638	0.251918	-0.106861	FALSE	6506	0	146.16	49.953	445	33	9	2	511	79.8	28.5	3.6	30	32	32	31	29	29	31	30	30	8	9	9	8
Ubiquitin-conjugating enzyme E2 E2	UBE2E2	Putative interactor	28.4913	NA	NA	27.7987	NA	28.1997	27.4583	27.3957	NA	28.4913	27.4274	28.0131	-1.06391	-0.478238	NA	NA	NA	FALSE	NA	NA	NA	FALSE	6060	0	16.482	22.255	201	4	2	2	16	28.9	15.9	15.9	3	3	2	3	2	4	3	3	2	1	1	1	1
Ubiquitin-conjugating enzyme E2 E3	UBE2E3	Putative interactor	29.0242	28.7796	28.9083	28.8201	28.8652	28.7344	28.9087	28.7587	28.8594	28.9075	28.8436	28.8076	-0.0638547	-0.0998495	0.507105	0.638796	-0.061746	FALSE	0.310199	0.479474	-0.0974119	FALSE	5678	0	44.747	22.912	207	4	4	2	44	28.5	28.5	15.9	3	3	2	4	3	4	4	4	3	3	3	2	4
Ubiquitin domain-containing protein 1	UBTD1	Putative interactor	NA	NA	NA	NA	27.0879	NA	NA	NA	NA	NA	NA	27.0879	NA	NA	NA	NA	NA	FALSE	NA	NA	NA	FALSE	7038	0	24.475	25.938	227	6	2	2	10	38.3	23.8	23.8	2	1	4	2	3	1	2	3	2	1	1	1	1
Upstream stimulatory factor 2	USF2	Putative interactor	28.8669	28.0828	28.2867	28.6186	28.1897	28.2529	28.3228	28.3798	28.6803	28.4516	28.4697	28.3664	0.018082	-0.0851648	0.863459	0.913235	0.0488301	FALSE	0.84202	0.905756	-0.058417	FALSE	3586	0	69.61	36.954	346	4	4	2	32	11	11	7.5	3	3	2	4	3	3	3	3	3	3	3	2	4
Vesicle-associated membrane protein 3	VAMP3	Putative interactor	30.682	30.6606	30.0537	30.4131	30.6084	30.6421	29.2004	30.4693	31.0017	30.4933	30.401	30.558	-0.0923405	0.0646739	0.705609	0.796086	-0.24168	FALSE	0.715529	0.819131	0.0890737	FALSE	3584	0	48.685	11.309	100	4	2	2	55	41	17	17	4	4	4	4	4	4	3	3	4	2	2	2	2
NEDD4-like E3 ubiquitin-protein ligase WWP2	WWP2	Putative interactor	NA	NA	NA	NA	NA	NA	27.1858	NA	NA	NA	27.1858	NA	NA	NA	NA	NA	NA	FALSE	NA	NA	NA	FALSE	268	0.00013165	3.9018	98.911	870	4	2	2	12	5.3	2.5	2.5	0	1	2	4	2	2	3	2	3	0	1	1	2
Transcription factor YY2	YY2	Putative interactor	NA	NA	NA	NA	25.9899	NA	NA	NA	26.2375	NA	26.2375	25.9899	NA	NA	NA	NA	NA	FALSE	NA	NA	NA	FALSE	493	0.00038378	3.1801	41.347	372	8	2	2	16	14.8	4.3	4.3	5	6	6	4	4	4	5	5	5	1	1	1	1
Zinc finger protein 286A	ZNF286A	Putative interactor	NA	NA	26.0747	NA	NA	NA	NA	25.9891	NA	26.0747	25.9891	NA	-0.0856345	NA	NA	NA	NA	FALSE	NA	NA	NA	FALSE	7079	0	14.131	60.174	521	6	5	2	16	18.8	17.3	9.4	2	1	4	1	3	1	2	2	2	2	1	4	0
Zinc finger protein 595	ZNF595	Putative interactor	NA	NA	27.3387	NA	NA	NA	NA	NA	NA	27.3387	NA	NA	NA	NA	NA	NA	NA	FALSE	NA	NA	NA	FALSE	4855	0.001748	2.5058	74.289	648	5	4	2	10	10.2	9	5.4	2	2	2	2	2	1	2	1	2	2	2	2	1
Zinc finger protein 76	ZNF76	Putative interactor	NA	NA	25.6448	NA	NA	NA	NA	NA	NA	25.6448	NA	NA	NA	NA	NA	NA	NA	FALSE	NA	NA	NA	FALSE	1991	0	8.6706	61.83	570	4	2	2	7	10.2	7	7	3	2	4	1	1	2	3	1	2	1	1	2	0
Protein argonaute-3	AGO3	Putative interactor	NA	NA	NA	NA	NA	25.1633	NA	NA	NA	NA	NA	25.1633	NA	NA	NA	NA	NA	FALSE	NA	NA	NA	FALSE	7012	0	13.13	97.359	860	9	3	3	8	17.7	7.6	7.6	5	6	5	4	2	4	4	3	3	0	1	1	1
Aldehyde dehydrogenase family 1 member A3	ALDH1A3	Putative interactor	NA	NA	NA	27.1869	26.9543	NA	27.4837	27.0404	NA	NA	27.279	27.0753	NA	NA	NA	NA	NA	FALSE	NA	NA	NA	FALSE	2161	0	12.432	56.108	512	6	3	3	11	14.3	8.8	8.8	1	1	2	4	4	5	3	3	3	0	0	1	2
	ANKHD1-EIF4EBP3	Putative interactor	NA	NA	NA	NA	NA	NA	NA	25.8819	NA	NA	25.8819	NA	NA	NA	NA	NA	NA	FALSE	NA	NA	NA	FALSE	217	0.00038393	3.1886	66.134	636	8	3	3	9	36.3	14.2	14.2	6	5	5	3	6	5	5	5	4	1	1	0	0
Serine/threonine-protein phosphatase 6 regulatory ankyrin repeat subunit B	ANKRD44	Putative interactor	NA	26.4871	NA	NA	NA	NA	NA	NA	NA	26.4871	NA	NA	NA	NA	NA	NA	NA	FALSE	NA	NA	NA	FALSE	5041	0.0002581	3.4091	107.6	993	4	3	3	8	10.1	8.2	8.2	2	2	1	2	0	0	2	2	0	2	2	1	1
AP-3 complex subunit mu-2	AP3M2	Putative interactor	NA	24.9908	25.1836	NA	NA	NA	24.8969	24.9354	NA	25.0904	24.9162	NA	-0.174182	NA	0.317958	0.472818	-0.171093	FALSE	NA	NA	NA	FALSE	2410	0	8.8201	46.977	418	5	3	3	15	17.9	13.2	13.2	2	2	3	0	2	1	2	3	1	1	2	2	0
ADP-ribosylation factor-like protein 8B	ARL8B	Putative interactor	30.499	30.2138	30.5169	30.3898	30.2042	30.4822	30.0162	29.9375	30.2094	30.4165	30.059	30.3633	-0.357497	-0.0531487	0.0510608	0.165167	-0.355549	FALSE	0.709687	0.814521	-0.0512049	FALSE	7369	0	21.946	21.539	186	9	3	3	81	43.5	29	29	8	7	8	7	7	8	6	7	7	2	2	3	2
Atlastin-1	ATL1	Putative interactor	25.6005	25.7339	25.5435	25.5231	26.0357	25.4369	NA	NA	25.0918	25.6282	25.0918	25.6903	-0.536418	0.0620684	NA	NA	NA	FALSE	0.856753	0.913098	0.0392304	FALSE	5476	0	17.817	63.543	558	4	3	3	19	10	8.1	8.1	4	3	3	3	3	2	1	1	2	3	2	2	2
Copper-transporting ATPase 2;WND/140 kDa	ATP7B	Putative interactor	26.5842	26.2825	NA	NA	NA	NA	NA	NA	NA	26.4412	NA	NA	NA	NA	NA	NA	NA	FALSE	NA	NA	NA	FALSE	1976	0.00013273	4.1538	157.26	1465	4	3	3	11	3.2	2.5	2.5	3	2	1	1	1	0	1	1	1	3	2	0	1
Butyrophilin subfamily 2 member A1	BTN2A1	Putative interactor	NA	27.2329	27.2061	27.4451	27.1212	26.9427	27.0339	NA	NA	27.2196	27.0339	27.1848	-0.185646	-0.0347249	NA	NA	NA	FALSE	0.767316	0.858047	-0.0498496	FALSE	4450	0	13.139	59.632	527	4	4	3	22	15.6	15.6	13.5	2	2	1	3	3	2	3	1	1	2	2	1	3
E3 ubiquitin-protein ligase CBL-B	CBLB	Putative interactor	25.5516	NA	NA	NA	NA	NA	NA	NA	NA	25.5516	NA	NA	NA	NA	NA	NA	NA	FALSE	NA	NA	NA	FALSE	3123	0.00013275	4.1572	109.45	982	4	3	3	10	6	5.2	5.2	3	2	2	2	2	2	1	2	2	3	1	1	1
Charged multivesicular body protein 3	CHMP3	Putative interactor	28.6066	28.5337	28.5661	28.4802	28.4695	28.4157	28.6344	28.4379	28.5403	28.5691	28.5397	28.4554	-0.029362	-0.113681	0.646777	0.75038	-0.031282	FALSE	0.0173742	0.107341	-0.113648	FALSE	8218	0	15.605	25.073	222	4	4	3	37	29.3	29.3	24.3	4	4	2	4	3	4	3	4	3	4	4	2	4
Chondroitin sulfate synthase 1	CHSY1	Putative interactor	NA	NA	NA	26.2732	25.8155	NA	NA	NA	NA	NA	NA	26.0624	NA	NA	NA	NA	NA	FALSE	NA	NA	NA	FALSE	4693	0	15.011	91.783	802	4	3	3	10	9.1	7.5	7.5	1	1	0	2	2	1	2	0	2	1	1	0	2
COMM domain-containing protein 3	COMMD3	Putative interactor	25.9512	NA	NA	NA	26.0553	NA	27.0777	27.0065	26.5486	25.9512	26.8959	26.0553	0.944727	0.104117	NA	NA	NA	FALSE	NA	NA	NA	FALSE	7679	0	8.6061	22.151	195	11	3	3	19	66.2	15.9	15.9	8	7	6	7	8	7	8	8	8	2	2	1	2
Copine-7	CPNE7	Putative interactor	NA	NA	NA	NA	NA	NA	26.0043	25.7467	26.1481	NA	25.9758	NA	NA	NA	NA	NA	NA	FALSE	NA	NA	NA	FALSE	7686	0	5.2703	70.293	633	4	3	3	9	8.1	6.6	6.6	1	1	1	1	1	1	4	3	3	0	0	0	0
Casein kinase I isoform delta	CSNK1D	Putative interactor	27.6552	NA	27.4774	NA	NA	NA	27.7332	28.2274	27.9299	27.569	27.9779	NA	0.408902	NA	0.101417	0.234555	0.397213	FALSE	NA	NA	NA	FALSE	2191	0	5.6931	47.33	415	12	3	3	16	34.9	11.1	11.1	7	6	6	5	7	5	8	8	11	2	1	2	1
Casein kinase I isoform gamma-2	CSNK1G2	Putative interactor	27.8847	NA	27.6864	NA	NA	NA	NA	NA	NA	27.789	NA	NA	NA	NA	NA	NA	NA	FALSE	NA	NA	NA	FALSE	2739	0	89.138	47.457	415	7	3	3	10	18.3	8.9	8.9	5	3	6	3	3	4	4	4	3	2	1	3	1
ATP-dependent RNA helicase DDX19B	DDX19B	Putative interactor	30.58	30.5305	30.3853	30.1184	30.0218	30.1993	30.33	30.1111	29.9828	30.5009	30.1485	30.115	-0.352442	-0.385921	0.0508546	0.164982	-0.357284	FALSE	0.00806717	0.0815093	-0.385398	FALSE	7982	0	46.959	53.926	479	23	3	3	86	59.9	19	19	15	16	14	15	14	18	16	19	15	3	3	3	3
DnaJ homolog subfamily C member 14	DNAJC14	Putative interactor	25.1411	25.3603	25.7037	NA	NA	25.5305	25.784	24.9645	NA	25.4205	25.4317	25.5305	0.0111844	0.11006	0.958417	0.974503	-0.0274538	FALSE	NA	NA	NA	FALSE	4366	0	16.069	78.568	702	4	3	3	17	10.3	8	8	1	1	1	1	3	2	2	2	3	1	1	1	1
Protein downstream neighbor of Son	DONSON	Putative interactor	NA	NA	NA	NA	25.4725	NA	NA	NA	NA	NA	NA	25.4725	NA	NA	NA	NA	NA	FALSE	NA	NA	NA	FALSE	7508	0	6.0763	62.746	566	4	4	3	19	12.5	12.5	9.7	2	1	1	0	2	2	1	3	1	2	1	1	0
Zinc finger protein DPF3	DPF3	Putative interactor	25.2298	25.6605	25.9517	24.8031	26.1732	24.8451	26.2101	25.5381	25.9153	25.6439	25.9137	25.4243	0.26985	-0.219587	0.392814	0.542404	0.273836	FALSE	0.544949	0.689158	-0.340227	FALSE	5579	0	19.125	43.084	378	4	4	3	31	19.3	19.3	13.8	3	2	1	1	1	1	2	3	1	3	2	1	1
Transcription factor E2F5	E2F5	Putative interactor	NA	26.4842	NA	NA	NA	NA	26.9052	27.0129	NA	26.4842	26.96	NA	0.475866	NA	NA	NA	NA	FALSE	NA	NA	NA	FALSE	3491	0	6.0405	37.61	346	4	3	3	18	20.5	17.9	17.9	2	3	2	2	1	2	3	4	2	1	2	1	1
EH domain-containing protein 2	EHD2	Putative interactor	NA	NA	NA	NA	25.3423	24.5831	NA	NA	NA	NA	NA	25.0121	NA	NA	NA	NA	NA	FALSE	NA	NA	NA	FALSE	7554	0.0010147	2.9068	61.161	543	6	3	3	10	12	8.3	8.3	3	3	3	3	4	4	4	2	2	1	1	1	1
Eukaryotic translation initiation factor 1	EIF1	Putative interactor	32.0441	32.1961	31.9388	32.1541	32.3221	32.1303	32.0859	31.7805	32.3104	32.0636	32.0751	32.2047	0.0115145	0.141149	0.996801	0.997721	-0.000745274	FALSE	0.215148	0.38309	0.142476	FALSE	2068	0	29.007	12.732	113	10	3	3	112	77.9	40.7	40.7	9	9	9	10	10	10	8	8	9	2	2	2	3
Beta-enolase	ENO3	Putative interactor	NA	NA	NA	NA	NA	NA	NA	24.451	NA	NA	24.451	NA	NA	NA	NA	NA	NA	FALSE	NA	NA	NA	FALSE	1481	0	15.087	46.986	434	6	3	3	6	25.3	12.7	12.7	3	4	3	4	4	3	4	5	3	0	1	0	1
Fumarylacetoacetate hydrolase domain-containing protein 2A	FAHD2A	Putative interactor	32.3976	32.2429	32.4576	32.2628	32.2872	32.2501	32.2055	32.0309	32.3521	32.3688	32.2021	32.2668	-0.166756	-0.102071	0.215007	0.369636	-0.169902	FALSE	0.258609	0.429664	-0.0993499	FALSE	5924	0	201.32	34.596	314	14	14	3	249	54.5	54.5	13.4	10	11	11	12	12	12	13	12	11	10	11	11	12
Protein FAM50B	FAM50B	Putative interactor	24.9363	25.0376	24.8664	NA	NA	25.0813	NA	NA	NA	24.9485	NA	25.0813	NA	0.132794	NA	NA	NA	FALSE	NA	NA	NA	FALSE	8084	0	6.8867	38.708	325	8	4	3	11	28	17.2	13.8	3	5	5	4	4	6	4	4	3	1	1	2	0
Protein FAM76B	FAM76B	Putative interactor	NA	NA	NA	NA	NA	NA	27.303	NA	NA	NA	27.303	NA	NA	NA	NA	NA	NA	FALSE	NA	NA	NA	FALSE	3870	0	16.249	38.708	339	4	3	3	9	20.1	16.8	16.8	2	2	3	2	1	1	3	1	2	1	2	2	2
rRNA/tRNA 2-O-methyltransferase fibrillarin-like protein 1	FBLL1	Putative interactor	NA	NA	NA	28.3107	NA	NA	NA	NA	NA	NA	NA	28.3107	NA	NA	NA	NA	NA	FALSE	NA	NA	NA	FALSE	84	0.00026274	3.8461	34.803	334	4	3	3	10	13.5	10.2	10.2	2	2	2	3	2	2	3	2	1	1	1	1	2
Protein farnesyltransferase subunit beta	FNTB	Putative interactor	NA	28.7771	NA	NA	29.1096	27.0609	NA	28.6831	28.6563	28.7771	28.6698	28.4219	-0.107342	-0.355203	NA	NA	NA	FALSE	NA	NA	NA	FALSE	2208	0	13.818	48.773	437	8	3	3	30	28.1	11.2	11.2	3	5	5	5	6	5	3	5	4	1	2	1	3
FERM domain-containing protein 4A	FRMD4A	Putative interactor	NA	NA	NA	24.9014	NA	NA	NA	NA	NA	NA	NA	24.9014	NA	NA	NA	NA	NA	FALSE	NA	NA	NA	FALSE	7654	0.0026022	2.3205	115.46	1039	4	3	3	6	6.5	5.9	5.9	0	1	0	1	0	1	2	1	0	0	0	0	1
Endothelial transcription factor GATA-2	GATA2	Putative interactor	27.6921	27.3067	27.541	27.3631	27.6419	27.7992	27.5913	27.4144	27.7015	27.5219	27.5739	27.6125	0.051979	0.0905963	0.711934	0.800891	0.0557915	FALSE	0.631597	0.757215	0.0881196	FALSE	1731	0	7.221	50.499	480	5	3	3	32	16.9	10.2	10.2	4	4	4	2	4	5	3	5	3	2	2	2	1
PDZ domain-containing protein GIPC3	GIPC3	Putative interactor	NA	NA	27.2116	27.5566	NA	27.2742	NA	NA	NA	27.2116	NA	27.4223	NA	0.210702	NA	NA	NA	FALSE	NA	NA	NA	FALSE	5366	0	10.726	33.981	312	4	3	3	16	24.4	20.5	20.5	2	3	3	4	2	4	2	2	2	1	2	2	3
GMP reductase 1	GMPR	Putative interactor	27.8143	27.7227	NA	29.0846	28.8026	NA	28.5953	28.5097	28.2462	27.7692	28.4579	28.9505	0.688644	1.18128	0.0134777	0.0926554	0.681871	FALSE	0.0546333	0.182164	1.17512	FALSE	2006	0	79.986	37.418	345	4	3	3	18	19.4	16.2	16.2	1	2	0	1	2	1	1	2	1	1	2	0	1
Guanine nucleotide-binding protein G(o) subunit alpha	GNAO1	Putative interactor	NA	NA	26.7262	NA	NA	26.8358	NA	NA	NA	26.7262	NA	26.8358	NA	0.109567	NA	NA	NA	FALSE	NA	NA	NA	FALSE	1336	0.0001339	4.4666	40.05	354	5	3	3	13	19.2	12.7	12.7	3	3	3	3	4	4	2	2	2	1	1	1	1
Histone deacetylase 5	HDAC5	Putative interactor	27.189	27.402	27.3327	NA	NA	NA	26.6615	NA	NA	27.3106	26.6615	NA	-0.649071	NA	NA	NA	NA	FALSE	NA	NA	NA	FALSE	8069	0	16.248	121.98	1122	4	3	3	18	6.8	5.7	5.7	3	3	2	0	0	0	2	1	2	3	3	2	0
Hepatoma-derived growth factor-related protein 3	HDGFRP3	Putative interactor	29.8201	30.8518	NA	30.9642	31.2681	30.8766	30.4401	31.0475	30.7311	30.4262	30.7609	31.0462	0.334624	0.619999	0.573833	0.69393	0.403637	FALSE	0.395854	0.559546	0.700375	FALSE	0	0	16.088	22.619	203	4	3	3	50	32	28.1	28.1	4	3	2	2	2	3	3	2	3	3	2	1	2
Hippocalcin-like protein 4	HPCAL4	Putative interactor	27.3014	27.3239	27.5791	27.0974	26.7378	28.2409	27.3245	27.8141	27.1985	27.4071	27.4709	27.5083	0.0638495	0.101208	0.845652	0.900789	0.04425	FALSE	0.934086	0.961947	-0.0427874	FALSE	7975	0	29.114	22.202	191	4	3	3	51	32.5	28.8	28.8	3	3	3	3	2	4	2	4	2	2	2	2	2
BTB/POZ domain-containing protein KCTD1	KCTD1	Putative interactor	NA	NA	NA	NA	NA	26.5118	26.9212	26.7561	NA	NA	26.841	26.5118	NA	NA	NA	NA	NA	FALSE	NA	NA	NA	FALSE	4434	0	8.086	29.404	257	5	4	3	11	37.4	28.4	25.7	2	1	1	1	3	3	4	3	2	1	0	0	1
Kinesin-like protein KIF13A	KIF13A	Putative interactor	25.2852	NA	NA	NA	25.1331	25.3263	NA	25.3013	NA	25.2852	25.3013	25.2329	0.0161044	-0.052308	NA	NA	NA	FALSE	NA	NA	NA	FALSE	6795	0	14.803	202.31	1805	6	3	3	16	5.3	3.3	3.3	2	2	1	3	3	3	3	3	2	2	1	1	1
Plastin-2	LCP1	Putative interactor	28.049	NA	27.729	NA	NA	NA	NA	NA	NA	27.8978	NA	NA	NA	NA	NA	NA	NA	FALSE	NA	NA	NA	FALSE	1475	0	10.194	70.288	627	11	3	3	7	21.9	9.7	9.7	7	7	7	6	6	6	5	6	5	1	2	2	0
Microtubule-associated serine/threonine-protein kinase 2;Microtubule-associated serine/threonine-protein kinase 4;Microtubule-associated serine/threonine-protein kinase 1	MAST2;MAST4;MAST1	Putative interactor	NA	24.6981	NA	NA	NA	NA	NA	NA	NA	24.6981	NA	NA	NA	NA	NA	NA	NA	FALSE	NA	NA	NA	FALSE	4213	0.0067641	1.7221	196.43	1798	4	3	3	12	3.1	2.7	2.7	2	3	3	3	2	1	2	1	1	1	2	2	2
Homeobox protein Meis1	MEIS1	Putative interactor	30.2423	29.8356	30.2048	29.556	30.1982	30.252	29.7869	29.608	30.0415	30.1055	29.8232	30.0348	-0.282354	-0.0707326	0.193609	0.346578	-0.282084	FALSE	0.743651	0.841094	-0.0921457	FALSE	291	0	65.582	43.016	390	8	8	3	56	42.8	42.8	26.4	6	7	5	5	5	4	5	5	3	6	7	5	5
RNA-binding protein MEX3B	MEX3B	Putative interactor	NA	26.1498	NA	NA	NA	NA	NA	NA	NA	26.1498	NA	NA	NA	NA	NA	NA	NA	FALSE	NA	NA	NA	FALSE	4378	0	19.51	58.832	569	6	3	3	7	22.5	15.5	15.5	3	3	3	3	5	3	3	4	3	0	1	1	0
COUP transcription factor 1	NR2F1	Putative interactor	NA	27.3008	NA	26.8833	27.165	NA	NA	NA	NA	27.3008	NA	27.031	NA	-0.269752	NA	NA	NA	FALSE	NA	NA	NA	FALSE	1396	0	23.097	46.155	423	6	3	3	24	30.3	21.5	21.5	2	3	1	1	1	3	2	4	4	1	1	1	1
COUP transcription factor 2	NR2F2	Putative interactor	29.3407	29.428	29.2247	28.7979	29.131	28.8272	28.435	28.7329	28.6852	29.3335	28.6235	28.9267	-0.710019	-0.406787	0.00497642	0.0674393	-0.713419	FALSE	0.0403685	0.156093	-0.412429	FALSE	1737	0	102.85	45.571	414	6	6	3	41	20.5	20.5	11.6	3	5	2	2	2	4	4	5	5	3	5	2	2
Pre-B-cell leukemia transcription factor 3	PBX3	Putative interactor	27.5085	NA	27.4521	27.2654	27.6589	27.2241	27.3858	27.3189	27.4779	27.4806	27.3957	27.3965	-0.0849294	-0.0841125	0.210726	0.36531	-0.0861306	FALSE	0.556999	0.699547	-0.0975266	FALSE	2043	0	66.484	47.189	434	7	3	3	24	28.1	14.5	14.5	5	4	6	6	6	6	6	6	5	2	1	3	2
PDZ and LIM domain protein 2	PDLIM2	Putative interactor	27.76	27.9147	27.7884	28.4041	28.1625	28.5793	28.3471	28.2419	28.2054	27.8226	28.266	28.392	0.443418	0.569367	0.0023445	0.0536291	0.443739	FALSE	0.0302914	0.136731	0.560924	FALSE	6022	0	66.33	37.458	352	4	4	3	52	17.6	17.6	14.5	2	4	2	3	3	3	3	2	3	2	4	2	3
E3 SUMO-protein ligase PIAS3	PIAS3	Putative interactor	27.3843	NA	NA	26.6574	NA	NA	NA	NA	NA	27.3843	NA	26.6574	NA	-0.726899	NA	NA	NA	FALSE	NA	NA	NA	FALSE	8421	0	6.2752	68.017	628	4	3	3	9	11.9	10.5	10.5	3	0	2	2	2	1	1	1	2	3	0	2	2
PRKCA-binding protein	PICK1	Putative interactor	NA	NA	NA	NA	NA	NA	NA	26.5439	NA	NA	26.5439	NA	NA	NA	NA	NA	NA	FALSE	NA	NA	NA	FALSE	7235	0	8.6901	46.6	415	4	3	3	6	13	11.3	11.3	0	0	1	1	1	1	3	2	0	0	0	1	1
Polyamine-modulated factor 1	PMF1	Putative interactor	28.3953	28.2474	28.2601	28.1316	28.1909	28.2631	28.3694	28.1267	28.5546	28.3025	28.3608	28.1962	0.0583067	-0.106245	0.738451	0.821917	0.0493245	FALSE	0.159992	0.324038	-0.105679	FALSE	4218	0	155.54	23.339	205	8	8	3	47	52.7	52.7	15.6	3	4	4	5	4	3	3	4	4	3	4	4	5
Phosphomannomutase 1	PMM1	Putative interactor	NA	NA	NA	27.5919	27.5789	27.7573	26.422	27.7681	NA	NA	27.2467	27.645	NA	NA	NA	NA	NA	FALSE	NA	NA	NA	FALSE	5604	0	38.613	29.746	262	5	3	3	20	19.5	16.4	16.4	2	2	2	4	3	3	4	2	2	1	1	1	2
Liprin-beta-2	PPFIBP2	Putative interactor	NA	NA	NA	NA	NA	NA	25.9134	NA	NA	NA	25.9134	NA	NA	NA	NA	NA	NA	FALSE	NA	NA	NA	FALSE	5144	0	19.724	98.543	876	4	3	3	12	6.8	5.5	5.5	2	1	0	2	1	1	1	2	1	2	1	0	2
Serine/threonine-protein phosphatase 2A 55 kDa regulatory subunit B delta isoform	PPP2R2D	Putative interactor	28.5296	28.1301	NA	NA	28.0566	28.1989	27.693	27.766	NA	28.3436	27.7299	28.1295	-0.613687	-0.214157	0.194933	0.347771	-0.60036	FALSE	0.488336	0.641743	-0.202122	FALSE	4085	0	10.285	52.042	453	10	3	3	22	26.9	13.5	13.5	8	8	8	8	9	9	9	9	8	2	2	1	1
Protein tyrosine phosphatase type IVA 1	PTP4A1	Putative interactor	NA	27.9055	28.412	NA	27.905	NA	NA	NA	28.3549	28.1809	28.3549	27.905	0.173981	-0.275921	NA	NA	NA	FALSE	NA	NA	NA	FALSE	5648	0	8.7774	19.815	173	6	3	3	20	48.6	31.2	31.2	5	3	5	5	6	3	4	3	5	2	1	2	2
Ras-related protein Rab-1A	RAB1A	Putative interactor	31.8342	31.7619	31.801	31.9007	31.9638	31.7662	31.4575	31.5837	31.9996	31.7993	31.6993	31.8792	-0.0999843	0.0799064	0.544585	0.670187	-0.118758	FALSE	0.312744	0.480986	0.077876	FALSE	2659	0	128.09	22.677	205	7	3	3	113	35.6	14.6	14.6	6	6	6	6	6	7	6	6	7	2	2	2	2
Ras-related protein Rab-2B	RAB2B	Putative interactor	27.9362	27.4366	27.3128	27.3093	27.5979	27.7476	27.6831	27.6634	27.6369	27.5879	27.6612	27.5629	0.0733842	-0.0249835	0.654736	0.756595	0.0992469	FALSE	0.966807	0.979056	-0.0102663	FALSE	5390	0	25.258	24.214	216	10	3	3	29	50.5	22.2	22.2	6	7	7	8	10	10	9	9	9	3	2	3	2
Ras-related protein Rab-3A	RAB3A	Putative interactor	28.1155	27.9156	NA	28.3228	28.1772	28.8543	28.1042	28.2722	28.1044	28.019	28.1625	28.4818	0.143465	0.462759	0.356174	0.508721	0.144724	FALSE	0.161133	0.325406	0.435895	FALSE	1647	0	36.416	24.984	220	4	3	3	36	25	21.4	21.4	2	2	2	3	4	4	4	4	3	2	2	1	3
Ras-related protein Rab-5C	RAB5C	Putative interactor	32.4328	32.5262	32.4482	32.9187	32.8785	32.7553	32.3433	32.7943	32.9092	32.4696	32.7022	32.8525	0.232542	0.382876	0.341819	0.495502	0.213215	FALSE	0.0053467	0.0701831	0.381798	FALSE	2302	0	33.323	23.482	216	8	5	3	118	48.1	33.3	18.1	7	7	7	6	7	7	8	6	7	4	4	4	3
Ras-related protein Rab-8A	RAB8A	Putative interactor	29.1492	28.9909	29.2192	29.6529	29.8281	29.3803	29.83	29.911	29.9074	29.1229	29.8833	29.632	0.760416	0.509168	0.00336078	0.0594112	0.763064	FALSE	0.042044	0.159887	0.500684	FALSE	2559	0	122.19	23.668	207	5	4	3	104	25.1	19.8	16.4	4	4	4	4	4	4	4	4	5	3	3	3	3
Ras-related C3 botulinum toxin substrate 1	RAC1	Putative interactor	33.7896	34.0666	33.8343	34.0146	34.0082	33.6619	33.6494	33.876	33.3445	33.9021	33.6395	33.9041	-0.262525	0.0020058	0.214685	0.369301	-0.27357	FALSE	0.989998	0.992727	-0.00194057	FALSE	2685	0	14.641	21.45	192	8	8	3	151	37.5	37.5	15.1	7	6	7	7	7	7	7	6	7	7	6	7	7
Ras-related C3 botulinum toxin substrate 3	RAC3	Putative interactor	30.6449	30.2926	31.1908	30.5305	30.4886	30.7239	30.7124	30.448	30.5637	30.7574	30.5788	30.5847	-0.178618	-0.172723	0.663275	0.763278	-0.134743	FALSE	0.676767	0.790746	-0.128468	FALSE	2550	0	49.115	21.379	192	6	3	3	61	34.9	20.8	20.8	5	5	6	6	6	6	5	6	6	3	3	3	3
Ras-related protein Rap-1A	RAP1A	Putative interactor	31.1014	31.3547	31.3485	31.3808	31.2768	31.3758	30.5012	30.8415	30.7718	31.2729	30.7121	31.3452	-0.560803	0.0722926	0.0146906	0.0959298	-0.563383	FALSE	0.466908	0.624165	0.0762293	FALSE	2662	0	81.762	20.987	184	7	3	3	130	58.2	29.3	29.3	6	6	7	7	6	7	7	7	6	3	3	3	3
Ras-related protein Rap-2b	RAP2B	Putative interactor	30.2996	30.055	29.9198	30.105	30.2089	30.2283	29.8043	29.8535	29.828	30.1002	29.8287	30.1817	-0.271429	0.0815519	0.139553	0.282703	-0.262914	FALSE	0.513803	0.662551	0.0891994	FALSE	2579	0	212.03	20.504	183	7	7	3	97	49.7	49.7	23.5	5	5	5	4	5	7	6	5	5	5	5	5	4
Ras-related protein Rap-2c	RAP2C	Putative interactor	28.6871	28.8211	28.5308	29.2978	29.0318	28.7806	28.803	28.7351	29.1174	28.6845	28.895	29.0522	0.210445	0.367638	0.235535	0.3924	0.20548	FALSE	0.124114	0.281463	0.357062	FALSE	8223	0	9.0691	20.745	183	7	3	3	52	46.4	20.2	20.2	5	4	5	4	5	7	5	4	5	3	2	3	3
RB-associated KRAB zinc finger protein	RBAK	Putative interactor	NA	24.6175	24.8722	NA	NA	NA	NA	NA	NA	24.7504	NA	NA	NA	NA	NA	NA	NA	FALSE	NA	NA	NA	FALSE	7517	0	5.812	82.994	714	4	4	3	7	8	8	6.9	2	2	3	0	0	0	0	0	0	2	2	3	0
RNA-binding motif, single-stranded-interacting protein 3	RBMS3	Putative interactor	NA	NA	NA	NA	NA	26.2321	NA	NA	NA	NA	NA	26.2321	NA	NA	NA	NA	NA	FALSE	NA	NA	NA	FALSE	4360	0	8.164	47.839	437	4	3	3	8	19	15.6	15.6	1	2	1	1	1	3	1	1	2	0	1	0	0
RNA-binding motif protein, X chromosome;RNA-binding motif protein, X chromosome, N-terminally processed	RBMX	Putative interactor	34.0796	34.2219	34.0281	34.1404	34.2668	33.9016	33.8373	34.0133	33.8957	34.1122	33.9173	34.1108	-0.194907	-0.00145096	0.0674142	0.190243	-0.194424	FALSE	0.958051	0.975607	-0.00693948	FALSE	2018	0	110.49	42.331	391	19	19	3	389	44	44	7.4	12	16	14	13	13	12	12	11	11	12	16	14	13
RNA-binding protein with multiple splicing	RBPMS	Putative interactor	29.4499	29.0254	29.2262	28.7931	28.8287	29.1609	28.565	28.385	28.6975	29.2442	28.5548	28.9373	-0.689431	-0.306951	0.0131497	0.0914082	-0.68465	FALSE	0.14531	0.307268	-0.306261	FALSE	5643	0	58.763	21.802	196	5	3	3	53	36.2	27	27	3	4	4	4	3	3	4	4	4	3	3	3	3
60S ribosomal protein L22-like 1	RPL22L1	Putative interactor	30.0486	30.1797	29.9986	29.4168	29.981	30.5176	33.0904	33.4908	33.1209	30.0777	33.2458	30.0407	3.16816	-0.0369329	0.000385199	0.0329465	3.1584	TRUE	0.776398	0.864181	-0.103856	FALSE	4251	0	27.172	14.606	122	4	3	3	68	45.9	39.3	39.3	3	3	3	3	3	3	4	4	4	2	2	2	2
60S ribosomal protein L26-like 1	RPL26L1	Putative interactor	28.3924	28.7701	28.5385	28.1799	28.6089	28.1794	28.005	28.0522	28.3926	28.5754	28.1605	28.3373	-0.414917	-0.238101	0.0647942	0.186568	-0.417056	FALSE	0.251647	0.421701	-0.244267	FALSE	8019	0.0037953	2.0764	17.256	145	9	3	3	23	40	7.6	7.6	5	6	5	5	5	6	6	6	5	1	2	2	1
Ubiquitin-40S ribosomal protein S27a;Ubiquitin;40S ribosomal protein S27a	RPS27A	Putative interactor	35.6192	35.5914	35.421	35.5237	35.615	35.2362	35.2776	35.3185	35.2486	35.5465	35.2819	35.4671	-0.264676	-0.0794001	0.0406514	0.146709	-0.262338	FALSE	0.555667	0.698775	-0.085611	FALSE	2681	0	298.41	17.965	156	14	14	3	478	63.5	63.5	21.2	11	14	12	12	11	12	11	11	11	11	14	12	12
40S ribosomal protein S27-like	RPS27L	Putative interactor	30.5264	30.2942	30.1386	30.8787	30.3757	30.4472	31.1828	30.8491	31.0044	30.3286	31.0185	30.5848	0.689979	0.256236	0.0100797	0.0816758	0.692388	FALSE	0.276303	0.44923	0.247468	FALSE	4442	0	11.511	9.4771	84	6	3	3	58	41.7	15.5	15.5	5	6	6	6	5	6	5	4	4	2	3	3	3
Retinoic acid receptor RXR-beta	RXRB	Putative interactor	NA	27.6382	27.7796	NA	NA	28.0765	NA	27.6301	NA	27.7106	27.6301	28.0765	-0.0805335	0.365934	NA	NA	NA	FALSE	NA	NA	NA	FALSE	1818	0	14.962	56.921	533	6	3	3	21	15.8	10.1	10.1	4	5	6	4	4	3	3	3	4	1	2	3	1
Pigment epithelium-derived factor	SERPINF1	Putative interactor	NA	NA	NA	26.7847	26.64	26.5259	NA	26.7907	27.1471	NA	26.9798	26.6541	NA	NA	NA	NA	NA	FALSE	NA	NA	NA	FALSE	2003	0	19.96	46.312	418	6	6	3	20	22.7	22.7	13.6	2	1	1	2	3	2	2	4	2	2	1	1	2
Endophilin-A1	SH3GL2	Putative interactor	NA	NA	NA	26.6845	NA	NA	NA	NA	26.3016	NA	26.3016	26.6845	NA	NA	NA	NA	NA	FALSE	NA	NA	NA	FALSE	6309	0	8.1199	39.962	352	5	3	3	11	19.6	13.9	13.9	2	3	1	3	1	2	2	2	3	1	1	0	2
Homeobox protein SIX5	SIX5	Putative interactor	NA	27.2209	27.2277	26.9369	27.0262	NA	26.9212	NA	27.0675	27.2243	26.9962	26.9822	-0.228101	-0.242071	0.195515	0.348484	-0.229952	FALSE	0.114232	0.269421	-0.242759	FALSE	4916	0	6.4423	74.561	739	4	3	3	17	10.4	8.7	8.7	2	3	2	2	2	1	2	2	4	1	3	2	2
Solute carrier family 12 member 6	SLC12A6	Putative interactor	26.143	NA	NA	26.4715	NA	NA	NA	NA	NA	26.143	NA	26.4715	NA	0.328455	NA	NA	NA	FALSE	NA	NA	NA	FALSE	7799	0	6.7057	127.62	1150	4	3	3	12	4	3.3	3.3	2	1	1	2	2	0	3	1	3	2	1	1	2
Solute carrier family 25 member 36	SLC25A36	Putative interactor	NA	27.3361	27.5918	NA	NA	27.2525	NA	NA	NA	27.4696	NA	27.2525	NA	-0.217137	NA	NA	NA	FALSE	NA	NA	NA	FALSE	5778	0.0001331	4.2395	34.282	311	4	4	3	14	19.6	19.6	15.4	1	3	2	1	2	2	1	1	1	1	3	2	1
High affinity cationic amino acid transporter 1	SLC7A1	Putative interactor	30.1835	29.8943	29.7027	29.9928	NA	30.0266	28.5246	30.1456	NA	29.9405	29.5517	30.0098	-0.388773	0.0692708	0.597368	0.714048	-0.591747	FALSE	0.614376	0.743752	0.0828251	FALSE	1879	0	8.3555	67.638	629	4	4	3	41	6.8	6.8	4.8	3	4	3	2	1	3	2	2	1	3	4	3	2
Large neutral amino acids transporter small subunit 1	SLC7A5	Putative interactor	28.9828	28.6104	29.43	28.3656	28.4495	28.7276	28.1564	28.9297	28.4143	29.0467	28.5367	28.5227	-0.509979	-0.52399	0.197125	0.350391	-0.507593	FALSE	0.160995	0.325392	-0.493463	FALSE	2845	0	11.307	55.01	507	4	4	3	46	8.1	8.1	6.7	3	3	3	3	3	2	3	4	3	3	3	3	3
Mothers against decapentaplegic homolog 2	SMAD2	Putative interactor	29.6356	29.9119	29.7754	29.5328	29.5027	29.5428	29.9552	29.7495	29.6419	29.7787	29.7881	29.5262	0.00943528	-0.252474	0.951238	0.970426	0.00792722	FALSE	0.0864284	0.230353	-0.248171	FALSE	3574	0	76.815	52.306	467	11	8	3	97	24.6	20.1	7.5	8	8	10	8	8	10	9	10	7	5	6	7	6
Serine/arginine-rich splicing factor 12	SRSF12	Putative interactor	26.6543	26.8406	26.4851	NA	NA	NA	NA	NA	NA	26.6673	NA	NA	NA	NA	NA	NA	NA	FALSE	NA	NA	NA	FALSE	5474	0.00013301	4.2002	30.512	261	6	3	3	11	23	18.4	18.4	5	5	5	4	4	5	3	3	3	2	2	2	1
Serine/threonine-protein kinase 36	STK36	Putative interactor	NA	NA	NA	NA	NA	NA	26.5173	26.9427	NA	NA	26.7456	NA	NA	NA	NA	NA	NA	FALSE	NA	NA	NA	FALSE	7255	0.00038422	3.2125	143.99	1315	4	3	3	11	3.9	3.3	3.3	3	1	2	1	2	2	3	2	2	2	0	1	0
Transcription factor 4	TCF4	Putative interactor	NA	NA	NA	NA	27.3415	27.1808	27.1259	26.7991	26.8834	NA	26.9429	27.2634	NA	NA	NA	NA	NA	FALSE	NA	NA	NA	FALSE	1531	0	17.495	71.307	667	4	3	3	21	15.1	13.8	13.8	1	0	2	1	2	3	2	3	1	1	0	1	1
Transcriptional enhancer factor TEF-1	TEAD1	Putative interactor	29.1306	29.014	29.1936	28.4546	28.5487	28.4724	28.4497	28.1934	28.216	29.1147	28.2911	28.4925	-0.823553	-0.622204	0.00207989	0.0519168	-0.826383	FALSE	0.00165918	0.0540568	-0.620878	FALSE	1813	0	51.428	47.945	426	5	5	3	48	22.3	22.3	19.5	3	3	2	2	2	3	4	4	2	3	3	2	2
Mitochondrial import inner membrane translocase subunit Tim9	TIMM9	Putative interactor	31.5002	31.471	31.5222	31.3984	31.4424	31.3498	31.2237	31.1591	31.2524	31.498	31.2123	31.3974	-0.285725	-0.100631	0.00253083	0.0541012	-0.286098	FALSE	0.043032	0.161682	-0.100974	FALSE	8314	0	29.592	10.378	89	4	4	3	79	51.7	51.7	34.8	3	3	3	3	3	3	3	3	2	3	3	3	3
Ubiquitin-conjugating enzyme E2 variant 1	TMEM189-UBE2V1;UBE2V1	Putative interactor	33.0836	32.8678	33.0125	33.2795	33.3498	33.4382	33.1454	33.1466	33.1602	32.9907	33.1507	33.3573	0.160033	0.366604	0.123588	0.264066	0.162787	FALSE	0.0116885	0.0929192	0.36791	FALSE	221	0	91.642	42.208	370	13	13	3	372	37	37	8.4	7	7	8	8	12	13	10	10	10	7	7	8	8
Teashirt homolog 3	TSHZ3	Putative interactor	NA	NA	25.6664	NA	NA	NA	NA	NA	NA	25.6664	NA	NA	NA	NA	NA	NA	NA	FALSE	NA	NA	NA	FALSE	4069	0.0002574	3.3448	118.56	1081	4	4	3	8	5.9	5.9	4.3	1	0	3	1	0	0	1	1	1	1	0	3	1
Tubulin alpha-1C chain	TUBA1C	Putative interactor	33.4092	33.1867	33.2946	33.5325	33.5359	33.6336	33.3859	33.4223	33.0867	33.2997	33.3059	33.5681	0.00621311	0.268406	0.991466	0.99403	0.00143197	FALSE	0.0333805	0.142588	0.270499	FALSE	6344	0	76.817	49.895	449	35	3	3	303	75.7	15.1	15.1	27	32	30	32	30	30	32	30	33	3	3	3	3
Tubulin beta-8 chain	TUBB8	Putative interactor	35.9115	35.7288	35.8803	35.7396	36.0105	35.9452	35.5682	35.876	35.8002	35.8424	35.754	35.903	-0.0883691	0.0606249	0.45305	0.590926	-0.0920307	FALSE	0.59232	0.725784	0.0582567	FALSE	3746	0	54.49	49.775	444	13	3	3	543	27.3	10.1	10.1	11	11	13	11	10	11	11	11	10	2	2	3	2
Ubiquitin-conjugating enzyme E2 B	UBE2B	Putative interactor	28.3192	28.4054	NA	27.6361	28.0156	28.2106	28.3187	28.5377	28.2621	28.363	28.3778	27.9734	0.0148422	-0.389609	0.918826	0.948844	0.0105163	FALSE	0.129568	0.289261	-0.408222	FALSE	2690	0	17.718	17.312	152	6	3	3	45	77	37.5	37.5	5	6	4	6	6	5	3	5	6	3	3	1	3
Ubiquitin-conjugating enzyme E2 variant 2	UBE2V2	Putative interactor	31.0842	30.872	31.6693	31.7468	31.2454	31.5527	31.6443	31.6551	31.9575	31.2491	31.7598	31.5295	0.510645	0.280384	0.136561	0.279071	0.543822	FALSE	0.346107	0.512832	0.306486	FALSE	3580	0	20.754	16.363	145	10	3	3	46	67.6	28.3	28.3	7	7	8	7	10	10	8	9	9	2	2	2	2
UDP-glucose:glycoprotein glucosyltransferase 2	UGGT2	Putative interactor	NA	NA	NA	27.1113	26.8019	26.8603	NA	NA	27.128	NA	27.128	26.9309	NA	NA	NA	NA	NA	FALSE	NA	NA	NA	FALSE	7513	0	9.9765	174.73	1516	4	3	3	19	5.4	4.9	4.9	1	1	2	3	3	2	1	1	3	1	1	1	3
Vesicle-associated membrane protein 2	VAMP2	Putative interactor	31.8089	31.802	31.76	31.9039	32.0038	31.8309	31.9535	31.9391	31.8558	31.7905	31.9168	31.9146	0.126288	0.124104	0.0355129	0.138156	0.125811	FALSE	0.124439	0.281872	0.12252	FALSE	229	0	20.722	13.068	121	5	5	3	114	57.9	57.9	38	4	4	4	5	5	5	3	3	4	4	4	4	5
Wiskott-Aldrich syndrome protein family member 3	WASF3	Putative interactor	27.8588	27.6103	27.9843	27.7397	27.1262	27.8168	26.8889	27.9245	27.8671	27.826	27.6316	27.5922	-0.194428	-0.233813	0.530176	0.659574	-0.257629	FALSE	0.371811	0.538609	-0.256896	FALSE	8058	0	56.052	55.292	502	5	3	3	31	17.1	12.5	12.5	4	4	3	2	3	4	3	3	3	3	3	2	1
WAS protein family homolog 2;Putative WAS protein family homolog 3	WASH2P;WASH3P	Putative interactor	29.2544	29.3101	29.2456	29.2522	29.2465	29.172	29.4231	29.3047	29.5577	29.2703	29.4322	29.224	0.161871	-0.0462836	0.154764	0.299138	0.158448	FALSE	0.233361	0.403007	-0.0464597	FALSE	4352	0	132.29	50.311	465	10	10	3	81	23.7	23.7	6.2	7	5	7	5	6	7	7	7	5	7	5	7	5
Zinc finger protein ZIC 5	ZIC5	Putative interactor	27.1219	27.5913	26.9324	27.0497	27.4056	27.4286	NA	NA	27.3482	27.2424	27.3482	27.3048	0.105731	0.0623291	NA	NA	NA	FALSE	0.751376	0.846386	0.0794588	FALSE	6206	0	41.766	68.447	663	5	3	3	31	13.9	9.8	9.8	4	4	4	4	3	3	3	3	5	2	3	2	2
Zinc finger protein 160	ZNF160	Putative interactor	NA	NA	NA	NA	23.3728	24.0686	22.2525	23.5457	22.6493	NA	22.9207	23.7622	NA	NA	NA	NA	NA	FALSE	NA	NA	NA	FALSE	7099	0	7.6631	94.111	818	4	4	3	22	7.5	7.5	5.9	1	1	1	1	3	2	2	2	2	1	1	1	1
Zinc finger protein 536	ZNF536	Putative interactor	23.8982	24.2011	NA	NA	NA	23.489	NA	NA	NA	24.0576	NA	23.489	NA	-0.568613	NA	NA	NA	FALSE	NA	NA	NA	FALSE	435	0.00013289	4.1761	141.42	1300	4	3	3	11	4.2	3.5	3.5	3	1	2	1	1	1	2	2	1	2	1	2	0
Zinc finger protein 652	ZNF652	Putative interactor	24.0109	23.4715	24.6944	23.8515	23.9878	NA	24.5772	23.572	24.5934	24.1458	24.3196	23.9213	0.173794	-0.224596	0.719554	0.805723	0.188579	FALSE	0.734066	0.834133	-0.139313	FALSE	8113	0	4.8062	69.743	606	4	4	3	20	11.1	11.1	8.9	1	2	1	1	2	1	2	1	1	1	2	1	1
Zinc finger protein 816	ZNF816	Putative interactor	NA	NA	NA	21.5833	NA	NA	NA	NA	NA	NA	NA	21.5833	NA	NA	NA	NA	NA	FALSE	NA	NA	NA	FALSE	3013	0.00088832	2.9278	75.725	651	5	3	3	8	13.4	8.9	8.9	2	2	1	1	1	1	1	0	1	1	1	1	1
Phospholipase ABHD3	ABHD3	Putative interactor	NA	NA	NA	NA	NA	NA	NA	27.1499	NA	NA	27.1499	NA	NA	NA	NA	NA	NA	FALSE	NA	NA	NA	FALSE	5382	0	7.4279	46.008	409	4	4	4	15	19.1	19.1	19.1	0	1	1	1	2	3	1	2	2	0	1	1	1
Costars family protein ABRACL	ABRACL	Putative interactor	33.0804	33.0668	32.8191	33.435	33.1584	33.1971	33.9713	33.0787	33.4392	32.9937	33.5435	33.2688	0.549858	0.275105	0.18115	0.332384	0.507648	FALSE	0.0860804	0.230232	0.274729	FALSE	7599	0	51.051	9.0564	81	4	4	4	133	76.5	76.5	76.5	4	3	4	4	4	4	4	4	4	4	3	4	4
Ankyrin repeat and BTB/POZ domain-containing protein 2	ABTB2	Putative interactor	NA	25.2549	25.1988	25.2869	NA	24.8243	NA	NA	NA	25.2271	NA	25.074	NA	-0.153046	NA	NA	NA	FALSE	0.593675	0.726404	-0.17124	FALSE	5058	0	11.519	113.65	1025	4	4	4	19	8.9	8.9	8.9	1	1	1	2	2	2	0	2	3	1	1	1	2
Actin-related protein 3B	ACTR3B	Putative interactor	NA	27.8043	27.4257	NA	27.0702	27.5831	27.6929	27.4553	27.4093	27.6274	27.5246	27.3493	-0.102755	-0.278059	0.705761	0.796102	-0.0958132	FALSE	0.468153	0.624612	-0.288344	FALSE	7602	0.00026045	3.6205	47.607	418	9	4	4	28	31.1	19.1	19.1	4	3	3	3	4	4	4	4	7	1	1	1	1
Acylphosphatase-1	ACYP1	Putative interactor	29.9038	30.2142	30.2703	29.8421	30.281	30.5941	29.9786	30.0893	30.303	30.1382	30.13	30.2714	-0.00824399	0.133183	0.970674	0.982499	-0.00581999	FALSE	0.685961	0.795742	0.109639	FALSE	1271	0	7.4906	11.261	99	4	4	4	43	44.4	44.4	44.4	4	4	4	3	3	3	3	4	3	4	4	4	3
Disintegrin and metalloproteinase domain-containing protein 23	ADAM23	Putative interactor	NA	NA	NA	NA	NA	NA	NA	NA	29.4882	NA	29.4882	NA	NA	NA	NA	NA	NA	FALSE	NA	NA	NA	FALSE	758	0.001385	2.7458	91.925	832	4	4	4	7	8.2	8.2	8.2	1	0	2	0	0	1	0	0	3	1	0	2	0
tRNA-specific adenosine deaminase 1	ADAT1	Putative interactor	NA	NA	NA	NA	NA	NA	NA	NA	24.9761	NA	24.9761	NA	NA	NA	NA	NA	NA	FALSE	NA	NA	NA	FALSE	6466	0	9.2339	55.392	502	4	4	4	7	18.1	18.1	18.1	0	1	0	0	1	0	1	1	2	0	1	0	0
Proteasomal ubiquitin receptor ADRM1	ADRM1	Putative interactor	29.1946	29.479	29.1383	28.9778	28.8302	29.3802	28.7103	29.1308	NA	29.2785	28.9358	29.0819	-0.342721	-0.196605	0.310761	0.467267	-0.350125	FALSE	0.356549	0.52273	-0.207904	FALSE	3597	0	64.763	42.153	407	4	4	4	35	8.8	8.8	8.8	3	3	3	4	3	3	3	3	1	3	3	3	4
Allograft inflammatory factor 1-like	AIF1L	Putative interactor	NA	NA	NA	NA	NA	NA	28.0471	27.9639	NA	NA	28.0061	NA	NA	NA	NA	NA	NA	FALSE	NA	NA	NA	FALSE	6349	0	6.403	17.068	150	4	4	4	9	46	46	46	1	0	0	1	1	0	3	3	0	1	0	0	1
RAC-gamma serine/threonine-protein kinase	AKT3	Putative interactor	28.5379	28.205	28.3954	27.5095	27.6346	27.6326	27.3225	27.5287	27.6491	28.3858	27.5064	27.5934	-0.879475	-0.792433	0.0029179	0.0571398	-0.879309	FALSE	0.00688398	0.0776533	-0.787206	FALSE	8082	0	19.417	55.774	479	6	4	4	31	18.6	11.5	11.5	5	4	4	3	4	4	4	4	3	3	2	3	2
GDP-Man:Man(3)GlcNAc(2)-PP-Dol alpha-1,2-mannosyltransferase	ALG11	Putative interactor	28.4893	28.4132	28.1813	28.2716	28.7342	28.3944	NA	NA	28.458	28.3671	28.458	28.4803	0.0908366	0.113161	NA	NA	NA	FALSE	0.56554	0.706471	0.105466	FALSE	3698	0	11.902	55.65	492	4	4	4	42	11.8	11.8	11.8	3	3	4	2	3	4	1	1	3	3	3	4	2
Dol-P-Man:Man(7)GlcNAc(2)-PP-Dol alpha-1,6-mannosyltransferase	ALG12	Putative interactor	27.4724	27.1683	27.1337	27.56	27.2965	27.3739	27.8489	27.7705	27.6321	27.2663	27.7533	27.4144	0.486954	0.148113	0.025242	0.119647	0.492392	FALSE	0.322356	0.489829	0.152033	FALSE	6492	0	6.5209	54.654	488	4	4	4	25	9.6	9.6	9.6	2	2	2	3	3	3	2	2	4	2	2	2	3
Alkaline phosphatase, tissue-nonspecific isozyme	ALPL	Putative interactor	27.2129	27.3996	27.2939	27.7614	27.5826	NA	NA	27.7587	27.5929	27.3041	27.6782	27.6748	0.37404	0.37061	0.0708573	0.194849	0.373691	FALSE	0.0863996	0.230353	0.369874	FALSE	1227	0	24.978	57.304	524	4	4	4	25	16.4	16.4	16.4	2	2	2	2	1	2	1	3	1	2	2	2	2
APC membrane recruitment protein 1	AMER1	Putative interactor	26.5339	NA	26.367	25.8758	26.1756	NA	NA	NA	NA	26.4529	NA	26.0334	NA	-0.419455	NA	NA	NA	FALSE	0.165342	0.330175	-0.424817	FALSE	3884	0	12.022	124.03	1135	4	4	4	19	9.3	9.3	9.3	2	1	3	2	3	3	1	0	1	2	1	3	2
AMMECR1-like protein	AMMECR1L	Putative interactor	28.7351	28.6689	28.4954	27.6829	28.5303	27.9292	27.4354	27.7794	28.1197	28.6366	27.8051	28.0927	-0.831551	-0.543958	0.0371268	0.140883	-0.85496	FALSE	0.136835	0.297409	-0.585659	FALSE	4122	0	30.21	34.499	310	5	5	4	55	32.6	32.6	27.4	4	5	4	4	2	5	3	4	3	4	5	4	4
Anaphase-promoting complex subunit 16	ANAPC16	Putative interactor	NA	29.0836	28.8156	28.4241	28.5503	29.128	28.8964	28.9786	28.4402	28.9558	28.7904	28.7346	-0.165412	-0.221241	0.468478	0.604855	-0.177892	FALSE	0.401761	0.565743	-0.248793	FALSE	5802	0	15.797	11.667	110	4	4	4	28	72.7	72.7	72.7	1	2	2	3	2	3	3	4	3	1	2	2	3
Protein angel homolog 1	ANGEL1	Putative interactor	27.9963	27.8696	NA	NA	NA	27.9924	27.7872	28.1257	27.8398	27.9343	27.9254	27.9924	-0.00893347	0.0580993	0.908467	0.943343	-0.0153691	FALSE	NA	NA	NA	FALSE	8007	0	17.073	75.275	670	4	4	4	35	13.4	13.4	13.4	3	3	1	1	1	2	2	3	3	3	3	1	1
Ankyrin repeat and IBR domain-containing protein 1	ANKIB1	Putative interactor	NA	NA	NA	26.4767	NA	26.5728	NA	26.5956	26.2099	NA	26.4156	26.5255	NA	NA	NA	NA	NA	FALSE	NA	NA	NA	FALSE	7636	0	7.0032	122	1089	4	4	4	18	7.1	7.1	7.1	1	1	0	1	2	1	1	2	1	1	1	0	1
Ankyrin repeat domain-containing protein 39	ANKRD39	Putative interactor	NA	NA	NA	27.5007	27.6051	26.7769	NA	27.1232	NA	NA	27.1232	27.3383	NA	NA	NA	NA	NA	FALSE	NA	NA	NA	FALSE	3821	0	16.214	19.651	183	4	4	4	15	43.7	43.7	43.7	1	0	0	2	3	3	1	3	2	1	0	0	2
Ankyrin repeat domain-containing protein 46	ANKRD46	Putative interactor	26.1308	NA	NA	28.3246	27.9386	27.8389	NA	27.899	27.4629	26.1308	27.6973	28.0496	1.56651	1.91878	NA	NA	NA	FALSE	NA	NA	NA	FALSE	4674	0	13.798	25.966	232	4	4	4	28	31	31	31	2	1	1	1	1	2	3	2	1	2	1	1	1
AP-1 complex subunit sigma-1A	AP1S1	Putative interactor	28.7601	28.9764	28.8688	28.8588	28.3493	28.885	28.6452	28.5358	28.8132	28.8711	28.6693	28.7179	-0.20187	-0.153277	0.120982	0.260413	-0.203708	FALSE	0.436514	0.597761	-0.170738	FALSE	2607	0	27.539	18.733	158	4	4	4	40	21.5	21.5	21.5	3	2	3	2	3	2	3	3	3	3	2	3	2
AP-2 complex subunit sigma	AP2S1	Putative interactor	27.2578	27.5217	27.3231	27.4081	27.8612	27.3639	28.342	28.3368	28.2141	27.372	28.2988	27.5625	0.926841	0.190512	0.00182992	0.0500543	0.930063	FALSE	0.394207	0.558366	0.176859	FALSE	2411	0	21.864	17.018	142	4	4	4	47	28.2	28.2	28.2	4	4	4	3	4	4	2	4	4	4	4	4	3
AP-4 complex subunit mu-1	AP4M1	Putative interactor	NA	NA	NA	NA	NA	25.7321	NA	26.2025	NA	NA	26.2025	25.7321	NA	NA	NA	NA	NA	FALSE	NA	NA	NA	FALSE	246	0	7.4409	49.976	453	4	4	4	8	14.1	14.1	14.1	1	1	1	1	0	2	0	3	2	1	1	1	1
Rho GTPase-activating protein 10	ARHGAP10	Putative interactor	NA	NA	NA	NA	NA	NA	NA	NA	25.5896	NA	25.5896	NA	NA	NA	NA	NA	NA	FALSE	NA	NA	NA	FALSE	43	0	5.7881	89.374	786	4	4	4	17	8	8	8	0	1	2	1	1	1	2	3	2	0	1	2	1
Rho GTPase-activating protein 26	ARHGAP26	Putative interactor	NA	NA	NA	NA	NA	24.9373	NA	NA	NA	NA	NA	24.9373	NA	NA	NA	NA	NA	FALSE	NA	NA	NA	FALSE	7997	0.0043881	1.968	92.234	814	4	4	4	10	7.7	7.7	7.7	1	1	0	2	0	2	1	1	1	1	1	0	2
Rho GTPase-activating protein 39	ARHGAP39	Putative interactor	NA	NA	NA	NA	NA	25.7718	NA	25.4028	25.5541	NA	25.4804	25.7718	NA	NA	NA	NA	NA	FALSE	NA	NA	NA	FALSE	6690	0	7.0354	121.28	1083	4	4	4	12	5.6	5.6	5.6	0	0	0	1	1	3	1	3	2	0	0	0	1
ARL14 effector protein	ARL14EP	Putative interactor	NA	26.6132	27.0163	NA	NA	26.3288	NA	NA	NA	26.8287	NA	26.3288	NA	-0.499907	NA	NA	NA	FALSE	NA	NA	NA	FALSE	5053	0	50.529	29.337	260	4	4	4	13	23.8	23.8	23.8	2	3	3	1	1	3	1	1	1	2	3	3	1
ADP-ribosylation factor-like protein 6-interacting protein 6	ARL6IP6	Putative interactor	27.8389	27.7512	27.3461	27.8475	27.968	NA	27.8604	28.0827	NA	27.6608	27.9758	27.909	0.314999	0.248165	0.181448	0.332797	0.326156	FALSE	0.221979	0.391147	0.262342	FALSE	5031	0	50.999	24.676	226	4	4	4	37	22.6	22.6	22.6	1	2	3	3	3	2	2	3	2	1	2	3	3
ADP-ribosylation factor-like protein 8A	ARL8A	Putative interactor	31.7445	31.5012	31.6025	31.6888	31.7753	31.6378	31.4781	31.8527	31.6711	31.6195	31.6754	31.7017	0.0558792	0.0821949	0.714791	0.802725	0.0512581	FALSE	0.370474	0.537072	0.0845402	FALSE	5738	0	46.371	21.416	186	10	10	4	167	47.3	47.3	20.4	6	7	7	8	6	7	6	6	6	6	7	7	8
Armadillo repeat-containing protein 5	ARMC5	Putative interactor	25.183	25.2061	NA	NA	NA	NA	NA	NA	NA	25.1946	NA	NA	NA	NA	NA	NA	NA	FALSE	NA	NA	NA	FALSE	5757	0.00026278	3.8474	97.68	935	4	4	4	15	12.7	12.7	12.7	2	2	0	0	1	1	2	1	1	2	2	0	0
Arf-GAP with SH3 domain, ANK repeat and PH domain-containing protein 2	ASAP2	Putative interactor	NA	NA	NA	24.4464	NA	NA	NA	NA	NA	NA	NA	24.4464	NA	NA	NA	NA	NA	FALSE	NA	NA	NA	FALSE	521	0	9.78	111.65	1006	4	4	4	7	8.9	8.9	8.9	1	0	2	2	0	0	1	1	1	1	0	2	2
Activating signal cointegrator 1 complex subunit 1	ASCC1	Putative interactor	29.2504	28.8578	29.0403	28.8235	28.8348	28.1286	27.6239	28.9117	29.1566	29.0585	28.7023	28.6312	-0.356199	-0.42729	0.415971	0.56158	-0.485452	FALSE	0.182068	0.348111	-0.453915	FALSE	5067	0	16.785	45.509	400	4	4	4	47	20.8	20.8	20.8	3	3	4	2	3	3	2	4	3	3	3	4	2
Asparagine synthetase domain-containing protein 1	ASNSD1	Putative interactor	25.8438	25.5666	26.5476	26.5748	25.4619	NA	NA	25.8719	26.2869	26.0471	26.0943	26.1231	0.0472117	0.0760508	0.811081	0.875998	0.0934336	FALSE	0.964697	0.977807	0.0323776	FALSE	7408	0	25.682	72.079	643	4	4	4	23	9.8	9.8	9.8	2	2	2	2	2	0	2	3	1	2	2	2	2
Sodium/potassium-transporting ATPase subunit beta-2	ATP1B2	Putative interactor	NA	NA	NA	NA	NA	27.2549	NA	NA	NA	NA	NA	27.2549	NA	NA	NA	NA	NA	FALSE	NA	NA	NA	FALSE	1493	0.00013435	4.5673	33.367	290	4	4	4	7	19.7	19.7	19.7	1	0	1	0	1	3	1	0	0	1	0	1	0
ATP synthase subunit delta, mitochondrial	ATP5D	Putative interactor	33.8492	34.6273	33.9572	34.6941	34.5332	34.1912	34.0777	33.8855	34.8149	34.1874	34.3174	34.4877	0.129953	0.300282	0.774241	0.847222	0.114782	FALSE	0.325834	0.492806	0.328241	FALSE	1854	0	44.803	17.49	168	4	4	4	127	41.1	41.1	41.1	3	3	3	4	3	3	3	3	3	3	3	3	4
ATP synthase subunit e, mitochondrial	ATP5I	Putative interactor	29.6543	30.1439	30.0678	30.1689	30.2494	30.4655	29.8493	30.3941	30.0197	29.9708	30.106	30.3001	0.13514	0.329281	0.582324	0.701491	0.132346	FALSE	0.143346	0.304487	0.339263	FALSE	2500	0.00013182	3.921	7.9331	69	4	4	4	31	42	42	42	2	3	3	3	2	3	2	3	4	2	3	3	3
ATP synthase subunit O, mitochondrial	ATP5O	Putative interactor	34.4714	34.5796	34.4956	34.5654	34.5283	34.4587	34.3001	34.3879	34.4829	34.5163	34.3922	34.5181	-0.12406	0.00185807	0.127684	0.269061	-0.125241	FALSE	0.968033	0.980127	0.00193213	FALSE	2168	0	133.16	23.277	213	12	12	4	271	64.3	64.3	29.6	12	11	12	12	11	11	11	11	10	12	11	12	12
ATPase inhibitor, mitochondrial	ATPIF1	Putative interactor	24.7748	25.779	25.9942	23.8654	25.6984	24.5094	24.0843	24.5248	25.5543	25.6051	24.8576	24.8952	-0.747592	-0.709916	0.240645	0.397724	-0.794852	FALSE	0.283903	0.457365	-0.824948	FALSE	7821	0	9.4014	12.249	106	4	4	4	96	17.9	17.9	17.9	3	3	2	2	4	2	3	2	3	3	3	2	2
Putative ataxin-7-like protein 3B	ATXN7L3B	Putative interactor	28.85	28.9349	28.6534	28.9162	28.9906	28.8509	28.7329	29.0289	28.8709	28.8175	28.8826	28.9204	0.0651209	0.102867	0.616195	0.727882	0.0647997	FALSE	0.336421	0.503338	0.10649	FALSE	5934	0	25.628	10.771	97	4	4	4	29	48.5	48.5	48.5	2	3	1	3	2	2	4	2	3	2	3	1	3
BAG family molecular chaperone regulator 1	BAG1	Putative interactor	26.6527	26.371	26.7437	26.7162	26.516	25.4999	NA	26.4326	25.7062	26.5977	26.1146	26.3334	-0.483049	-0.264297	0.373673	0.525124	-0.519751	FALSE	0.460147	0.61876	-0.345108	FALSE	6301	0	21.519	38.778	345	4	4	4	30	22.3	22.3	22.3	4	3	3	2	2	2	1	2	2	4	3	3	2
Bromodomain adjacent to zinc finger domain protein 2B	BAZ2B	Putative interactor	25.3857	NA	NA	NA	NA	NA	NA	NA	NA	25.3857	NA	NA	NA	NA	NA	NA	NA	FALSE	NA	NA	NA	FALSE	7818	0	9.667	240.46	2168	4	4	4	9	4.2	4.2	4.2	2	1	1	0	0	1	1	0	1	2	1	1	0
B-cell CLL/lymphoma 7 protein family member A	BCL7A	Putative interactor	30.9488	31.0867	31.1566	30.4052	30.5961	30.4371	30.4905	30.593	30.6118	31.0666	30.566	30.4819	-0.500547	-0.584695	0.00430445	0.0635216	-0.498961	FALSE	0.00234469	0.0574207	-0.584578	FALSE	3779	0	48.972	22.81	210	5	4	4	95	39.5	34.8	34.8	4	3	5	4	4	3	4	3	5	3	3	4	3
Protein bicaudal D homolog 1	BICD1	Putative interactor	28.8055	NA	28.5244	NA	NA	NA	NA	NA	NA	28.6718	NA	NA	NA	NA	NA	NA	NA	FALSE	NA	NA	NA	FALSE	5901	0.00026309	3.8863	110.75	975	6	4	4	13	7.9	5.7	5.7	4	1	3	2	2	2	1	4	4	2	1	2	1
Biogenesis of lysosome-related organelles complex 1 subunit 2	BLOC1S2	Putative interactor	30.4211	30.2615	29.8471	29.9471	30.1195	30.1581	29.9704	30.3069	30.3572	30.1962	30.2214	30.0778	0.0251998	-0.118436	0.876665	0.921005	0.0349305	FALSE	0.623219	0.750143	-0.101645	FALSE	4305	0	33.843	15.961	142	4	4	4	54	57.7	57.7	57.7	3	3	2	4	3	4	4	4	4	3	3	2	4
Biogenesis of lysosome-related organelles complex 1 subunit 5	BLOC1S5;BLOC1S5-TXNDC5	Putative interactor	28.6516	28.4418	28.8026	28.0079	28.575	28.232	27.7607	27.6269	28.2334	28.6395	27.8978	28.2907	-0.741723	-0.348878	0.0339785	0.136354	-0.75835	FALSE	0.151577	0.31464	-0.360386	FALSE	5319	0	6.2084	21.609	187	4	4	4	31	26.7	26.7	26.7	2	2	3	3	2	2	2	2	3	2	2	3	3
Breast cancer metastasis-suppressor 1-like protein	BRMS1L	Putative interactor	NA	NA	25.0012	26.2404	25.627	NA	26.17	27.3917	26.1484	25.0012	26.6952	25.966	1.69394	0.96481	NA	NA	NA	FALSE	NA	NA	NA	FALSE	3906	0	17.567	37.629	323	4	4	4	19	15.2	15.2	15.2	0	0	2	1	1	0	1	4	2	0	0	2	1
Bromodomain and WD repeat-containing protein 1	BRWD1	Putative interactor	NA	NA	NA	NA	25.5056	NA	NA	NA	NA	NA	NA	25.5056	NA	NA	NA	NA	NA	FALSE	NA	NA	NA	FALSE	7291	0.00013339	4.2956	262.93	2320	5	4	4	10	3.1	2.5	2.5	2	2	2	1	4	3	2	1	2	1	1	1	0
BUD13 homolog	BUD13	Putative interactor	28.153	27.9071	27.9736	28.0862	28.0536	28.0529	28.0714	28.0125	28.1568	28.015	28.0815	28.0643	0.066508	0.0493569	0.470722	0.606764	0.0690686	FALSE	0.546283	0.690247	0.0530528	FALSE	6362	0	35.612	70.52	619	4	4	4	63	10.2	10.2	10.2	4	4	4	4	4	4	3	3	2	4	4	4	4
UPF0693 protein C10orf32	C10orf32-ASMT;C10orf32	Putative interactor	28.9165	28.9529	29.3662	29.269	28.9812	28.4993	28.6622	28.7115	28.941	29.0934	28.7768	28.9505	-0.316602	-0.142906	0.157462	0.302596	-0.30696	FALSE	0.581757	0.718728	-0.162057	FALSE	16	0	15.812	11.695	106	4	4	4	36	61.3	61.3	61.3	2	2	1	2	2	2	2	2	4	2	2	1	2
Ester hydrolase C11orf54	C11orf54	Putative interactor	30.2959	30.2644	30.3562	30.4019	30.3373	30.4147	30.8757	30.5529	30.7959	30.306	30.7479	30.385	0.44192	0.0790527	0.0381078	0.142289	0.436009	FALSE	0.0938278	0.241808	0.0791614	FALSE	6775	0	58.824	35.117	315	11	4	4	99	52.7	18.7	18.7	10	10	9	10	10	11	10	9	10	4	4	3	4
Protein Hikeshi	C11orf73	Putative interactor	30.195	30.4632	30.5949	28.6242	30.4024	30.6438	30.3564	30.6347	30.599	30.4271	30.5352	30.1241	0.108102	-0.302991	0.489518	0.624487	0.112345	FALSE	0.496099	0.648172	-0.527523	FALSE	3798	0	10.03	21.627	197	4	4	4	60	20.8	20.8	20.8	3	3	2	3	3	3	3	3	2	3	3	2	3
UPF0235 protein C15orf40	C15orf40	Putative interactor	28.4084	28.2533	28.2566	27.8146	27.646	28.6465	28.4014	28.2913	28.492	28.3079	28.3972	28.1053	0.0893327	-0.202565	0.315767	0.471139	0.0888406	FALSE	0.475244	0.630669	-0.270344	FALSE	5408	0	23.306	16.353	153	4	4	4	40	49	49	49	3	3	2	4	2	3	3	3	2	3	3	2	4
Uncharacterized protein C15orf57	C15orf57	Putative interactor	28.3302	28.6833	28.2043	28.2893	28.3755	NA	NA	28.4105	28.5694	28.4205	28.4921	28.333	0.0716699	-0.0874344	0.644919	0.749583	0.0840305	FALSE	0.665545	0.784062	-0.0735325	FALSE	6496	0	24.863	20.656	185	4	4	4	27	48.1	48.1	48.1	1	1	2	3	4	1	1	2	3	1	1	2	3
UPF0449 protein C19orf25	C19orf25	Putative interactor	30.648	30.6539	30.4872	30.6141	30.7352	30.8267	30.3535	30.473	30.6875	30.5984	30.5114	30.728	-0.0870284	0.129575	0.470392	0.606607	-0.0916702	FALSE	0.19301	0.360762	0.128998	FALSE	7737	0	24.634	12.878	118	4	4	4	92	61	61	61	4	4	4	4	4	4	4	4	4	4	4	4	4
Uncharacterized protein C1orf122	C1orf122	Putative interactor	29.4169	29.3281	29.2329	29.5634	29.0891	29.0599	29.1077	28.8987	29.1206	29.3279	29.0459	29.2566	-0.282047	-0.0713716	0.0379247	0.14212	-0.283616	FALSE	0.649415	0.77113	-0.0884982	FALSE	4395	0	17.942	11.471	110	4	4	4	49	51.8	51.8	51.8	3	2	4	2	2	4	2	2	3	3	2	4	2
UPF0688 protein C1orf174	C1orf174	Putative interactor	28.357	28.5333	28.3153	27.9562	28.1185	28.1228	28.3629	28.5833	NA	28.405	28.4773	28.0679	0.0723036	-0.33707	0.642754	0.747801	0.0712316	FALSE	0.0190227	0.112573	-0.335993	FALSE	4862	0	50.183	25.977	243	4	4	4	63	48.1	48.1	48.1	2	2	2	2	3	4	2	1	1	2	2	2	2
Uncharacterized protein C3orf38	C3orf38	Putative interactor	26.3987	26.6798	26.5643	26.5145	26.9423	26.6435	26.6787	26.9798	27.1449	26.5522	26.9472	26.7114	0.394996	0.159277	0.0860618	0.214392	0.38689	FALSE	0.377635	0.542098	0.152551	FALSE	3876	0	17.63	37.54	329	4	4	4	30	18.8	18.8	18.8	3	2	3	2	3	3	3	2	2	3	2	3	2
Deleted in autism protein 1	C3orf58	Putative interactor	27.336	27.7041	NA	27.6219	NA	NA	27.3567	NA	NA	27.5318	27.3567	27.6219	-0.175036	0.090137	NA	NA	NA	FALSE	NA	NA	NA	FALSE	5160	0	10.321	49.481	430	4	4	4	17	11.4	11.4	11.4	3	2	2	3	2	1	2	2	1	3	2	2	3
UPF0669 protein C6orf120	C6orf120	Putative interactor	30.8776	31.1049	30.8567	30.8274	30.705	30.4982	30.9787	30.8689	30.514	30.9509	30.8004	30.6832	-0.150416	-0.267634	0.39264	0.542292	-0.159218	FALSE	0.0991615	0.2494	-0.26951	FALSE	4538	0	24.339	20.772	191	4	4	4	101	45	45	45	3	2	2	2	3	2	3	4	3	3	2	2	2
UPF0415 protein C7orf25	C7orf25	Putative interactor	NA	NA	24.8853	NA	24.8664	NA	NA	NA	NA	24.8853	NA	24.8664	NA	-0.0188848	NA	NA	NA	FALSE	NA	NA	NA	FALSE	6320	0.00013214	3.9933	46.45	421	4	4	4	13	11.9	11.9	11.9	2	1	2	1	2	2	2	1	2	2	1	2	1
Carbonic anhydrase 12	CA12	Putative interactor	27.1171	26.9896	27.157	NA	NA	NA	NA	NA	NA	27.0897	NA	NA	NA	NA	NA	NA	NA	FALSE	NA	NA	NA	FALSE	580	0	5.4322	39.45	354	4	4	4	12	16.1	16.1	16.1	2	2	3	1	0	0	1	2	1	2	2	3	1
Calcium/calmodulin-dependent protein kinase type IV	CAMK4	Putative interactor	26.7834	27.2558	27.4473	26.9434	27.2105	27.463	26.2327	26.9005	27.1138	27.1882	26.7951	27.2211	-0.393086	0.0328931	0.284776	0.439909	-0.413219	FALSE	0.87003	0.921879	0.0434125	FALSE	3619	0	15.769	51.925	473	4	4	4	25	13.3	13.3	13.3	1	2	2	2	2	2	4	2	2	1	2	2	2
Calmodulin-lysine N-methyltransferase	CAMKMT	Putative interactor	NA	26.5216	27.478	NA	NA	NA	NA	NA	NA	27.0777	NA	NA	NA	NA	NA	NA	NA	FALSE	NA	NA	NA	FALSE	4555	0	9.7242	36.128	323	4	4	4	12	18.9	18.9	18.9	1	2	3	0	1	1	0	1	1	1	2	3	0
Macrophage-capping protein	CAPG	Putative interactor	27.8048	27.0452	27.5145	NA	27.1611	NA	NA	NA	NA	27.4879	NA	27.1611	NA	-0.326861	NA	NA	NA	FALSE	NA	NA	NA	FALSE	2035	0	14.065	38.498	348	4	4	4	25	19.3	19.3	19.3	2	2	2	3	2	2	0	2	2	2	2	2	3
Coiled-coil domain-containing protein 28A	CCDC28A	Putative interactor	28.6028	28.3688	28.2362	28.025	27.7558	27.9237	28.5343	28.4321	28.6501	28.4106	28.5416	27.9057	0.130912	-0.504952	0.348049	0.500969	0.136203	FALSE	0.022901	0.120825	-0.501146	FALSE	4791	0	42.982	30.366	274	4	4	4	48	24.1	24.1	24.1	3	4	4	3	2	3	2	4	3	3	4	4	3
Coiled-coil domain-containing protein 71	CCDC71	Putative interactor	NA	NA	NA	NA	NA	NA	NA	NA	26.9237	NA	26.9237	NA	NA	NA	NA	NA	NA	FALSE	NA	NA	NA	FALSE	4754	0.00013224	4.0097	49.648	467	4	4	4	7	14.3	14.3	14.3	0	0	0	0	2	1	1	0	2	0	0	0	0
Coiled-coil domain-containing protein 92	CCDC92	Putative interactor	NA	NA	26.9492	27.4882	NA	27.3593	NA	27.7558	27.4528	26.9492	27.6122	27.4252	0.663088	0.476027	NA	NA	NA	FALSE	NA	NA	NA	FALSE	3813	0	10.826	36.961	331	4	4	4	17	24.5	24.5	24.5	1	1	2	3	1	2	1	3	3	1	1	2	3
Cyclin-Y-like protein 1	CCNYL1	Putative interactor	NA	NA	NA	NA	NA	NA	NA	NA	24.3022	NA	24.3022	NA	NA	NA	NA	NA	NA	FALSE	NA	NA	NA	FALSE	5038	0	22.96	40.705	359	4	4	4	8	13.1	13.1	13.1	1	1	1	1	1	1	0	2	2	1	1	1	1
Nocturnin	CCRN4L	Putative interactor	NA	NA	NA	27.0152	NA	NA	NA	26.8246	NA	NA	26.8246	27.0152	NA	NA	NA	NA	NA	FALSE	NA	NA	NA	FALSE	7868	0.010002	1.4189	48.195	431	4	4	4	9	15.3	15.3	15.3	0	2	1	3	0	0	0	2	1	0	2	1	3
Protein CCSMST1	CCSMST1	Putative interactor	29.4842	29.1735	29.2536	29.2576	29.2578	28.7963	29.252	28.9952	29.1695	29.3099	29.1428	29.1197	-0.167024	-0.190169	0.24434	0.401436	-0.16485	FALSE	0.340917	0.508373	-0.199841	FALSE	3761	0	47.813	15.004	132	4	4	4	64	41.7	41.7	41.7	4	3	4	3	3	3	3	3	4	4	3	4	3
CD109 antigen	CD109	Putative interactor	NA	NA	27.7918	NA	NA	NA	NA	NA	NA	27.7918	NA	NA	NA	NA	NA	NA	NA	FALSE	NA	NA	NA	FALSE	4368	0.00013403	4.5015	161.69	1445	4	4	4	9	5	5	5	1	1	2	0	0	0	1	1	2	1	1	2	0
CD302 antigen	CD302	Putative interactor	NA	27.7147	28.003	NA	28.1012	27.907	NA	NA	NA	27.866	NA	28.0074	NA	0.141342	NA	NA	NA	FALSE	0.50167	0.652529	0.145267	FALSE	4810	0	179.89	26.182	232	4	4	4	23	26.7	26.7	26.7	2	2	2	1	2	2	2	3	3	2	2	2	1
Tumor necrosis factor receptor superfamily member 5	CD40	Putative interactor	NA	NA	NA	28.7977	28.8876	28.598	28.9134	28.0389	27.8302	NA	28.341	28.7661	NA	NA	NA	NA	NA	FALSE	NA	NA	NA	FALSE	1765	0	43.251	30.619	277	4	4	4	60	40.8	40.8	40.8	0	0	0	3	4	4	3	2	2	0	0	0	3
CD81 antigen	CD81	Putative interactor	34.0106	33.8537	33.7956	33.7774	33.8983	33.6394	33.3933	33.3847	33.3796	33.8895	33.3859	33.7756	-0.503619	-0.113932	0.0157543	0.09863	-0.500744	FALSE	0.309926	0.479474	-0.114916	FALSE	2539	0	323.31	25.809	236	4	4	4	187	27.5	27.5	27.5	4	4	4	4	4	4	4	4	4	4	4	4	4
CD9 antigen	CD9	Putative interactor	30.1887	30.0832	30.026	30.8122	31.1515	30.503	29.8685	29.9359	30.3395	30.1009	30.0634	30.8465	-0.0375221	0.745618	0.766383	0.841791	-0.0513545	FALSE	0.0533776	0.180555	0.722914	FALSE	1679	0	30.051	25.416	228	4	4	4	48	22.8	22.8	22.8	3	2	2	4	4	1	3	2	3	3	2	2	4
CD99 antigen	CD99	Putative interactor	29.5858	29.242	29.2831	29.8566	29.9661	29.481	29.1737	29.0539	29.1411	29.3786	29.1238	29.7824	-0.254819	0.403786	0.139572	0.282703	-0.247378	FALSE	0.100869	0.252066	0.397595	FALSE	1487	0	183.25	18.848	185	4	4	4	98	27	27	27	3	4	4	4	4	3	2	2	3	3	4	4	4
CD99 antigen-like protein 2	CD99L2	Putative interactor	27.5817	26.9275	26.7425	NA	NA	NA	NA	NA	NA	27.1306	NA	NA	NA	NA	NA	NA	NA	FALSE	NA	NA	NA	FALSE	5304	0	15.857	27.986	262	4	4	4	17	24.8	24.8	24.8	3	3	2	0	2	1	2	1	1	3	3	2	0
Codanin-1	CDAN1	Putative interactor	NA	26.7493	NA	NA	NA	26.3435	26.3382	NA	NA	26.7493	26.3382	26.3435	-0.411095	-0.405783	NA	NA	NA	FALSE	NA	NA	NA	FALSE	4804	0	8.9884	134.12	1227	4	4	4	14	8.6	8.6	8.6	2	3	1	0	0	2	2	1	2	2	3	1	0
Cyclin-dependent kinase 2-associated protein 1	CDK2AP1	Putative interactor	30.7937	30.9624	30.8065	30.5433	30.4783	30.5356	30.1091	30.5009	30.5952	30.8563	30.4166	30.5193	-0.439665	-0.336911	0.0794327	0.206436	-0.452465	FALSE	0.0157152	0.103185	-0.335137	FALSE	325	0	133	12.365	115	4	4	4	68	73	73	73	2	3	3	4	3	3	4	4	4	2	3	3	4
CDKN2AIP N-terminal-like protein	CDKN2AIPNL	Putative interactor	28.5564	28.7391	28.7995	29.2487	28.8072	28.9685	29.9389	30.2154	29.7599	28.702	29.9837	29.0198	1.28167	0.317801	0.00305448	0.0581158	1.27305	FALSE	0.123052	0.279925	0.309796	FALSE	5958	0	41.055	13.196	116	4	4	4	71	40.5	40.5	40.5	2	2	2	3	2	2	4	4	4	2	2	2	3
Cyclin-dependent kinase 4 inhibitor C	CDKN2C	Putative interactor	28.0994	28.095	27.7478	27.9557	28.1761	28.7393	27.6089	27.9606	27.2311	27.9899	27.6307	28.3292	-0.359195	0.33933	0.208577	0.362844	-0.380562	FALSE	0.322152	0.48974	0.309625	FALSE	2094	0	11.465	18.127	168	4	4	4	46	38.1	38.1	38.1	2	3	2	2	2	3	1	1	3	2	3	2	2
Centromere protein O	CENPO	Putative interactor	NA	NA	27.0085	NA	NA	NA	NA	NA	NA	27.0085	NA	NA	NA	NA	NA	NA	NA	FALSE	NA	NA	NA	FALSE	6462	0	16.671	33.785	300	4	4	4	11	23	23	23	1	0	3	1	1	1	0	1	2	1	0	3	1
Centrosomal protein of 104 kDa	CEP104	Putative interactor	NA	NA	NA	NA	NA	NA	26.3782	NA	NA	NA	26.3782	NA	NA	NA	NA	NA	NA	FALSE	NA	NA	NA	FALSE	664	0.00013231	4.0277	104.45	925	4	4	4	8	10.8	10.8	10.8	0	0	0	1	0	0	3	0	2	0	0	0	1
Centrosomal protein of 120 kDa	CEP120	Putative interactor	NA	26.1666	25.944	NA	NA	NA	NA	NA	NA	26.0596	NA	NA	NA	NA	NA	NA	NA	FALSE	NA	NA	NA	FALSE	5057	0.0002623	3.8084	112.64	986	4	4	4	10	5.1	5.1	5.1	2	3	2	0	1	1	0	0	1	2	3	2	0
Centrosomal protein of 63 kDa	CEP63	Putative interactor	NA	NA	NA	NA	NA	NA	27.6943	NA	27.009	NA	27.392	NA	NA	NA	NA	NA	NA	FALSE	NA	NA	NA	FALSE	6078	0	20.499	81.343	703	4	4	4	12	7.5	7.5	7.5	1	1	1	2	1	2	2	2	2	1	1	1	2
Centrosomal protein of 72 kDa	CEP72	Putative interactor	NA	NA	NA	NA	25.1821	NA	NA	NA	NA	NA	NA	25.1821	NA	NA	NA	NA	NA	FALSE	NA	NA	NA	FALSE	7607	0	7.511	71.717	647	4	4	4	6	8.8	8.8	8.8	1	2	2	2	2	2	0	0	0	1	2	2	2
Centrosomal protein of 83 kDa	CEP83	Putative interactor	NA	NA	NA	NA	NA	NA	25.9657	NA	25.8012	NA	25.8858	NA	NA	NA	NA	NA	NA	FALSE	NA	NA	NA	FALSE	8302	0	43.554	82.058	693	4	4	4	16	7.1	7.1	7.1	2	3	2	1	1	1	2	1	1	2	3	2	1
Centrin-2	CETN2	Putative interactor	31.3342	31.4221	31.0109	31.8864	31.7715	31.3728	31.7868	31.5341	31.6374	31.2663	31.6565	31.6932	0.390234	0.426873	0.0657341	0.188145	0.397045	FALSE	0.105721	0.257934	0.421169	FALSE	2057	0	44.054	19.738	172	4	4	4	114	45.9	45.9	45.9	4	4	4	4	4	4	4	4	4	4	4	4	4
Coiled-coil-helix-coiled-coil-helix domain-containing protein 1	CHCHD1	Putative interactor	NA	NA	28.7279	NA	NA	28.9256	28.4592	28.7264	28.9068	28.7279	28.7091	28.9256	-0.0188462	0.197711	NA	NA	NA	FALSE	NA	NA	NA	FALSE	5741	0	31.927	13.475	118	4	4	4	31	26.3	26.3	26.3	2	1	2	1	3	3	1	2	2	2	1	2	1
Charged multivesicular body protein 1a	CHMP1A	Putative interactor	26.9885	27.2936	27.3004	28.3345	27.9964	27.8434	28.3606	26.2486	NA	27.2013	27.6608	28.0729	0.459487	0.871625	0.933746	0.960161	0.110415	FALSE	0.0107505	0.0909733	0.863927	FALSE	7125	0.00076326	2.9909	21.703	196	4	4	4	25	12.8	12.8	12.8	3	3	3	3	2	2	2	1	1	3	3	3	3
Charged multivesicular body protein 2a	CHMP2A	Putative interactor	28.0124	28.2822	29.2658	26.8778	27.1206	28.2525	28.4707	27.7703	NA	28.6258	28.1626	27.5488	-0.463237	-1.07703	0.499729	0.633208	-0.399644	FALSE	0.12567	0.283199	-1.10314	FALSE	589	0	20.596	25.104	222	4	4	4	35	19.4	19.4	19.4	3	3	3	3	3	2	3	4	1	3	3	3	3
Chromatin accessibility complex protein 1	CHRAC1	Putative interactor	29.8151	29.8232	29.5095	30.4094	29.4096	29.4847	30.1198	30.0392	30.1915	29.7232	30.1182	29.8437	0.395002	0.120518	0.0443015	0.153066	0.400865	FALSE	0.889717	0.935374	0.0519333	FALSE	7239	0	54.635	14.71	131	4	4	4	73	40.5	40.5	40.5	3	4	3	4	4	4	4	4	4	3	4	3	4
Chondroitin sulfate synthase 3	CHSY3	Putative interactor	NA	NA	NA	NA	NA	26.0279	26.4267	NA	NA	NA	26.4267	26.0279	NA	NA	NA	NA	NA	FALSE	NA	NA	NA	FALSE	4430	0	15.48	100.28	882	5	5	4	13	10	10	8.5	1	0	0	2	2	2	2	3	2	1	0	0	2
Chromosome transmission fidelity protein 8 homolog isoform 2	CHTF8	Putative interactor	26.8796	27.067	NA	NA	NA	NA	NA	NA	NA	26.9763	NA	NA	NA	NA	NA	NA	NA	FALSE	NA	NA	NA	FALSE	1363	0	44.504	51.391	524	4	4	4	12	17.7	17.7	17.7	2	2	3	1	1	3	0	0	0	2	2	3	1
Cbp/p300-interacting transactivator 1	CITED1	Putative interactor	29.5879	29.5678	29.5502	29.3894	29.5305	29.7324	28.1258	28.1974	28.291	29.5687	28.2063	29.5577	-1.36237	-0.0110337	0.000749079	0.0385544	-1.36388	TRUE	0.874534	0.924481	-0.0178572	FALSE	6311	0	60.073	19.896	193	4	4	4	49	40.4	40.4	40.4	4	3	3	4	3	3	3	2	3	4	3	3	4
Cyclin-dependent kinases regulatory subunit 1	CKS1B	Putative interactor	32.5511	32.7528	32.554	32.824	32.8069	32.5834	33.2322	32.9727	33.1005	32.6224	33.1057	32.7422	0.483251	0.119761	0.00887804	0.0772508	0.482496	FALSE	0.311296	0.479706	0.118809	FALSE	2564	0	97.008	9.6601	79	4	4	4	106	65.8	65.8	65.8	4	4	4	4	3	4	4	4	4	4	4	4	4
Protein CLEC16A	CLEC16A	Putative interactor	26.866	27.2512	26.847	26.4675	26.5891	26.7943	26.198	26.4903	26.5555	27.0004	26.4228	26.6233	-0.577627	-0.377116	0.0301661	0.129576	-0.573446	FALSE	0.0910431	0.237903	-0.371111	FALSE	3678	0	8.0714	117.71	1053	4	4	4	34	4	4	4	2	2	2	2	2	4	2	3	2	2	2	2	2
Dual specificity protein kinase CLK3	CLK3	Putative interactor	29.3836	29.6527	29.845	29.9167	30.1289	29.7376	29.9017	29.4805	29.7347	29.6394	29.7159	29.9366	0.0765335	0.297263	0.6875	0.781721	0.0785378	FALSE	0.163276	0.327958	0.300653	FALSE	2245	0	23.991	73.514	638	4	4	4	49	8.2	8.2	8.2	2	3	2	4	4	3	2	4	4	2	3	2	4
Calsyntenin-1;Soluble Alc-alpha;CTF1-alpha	CLSTN1	Putative interactor	NA	26.161	26.3669	NA	NA	NA	NA	NA	NA	26.2676	NA	NA	NA	NA	NA	NA	NA	FALSE	NA	NA	NA	FALSE	988	0.00013236	4.0459	109.79	981	4	4	4	12	8.4	8.4	8.4	1	2	2	0	2	0	2	0	0	1	2	2	0
COX assembly mitochondrial protein homolog	CMC1	Putative interactor	29.6753	29.8286	29.5693	29.9701	29.6075	30.1122	29.6132	29.7331	29.8503	29.695	29.7355	29.9118	0.0404443	0.216824	0.706801	0.796812	0.0411412	FALSE	0.310182	0.479474	0.205521	FALSE	4581	0	8.4407	12.49	106	4	4	4	37	39.6	39.6	39.6	3	3	3	3	2	3	2	3	2	3	3	3	3
COX assembly mitochondrial protein 2 homolog	CMC2	Putative interactor	31.7319	29.9708	31.407	29.8769	30.687	31.5468	29.8667	30.3244	31.3784	31.2128	30.6671	30.8612	-0.545679	-0.351555	0.506562	0.638453	-0.513401	FALSE	0.670037	0.786964	-0.333016	FALSE	7253	0	7.3926	9.4598	79	4	4	4	66	54.4	54.4	54.4	2	3	3	2	3	3	2	3	3	2	3	3	2
CCR4-NOT transcription complex subunit 8	CNOT8	Putative interactor	28.5577	27.5724	27.7405	27.5421	27.1321	NA	27.9501	NA	27.8749	28.0242	27.913	27.3516	-0.111227	-0.672607	0.897872	0.936518	-0.0443647	FALSE	0.189947	0.357257	-0.619768	FALSE	7736	0	17.459	33.54	292	4	4	4	28	19.5	19.5	19.5	4	4	2	3	3	1	2	1	3	4	4	2	3
	COMMD3-BMI1	Putative interactor	31.3531	31.547	31.5388	31.4607	31.6728	31.4364	31.5383	31.3505	31.5005	31.4824	31.4654	31.5272	-0.0170107	0.0448662	0.8561	0.908094	-0.0165272	FALSE	0.68044	0.792806	0.0436332	FALSE	8429	0	73.458	53.293	469	14	14	4	164	38.4	38.4	14.3	10	8	8	8	8	8	9	10	10	10	8	8	8
Cytochrome c oxidase assembly protein COX15 homolog	COX15	Putative interactor	30.518	30.4919	30.5953	31.2057	30.9136	31.0375	30.5098	30.7595	29.0544	30.5358	30.2774	31.0573	-0.258337	0.521511	0.50619	0.638277	-0.427158	FALSE	0.016512	0.105183	0.517196	FALSE	4454	0	30.756	46.03	410	4	4	4	55	15.6	15.6	15.6	2	2	3	2	3	2	3	2	2	2	2	3	2
Cytochrome c oxidase protein 20 homolog	COX20	Putative interactor	28.6547	28.646	28.8389	28.5405	28.4611	28.4024	28.4121	28.3061	28.8289	28.716	28.5338	28.4691	-0.182128	-0.246864	0.344135	0.497017	-0.197479	FALSE	0.0385646	0.153286	-0.245196	FALSE	3912	0	15.964	13.291	118	4	4	4	46	40.7	40.7	40.7	2	2	2	2	2	4	2	2	2	2	2	2	2
Cytochrome c oxidase subunit 7A-related protein, mitochondrial	COX7A2L	Putative interactor	31.1827	30.972	30.7069	31.6859	31.7112	31.6826	31.4204	31.3655	31.4222	30.9669	31.4029	31.6933	0.436044	0.726391	0.0800018	0.207072	0.448825	FALSE	0.0324788	0.140361	0.739355	FALSE	332	0	22.177	12.615	114	4	4	4	68	56.1	56.1	56.1	3	2	3	3	3	3	3	2	4	3	2	3	3
Cyclic AMP-responsive element-binding protein 1	CREB1	Putative interactor	29.6458	29.9403	29.8688	29.7533	29.9901	29.9998	29.8795	29.9435	29.9207	29.8237	29.9148	29.9188	0.091128	0.0951466	0.391648	0.541437	0.0962452	FALSE	0.467898	0.624612	0.0960908	FALSE	1540	0	36.881	36.688	341	5	5	4	77	23.2	23.2	21.1	5	4	4	4	5	5	4	5	5	5	4	4	4
Protein CREG1	CREG1	Putative interactor	29.3811	29.6477	29.3791	30.266	30.2844	30.5023	29.9001	30.476	29.8458	29.4749	30.1033	30.3549	0.628323	0.879994	0.0782673	0.205139	0.604653	FALSE	0.0018441	0.0540719	0.88156	FALSE	862	0	14.118	24.074	220	4	4	4	67	30	30	30	3	3	2	4	4	3	4	4	3	3	3	2	4
Cysteine-rich with EGF-like domain protein 1	CRELD1	Putative interactor	27.3581	NA	NA	27.4066	26.9594	27.7387	28.23	27.494	27.5863	27.3581	27.8089	27.4029	0.450778	0.0447795	NA	NA	NA	FALSE	NA	NA	NA	FALSE	5950	0	22.899	45.439	420	4	4	4	33	18.3	18.3	18.3	2	1	2	2	2	2	1	2	3	2	1	2	2
Cysteine-rich with EGF-like domain protein 2	CRELD2	Putative interactor	30.0123	29.7818	29.9777	30.0655	30.372	30.1012	30.3378	30.2901	30.3407	29.9274	30.3231	30.1862	0.395614	0.258755	0.0259704	0.121173	0.398941	FALSE	0.106926	0.259101	0.255646	FALSE	4343	0	35.818	38.191	353	4	4	4	59	21.5	21.5	21.5	3	2	2	3	3	3	4	3	4	3	2	2	3
Cysteine-rich PDZ-binding protein	CRIPT	Putative interactor	26.2761	27.1483	26.7696	26.5689	NA	25.9567	27.1314	26.2485	NA	26.7746	26.7565	26.2951	-0.0181695	-0.479576	0.943798	0.965885	-0.0413965	FALSE	0.34566	0.512692	-0.468512	FALSE	7569	0	5.6126	11.216	101	4	4	4	35	37.6	37.6	37.6	4	3	3	2	1	3	3	3	2	4	3	3	2
Casein kinase I isoform epsilon	CSNK1E	Putative interactor	29.6312	29.6128	29.5919	29.4296	29.6142	30.0113	30.0804	30.0831	29.7663	29.6121	29.9841	29.7058	0.372012	0.093777	0.0724201	0.19718	0.364631	FALSE	0.712069	0.816451	0.0730514	FALSE	2231	0	23.179	47.315	416	13	13	4	107	35.3	35.3	11.5	8	9	7	7	10	7	8	7	12	8	9	7	7
Cystatin-C	CST3	Putative interactor	NA	NA	NA	NA	27.9863	28.0412	27.4067	27.4826	NA	NA	27.4451	28.014	NA	NA	NA	NA	NA	FALSE	NA	NA	NA	FALSE	1169	0	11.726	15.799	146	4	4	4	16	37	37	37	1	1	0	2	3	3	2	2	0	1	1	0	2
Pro-cathepsin H;Cathepsin H mini chain;Cathepsin H;Cathepsin H heavy chain;Cathepsin H light chain	CTSH	Putative interactor	27.1547	27.3277	27.4173	28.1736	28.3371	27.6247	27.1449	27.1225	27.2937	27.304	27.1891	28.0759	-0.114948	0.771889	0.303072	0.459143	-0.112894	FALSE	0.0609629	0.193576	0.745213	FALSE	1347	0	43.254	37.393	335	4	4	4	37	24.2	24.2	24.2	2	2	2	2	3	2	3	2	2	2	2	2	2
Dolichyl-diphosphooligosaccharide--protein glycosyltransferase subunit DAD1	DAD1	Putative interactor	NA	NA	29.9382	29.9584	29.6831	29.1075	30.1042	30.2984	30.033	29.9382	30.1496	29.6248	0.211472	-0.313358	NA	NA	NA	FALSE	NA	NA	NA	FALSE	2599	0	24.261	12.497	113	4	4	4	39	28.3	28.3	28.3	2	1	3	2	3	3	3	2	2	2	1	3	2
DDB1- and CUL4-associated factor 10	DCAF10	Putative interactor	26.854	27.0361	27.0726	26.3954	26.5056	26.5064	25.6737	26.8003	26.2676	26.9907	26.3192	26.4701	-0.671495	-0.520618	0.145618	0.290239	-0.740352	FALSE	0.00606669	0.073944	-0.518432	FALSE	3909	0	42.891	60.581	559	4	4	4	18	14.7	14.7	14.7	3	3	2	3	1	2	2	2	2	3	3	2	3
DDB1- and CUL4-associated factor 11	DCAF11	Putative interactor	27.9796	27.9428	28.5005	NA	28.0457	28.0705	27.8127	27.7368	27.8336	28.1643	27.795	28.0581	-0.369291	-0.106143	0.191412	0.343895	-0.346589	FALSE	0.690747	0.799545	-0.0828983	FALSE	5340	0	17.744	61.669	546	4	4	4	35	14.1	14.1	14.1	2	3	3	1	2	2	3	2	2	2	3	3	1
Discoidin, CUB and LCCL domain-containing protein 2	DCBLD2	Putative interactor	26.1195	26.5764	26.508	26.0823	26.3179	NA	25.8139	NA	NA	26.4149	25.8139	26.2049	-0.601005	-0.210004	NA	NA	NA	FALSE	0.35744	0.523905	-0.201228	FALSE	6111	0	18.404	85.034	775	4	4	4	25	11.2	11.2	11.2	3	4	2	3	2	1	3	2	1	3	4	2	3
Dynactin subunit 5	DCTN5	Putative interactor	NA	27.525	NA	NA	NA	27.0218	NA	NA	27.6977	27.525	27.6977	27.0218	0.172703	-0.50321	NA	NA	NA	FALSE	NA	NA	NA	FALSE	6438	0	38.036	20.126	182	4	4	4	24	17.6	17.6	17.6	1	2	1	1	1	3	2	1	2	1	2	1	1
Dynactin subunit 6	DCTN6	Putative interactor	29.6064	29.7034	29.7274	29.7261	29.4607	29.318	30.0963	29.1501	29.6633	29.68	29.6875	29.5116	0.00747785	-0.168404	0.891299	0.931684	-0.0425019	FALSE	0.272957	0.445822	-0.177488	FALSE	271	0	8.7495	20.747	190	4	4	4	65	22.1	22.1	22.1	3	3	3	4	3	3	3	3	3	3	3	3	4
ATP-dependent RNA helicase DDX19A	DDX19A	Putative interactor	33.088	33.0049	32.8691	32.9661	32.952	32.9163	32.9008	32.8702	32.9495	32.9901	32.9072	32.9449	-0.0829284	-0.0451921	0.335475	0.489656	-0.0804942	FALSE	0.577005	0.715128	-0.0425396	FALSE	7339	0	323.31	53.974	478	25	25	4	390	60	60	16.7	17	18	16	17	17	20	19	21	16	17	18	16	17
DENN domain-containing protein 1A	DENND1A	Putative interactor	26.3575	NA	NA	NA	NA	NA	NA	NA	NA	26.3575	NA	NA	NA	NA	NA	NA	NA	FALSE	NA	NA	NA	FALSE	5344	0	8.5419	110.58	1009	4	4	4	11	6.3	6.3	6.3	2	1	1	1	0	0	2	2	2	2	1	1	1
DENN domain-containing protein 5B	DENND5B	Putative interactor	27.3531	27.5447	27.3375	NA	NA	NA	NA	27.3968	27.2103	27.4149	27.3066	NA	-0.108309	NA	0.443985	0.584114	-0.108202	FALSE	NA	NA	NA	FALSE	4408	0	13.293	145.02	1274	6	4	4	22	7.7	5.7	5.7	2	3	4	1	1	1	1	3	3	2	3	3	1
DEP domain-containing protein 5	DEPDC5	Putative interactor	NA	NA	NA	NA	NA	NA	NA	NA	24.7602	NA	24.7602	NA	NA	NA	NA	NA	NA	FALSE	NA	NA	NA	FALSE	767	0	10.709	181.26	1603	4	4	4	8	5.2	5.2	5.2	1	0	0	0	0	0	1	2	2	1	0	0	0
Derlin-1	DERL1	Putative interactor	30.2633	30.3797	30.4525	30.8367	30.5704	30.5518	31.2575	30.8356	30.7921	30.3672	30.9775	30.659	0.610249	0.291711	0.0433552	0.151171	0.596609	FALSE	0.0682309	0.203854	0.287816	FALSE	6482	0	6.5071	28.8	251	4	4	4	31	16.3	16.3	16.3	2	2	3	3	4	3	3	4	4	2	2	3	3
Putative pre-mRNA-splicing factor ATP-dependent RNA helicase DHX32	DHX32	Putative interactor	NA	NA	NA	27.0301	NA	NA	NA	NA	NA	NA	NA	27.0301	NA	NA	NA	NA	NA	FALSE	NA	NA	NA	FALSE	4484	0.0042693	1.9881	84.418	743	4	4	4	6	10.4	10.4	10.4	1	0	0	2	1	0	0	1	1	1	0	0	2
DnaJ homolog subfamily B member 14	DNAJB14	Putative interactor	NA	NA	NA	NA	NA	NA	NA	29.3511	NA	NA	29.3511	NA	NA	NA	NA	NA	NA	FALSE	NA	NA	NA	FALSE	5275	0.00013444	4.5899	42.515	379	4	4	4	12	13.5	13.5	13.5	0	0	1	1	1	2	1	4	1	0	0	1	1
Protein Dr1	DR1	Putative interactor	31.5188	31.5974	31.6971	31.6035	31.7311	31.5125	31.1613	31.3334	31.4057	31.6063	31.3037	31.6185	-0.302561	0.012187	0.0313881	0.131725	-0.304312	FALSE	0.897561	0.939361	0.0112375	FALSE	2846	0	20.891	19.443	176	4	4	4	93	27.8	27.8	27.8	3	3	4	3	3	3	3	3	3	3	3	4	3
Decapping and exoribonuclease protein	DXO	Putative interactor	28.9261	29.0186	29.0929	28.6157	28.4914	29.0139	28.4091	28.5717	27.9596	29.0141	28.3359	28.7246	-0.678219	-0.289515	0.0541021	0.168993	-0.699053	FALSE	0.184643	0.350829	-0.305547	FALSE	934	0	43.983	44.928	396	4	4	4	80	24.5	24.5	24.5	3	3	3	2	3	3	3	2	1	3	3	3	2
Dymeclin	DYM	Putative interactor	NA	NA	25.7506	NA	NA	NA	NA	NA	NA	25.7506	NA	NA	NA	NA	NA	NA	NA	FALSE	NA	NA	NA	FALSE	4497	0.00026223	3.8002	75.935	669	4	4	4	11	11.5	11.5	11.5	0	1	2	1	1	2	2	1	1	0	1	2	1
Dynein light chain 1, cytoplasmic	DYNLL1	Putative interactor	33.3118	33.8196	33.565	33.561	33.4474	33.5258	33.4756	33.6192	33.4101	33.5803	33.5043	33.5122	-0.0760318	-0.0681202	0.717911	0.805124	-0.0638374	FALSE	0.750813	0.846078	-0.0540402	FALSE	2693	0	152.28	10.366	89	6	6	4	167	52.8	52.8	39.3	5	5	5	4	4	4	4	4	4	5	5	5	4
Dynein light chain Tctex-type 1	DYNLT1	Putative interactor	32.1756	32.0465	31.9636	32.2252	32.0362	31.628	32.0143	32.347	32.5901	32.0646	32.3362	31.9841	0.271651	-0.0804916	0.26235	0.418838	0.255255	FALSE	0.640334	0.764705	-0.0987798	FALSE	2694	0	142.52	12.452	113	4	4	4	147	70.8	70.8	70.8	3	3	4	3	3	3	3	3	3	3	3	4	3
Ephrin-B1	EFNB1	Putative interactor	NA	27.6908	NA	28.4045	NA	NA	27.259	27.4452	NA	27.6908	27.3551	28.4045	-0.335686	0.713671	NA	NA	NA	FALSE	NA	NA	NA	FALSE	2803	0	26.851	38.006	346	4	4	4	17	22.3	22.3	22.3	2	2	1	3	2	1	4	2	1	2	2	1	3
Etoposide-induced protein 2.4 homolog	EI24	Putative interactor	28.3621	28.2013	28.0594	28.7506	28.435	28.1113	28.1436	28.4494	28.508	28.2129	28.3756	28.4558	0.162749	0.242888	0.330572	0.485139	0.159426	FALSE	0.355192	0.521949	0.224706	FALSE	354	0	7.5924	38.964	340	4	4	4	30	14.1	14.1	14.1	3	3	3	2	3	3	3	3	3	3	3	3	2
Eukaryotic translation initiation factor 1b	EIF1B	Putative interactor	33.5252	33.73	33.5943	33.6866	33.626	33.7994	33.8185	33.9582	33.8274	33.6191	33.8695	33.7058	0.25041	0.0867529	0.0322064	0.133224	0.251509	FALSE	0.330508	0.497168	0.0874802	FALSE	717	0	175.3	12.823	113	11	11	4	332	82.3	82.3	45.1	10	10	10	9	9	10	9	8	10	10	10	10	9
Eukaryotic translation initiation factor 4E-binding protein 2	EIF4EBP2	Putative interactor	30.4409	30.5128	30.3169	30.3544	30.4723	30.6219	30.6414	30.7622	30.7992	30.4258	30.7359	30.487	0.31007	0.0612297	0.0149561	0.0967571	0.310765	FALSE	0.573784	0.713105	0.0593181	FALSE	3202	0	65.554	12.939	120	4	4	4	106	62.5	62.5	62.5	4	3	4	4	4	4	4	4	4	4	3	4	4
Engulfment and cell motility protein 1	ELMO1	Putative interactor	26.323	26.3893	26.5299	26.2767	26.1448	26.3587	NA	26.2347	26.5086	26.4167	26.3782	26.2627	-0.0384929	-0.153937	0.813297	0.877796	-0.0423854	FALSE	0.15211	0.31538	-0.154015	FALSE	5526	0	14.276	83.829	727	5	4	4	31	11.6	10.2	10.2	3	3	3	3	4	4	2	3	4	2	2	2	2
Elongation of very long chain fatty acids protein 5	ELOVL5	Putative interactor	31.1284	31.1177	30.9199	31.2288	31.1678	30.9624	30.9553	30.5237	30.6572	31.0584	30.7235	31.1241	-0.334927	0.0656629	0.0966261	0.228081	-0.343249	FALSE	0.574899	0.713579	0.0643666	FALSE	7509	0	96.431	35.293	299	4	4	4	102	17.7	17.7	17.7	3	3	3	4	3	3	3	3	3	3	3	3	4
Elongator complex protein 6	ELP6	Putative interactor	28.1013	27.3173	27.6227	27.0224	27.8931	27.4414	27.728	NA	28.0521	27.717	27.8991	27.496	0.182152	-0.221016	0.50821	0.639634	0.209617	FALSE	0.538771	0.683271	-0.228114	FALSE	3007	0	10.441	29.793	266	4	4	4	31	20.7	20.7	20.7	2	4	2	1	2	3	2	1	3	2	4	2	1
Crossover junction endonuclease EME1	EME1	Putative interactor	26.7019	NA	26.6137	NA	NA	NA	NA	NA	NA	26.6585	NA	NA	NA	NA	NA	NA	NA	FALSE	NA	NA	NA	FALSE	5719	0	19.773	63.251	570	4	4	4	19	12.5	12.5	12.5	2	2	3	1	1	1	0	1	2	2	2	3	1
EGF domain-specific O-linked N-acetylglucosamine transferase	EOGT	Putative interactor	NA	NA	NA	NA	NA	NA	NA	NA	25.5669	NA	25.5669	NA	NA	NA	NA	NA	NA	FALSE	NA	NA	NA	FALSE	3904	0.0035548	2.1126	62.01	527	4	4	4	9	11.4	11.4	11.4	2	0	1	1	1	1	1	1	1	2	0	1	1
Enhancer of polycomb homolog 1	EPC1	Putative interactor	NA	NA	NA	25.0493	NA	NA	NA	NA	NA	NA	NA	25.0493	NA	NA	NA	NA	NA	FALSE	NA	NA	NA	FALSE	6816	0.00088889	2.946	93.462	836	4	4	4	10	7.3	7.3	7.3	1	1	1	2	2	0	1	0	2	1	1	1	2
Ephrin type-A receptor 3	EPHA3	Putative interactor	24.2961	NA	24.2928	NA	NA	NA	NA	NA	NA	24.2945	NA	NA	NA	NA	NA	NA	NA	FALSE	NA	NA	NA	FALSE	1829	0	15.694	110.13	983	6	5	4	12	9.7	8.3	6.5	4	3	3	3	2	2	3	1	2	3	2	2	2
Ethanolaminephosphotransferase 1	EPT1	Putative interactor	30.5867	30.4018	30.5913	30.53	30.5609	30.711	30.7442	30.5422	30.7369	30.5292	30.6774	30.6028	0.14819	0.0735955	0.179511	0.330183	0.147864	FALSE	0.427196	0.590824	0.0740635	FALSE	6683	0	31.437	45.228	397	4	4	4	70	13.9	13.9	13.9	4	4	4	4	3	4	4	3	3	4	4	4	4
Glutamate-rich protein 1	ERICH1	Putative interactor	28.5707	28.9044	28.9017	29.0475	28.604	28.3275	29.5826	29.6399	29.2017	28.8005	29.4874	28.6905	0.686862	-0.109999	0.019644	0.109082	0.68245	FALSE	0.614683	0.743885	-0.132604	FALSE	4694	0	106.69	48.984	443	4	4	4	35	12.2	12.2	12.2	3	3	4	2	4	2	2	2	2	3	3	4	2
ERO1-like protein beta	ERO1LB	Putative interactor	NA	27.2911	27.6185	27.1645	27.6118	27.4401	27.5923	26.9309	27.3077	27.464	27.302	27.417	-0.162047	-0.0469923	0.532862	0.66139	-0.177832	FALSE	0.833602	0.900578	-0.0493233	FALSE	4721	0	11.748	53.543	467	5	4	4	40	14.6	12.2	12.2	2	5	5	5	5	5	3	3	5	1	4	4	4
Ecotropic viral integration site 5 protein homolog	EVI5	Putative interactor	25.9773	NA	25.822	26.089	NA	NA	NA	NA	NA	25.9017	NA	26.089	NA	0.187308	NA	NA	NA	FALSE	NA	NA	NA	FALSE	678	0	79.122	92.948	810	4	4	4	15	6.8	6.8	6.8	2	0	3	2	1	2	1	1	2	2	0	3	2
Nuclease EXOG, mitochondrial	EXOG	Putative interactor	26.6237	26.6621	26.5297	26.9991	26.508	26.2452	27.1159	NA	NA	26.6062	27.1159	26.6185	0.50974	0.0123325	NA	NA	NA	FALSE	0.933265	0.961594	-0.0210802	FALSE	8108	0	10.01	41.084	368	4	4	4	19	14.7	14.7	14.7	2	2	3	2	3	3	2	1	1	2	2	3	2
Histone-lysine N-methyltransferase EZH1	EZH1	Putative interactor	NA	NA	NA	NA	NA	NA	26.4118	NA	NA	NA	26.4118	NA	NA	NA	NA	NA	NA	FALSE	NA	NA	NA	FALSE	5587	0	12.079	85.27	747	7	4	4	12	14.3	9.9	9.9	3	3	4	5	4	3	4	4	3	1	0	1	2
Filamin-interacting protein FAM101B	FAM101B	Putative interactor	27.2194	27.1216	NA	NA	27.6418	27.4205	27.1143	26.4685	27.114	27.1713	26.9293	27.5354	-0.242043	0.364107	0.333764	0.488099	-0.271566	FALSE	0.14808	0.310855	0.360697	FALSE	5011	0	21.195	22.882	214	4	4	4	29	44.4	44.4	44.4	2	3	1	1	4	3	3	2	3	2	3	1	1
Protein FAM102B	FAM102B	Putative interactor	NA	NA	NA	NA	NA	NA	NA	NA	25.2552	NA	25.2552	NA	NA	NA	NA	NA	NA	FALSE	NA	NA	NA	FALSE	3976	0.0015062	2.6377	39.308	360	4	4	4	7	14.4	14.4	14.4	2	1	1	1	1	1	0	0	1	2	1	1	1
Protein FAM107B	FAM107B	Putative interactor	28.4232	28.5284	28.6938	28.4597	28.6127	28.7905	28.0164	28.5104	28.2549	28.5528	28.2747	28.6273	-0.278113	0.0745525	0.17202	0.321304	-0.287886	FALSE	0.590656	0.724567	0.0725314	FALSE	6738	0	19.087	15.558	131	4	4	4	29	36.6	36.6	36.6	2	3	2	2	2	3	3	3	2	2	3	2	2
Protein FAM122A	FAM122A	Putative interactor	NA	NA	NA	NA	26.654	26.5193	NA	25.5767	NA	NA	25.5767	26.5882	NA	NA	NA	NA	NA	FALSE	NA	NA	NA	FALSE	5821	0	4.9727	30.529	287	4	4	4	9	26.1	26.1	26.1	2	0	2	0	2	3	0	2	1	2	0	2	0
Hyccin	FAM126A	Putative interactor	28.6447	27.7652	28.2063	28.1894	28.5372	28.1472	28.3076	28.4849	28.5653	28.2497	28.4566	28.3021	0.206833	0.0523614	0.436401	0.578263	0.247185	FALSE	0.781648	0.867268	0.0858367	FALSE	6621	0	14.357	57.625	521	4	4	4	43	17.1	17.1	17.1	4	3	4	3	3	3	4	3	4	4	3	4	3
Protein Niban	FAM129A	Putative interactor	NA	NA	26.2047	NA	NA	NA	NA	25.7715	NA	26.2047	25.7715	NA	-0.433271	NA	NA	NA	NA	FALSE	NA	NA	NA	FALSE	6659	0	9.7327	103.13	928	4	4	4	16	8.3	8.3	8.3	1	2	2	1	1	0	1	2	0	1	2	2	1
Protein FAM134C	FAM134C	Putative interactor	29.5767	29.5541	29.7432	29.6008	29.5268	29.5348	29.3319	29.5343	29.6185	29.6271	29.4998	29.5545	-0.127297	-0.0726521	0.287052	0.442367	-0.129749	FALSE	0.362231	0.528537	-0.0705393	FALSE	4660	0	18.073	51.396	466	4	4	4	61	17.4	17.4	17.4	4	4	4	4	4	4	4	3	4	4	4	4	4
Protein FAM172A	FAM172A	Putative interactor	NA	NA	NA	26.6446	NA	26.3612	NA	NA	NA	NA	NA	26.5099	NA	NA	NA	NA	NA	FALSE	NA	NA	NA	FALSE	5394	0	8.073	47.972	416	4	4	4	13	16.8	16.8	16.8	1	1	2	2	1	3	1	2	0	1	1	2	2
Protein FAM188A	FAM188A	Putative interactor	29.2069	29.2122	29.1507	29.3345	29.2015	29.0045	29.3108	29.568	29.1462	29.1902	29.3522	29.1865	0.161962	-0.0037498	0.341484	0.495279	0.151698	FALSE	0.928746	0.958817	-0.0097972	FALSE	6978	0	40.244	49.724	445	4	4	4	71	17.8	17.8	17.8	3	3	3	3	3	3	3	4	2	3	3	3	3
Protein FAM193B	FAM193B	Putative interactor	NA	NA	25.6039	NA	NA	NA	NA	NA	24.7695	25.6039	24.7695	NA	-0.834341	NA	NA	NA	NA	FALSE	NA	NA	NA	FALSE	6125	0	16.203	96.542	902	4	4	4	13	8.9	8.9	8.9	2	0	2	1	1	2	1	1	1	2	0	2	1
Protein FAM204A	FAM204A	Putative interactor	NA	NA	NA	NA	NA	26.1736	NA	NA	NA	NA	NA	26.1736	NA	NA	NA	NA	NA	FALSE	NA	NA	NA	FALSE	6983	0	6.2115	27.021	233	4	4	4	14	25.8	25.8	25.8	1	1	1	1	2	2	0	2	1	1	1	1	1
Protein FAM222B	FAM222B	Putative interactor	28.4964	28.2321	28.0912	28.489	28.3575	28.2978	27.979	NA	28.4112	28.2831	28.2112	28.3837	-0.0719154	0.100518	0.787351	0.858225	-0.0781524	FALSE	0.47368	0.628883	0.108181	FALSE	5381	0	27.575	59.651	562	4	4	4	36	21.9	21.9	21.9	2	2	3	4	3	3	3	1	2	2	2	3	4
Protein FAM3A	FAM3A	Putative interactor	26.2513	27.616	27.5544	28.0854	28.3211	28.3853	27.5922	27.6673	27.7076	27.2615	27.6565	28.2696	0.394962	1.00806	0.366481	0.518861	0.515152	FALSE	0.122241	0.279223	1.12339	FALSE	2804	0	11.946	25.152	230	4	4	4	46	29.1	29.1	29.1	2	2	2	4	3	4	3	3	4	2	2	2	4
Protein FAM64A	FAM64A	Putative interactor	27.5841	27.791	27.9917	27.8714	27.8759	28.0853	28.0413	27.6725	27.9148	27.7985	27.8842	27.9477	0.0856938	0.149189	0.614356	0.726534	0.0872661	FALSE	0.333831	0.500559	0.155258	FALSE	6410	0	39.897	27.48	248	4	4	4	48	32.3	32.3	32.3	3	3	3	3	3	3	2	3	1	3	3	3	3
Protein FAM69A	FAM69A	Putative interactor	26.4766	NA	26.8633	26.6649	NA	27.0674	26.6729	NA	27.0239	26.6828	26.8591	26.8802	0.176226	0.197345	0.565383	0.687059	0.178494	FALSE	0.55483	0.698023	0.19627	FALSE	3971	0	20.923	49.024	428	4	4	4	24	15.9	15.9	15.9	3	1	2	2	2	3	2	1	2	3	1	2	2
Protein FAM73A	FAM73A	Putative interactor	26.8376	26.577	NA	NA	26.9425	26.5908	26.822	NA	NA	26.7132	26.822	26.7773	0.108825	0.0641189	NA	NA	NA	FALSE	0.813696	0.887959	0.0593058	FALSE	5078	0	10.432	71.005	632	4	4	4	19	11.7	11.7	11.7	3	3	1	2	4	2	2	2	0	3	3	1	2
Protein FAM76A	FAM76A	Putative interactor	NA	NA	NA	NA	NA	NA	27.8757	27.5199	27.8897	NA	27.7716	NA	NA	NA	NA	NA	NA	FALSE	NA	NA	NA	FALSE	5255	0	8.4735	35.049	307	5	5	4	18	20.2	20.2	16.6	2	1	3	1	1	1	3	3	2	2	1	3	1
Protein FAM89A	FAM89A	Putative interactor	28.3731	28.3527	28.1929	NA	NA	27.8633	27.4974	27.5382	27.8704	28.3085	27.6453	27.8633	-0.663211	-0.445165	0.0159264	0.099103	-0.670898	FALSE	NA	NA	NA	FALSE	5922	0	12.53	19.569	184	4	4	4	20	52.2	52.2	52.2	2	2	1	1	1	1	2	1	2	2	2	1	1
F-box only protein 21	FBXO21	Putative interactor	28.9624	29.422	29.5988	29.0953	29.3515	29.3796	29.2511	29.4139	29.3445	29.3518	29.338	29.281	-0.0137947	-0.0708551	0.967928	0.980532	0.00875807	FALSE	0.820156	0.892472	-0.0523163	FALSE	980	0	22.069	72.269	628	4	4	4	52	13.1	13.1	13.1	3	2	3	3	3	4	3	3	4	3	2	3	3
F-box only protein 28	FBXO28	Putative interactor	28.1286	28.0433	27.6298	28.2416	28.3812	28.2595	28.282	28.3328	28.3338	27.9498	28.3164	28.2954	0.366608	0.345639	0.12948	0.271403	0.382293	FALSE	0.13568	0.295738	0.36018	FALSE	7361	0	17.159	41.149	368	4	4	4	36	16	16	16	2	3	3	2	3	3	2	3	2	2	3	3	2
F-box/WD repeat-containing protein 8	FBXW8	Putative interactor	NA	NA	NA	NA	NA	NA	25.8316	NA	25.6963	NA	25.7655	NA	NA	NA	NA	NA	NA	FALSE	NA	NA	NA	FALSE	4958	0	5.8548	67.393	598	4	4	4	16	11.4	11.4	11.4	1	1	1	1	1	2	2	1	3	1	1	1	1
IgG receptor FcRn large subunit p51	FCGRT	Putative interactor	26.4658	NA	26.1851	NA	26.335	NA	NA	26.4597	NA	26.3323	26.4597	26.335	0.127385	0.0026698	NA	NA	NA	FALSE	NA	NA	NA	FALSE	2484	0	9.0774	39.743	365	4	4	4	17	23.8	23.8	23.8	2	1	2	1	2	1	3	3	1	2	1	2	1
Adrenodoxin, mitochondrial	FDX1	Putative interactor	30.8981	30.9935	30.9165	31.1671	31.2361	31.1593	30.784	30.9172	30.8283	30.9366	30.8442	31.1879	-0.0923982	0.251303	0.135932	0.278569	-0.09287	FALSE	0.00304511	0.0604208	0.251483	FALSE	1386	0	85.095	19.393	184	4	4	4	51	25	25	25	3	3	3	4	3	3	3	3	3	3	3	3	4
Adrenodoxin-like protein, mitochondrial	FDX1L	Putative interactor	28.4179	28.1649	27.8329	28.2443	27.8785	27.93	28.5717	28.0178	28.2987	28.1582	28.3137	28.0269	0.155511	-0.131328	0.536197	0.663797	0.157499	FALSE	0.589977	0.724469	-0.120943	FALSE	4244	0	7.557	19.521	183	4	4	4	43	30.6	30.6	30.6	3	2	3	3	3	2	3	3	3	3	2	3	3
FYVE, RhoGEF and PH domain-containing protein 6	FGD6	Putative interactor	NA	NA	NA	NA	NA	NA	23.1124	23.2554	NA	NA	23.1857	NA	NA	NA	NA	NA	NA	FALSE	NA	NA	NA	FALSE	4410	0	4.9461	160.81	1430	4	4	4	13	4.3	4.3	4.3	1	3	0	1	1	0	2	2	0	1	3	0	1
Fibroblast growth factor receptor 1	FGFR1	Putative interactor	NA	NA	NA	NA	NA	NA	26.0909	NA	NA	NA	26.0909	NA	NA	NA	NA	NA	NA	FALSE	NA	NA	NA	FALSE	1422	0.00026055	3.6242	91.867	822	4	4	4	8	7.9	7.9	7.9	2	1	1	0	2	0	2	1	1	2	1	1	0
Mitochondrial fission 1 protein	FIS1	Putative interactor	29.2775	28.9552	29.0692	29.2292	28.9544	29.2688	29.2674	29.3655	30.3124	29.1069	29.7299	29.1574	0.622966	0.0505415	0.237437	0.394121	0.547752	FALSE	0.732254	0.832885	0.0501508	FALSE	8211	0	9.0807	16.937	152	4	4	4	71	26.3	26.3	26.3	3	3	3	3	2	3	3	4	3	3	3	3	3
Fibronectin;Anastellin;Ugl-Y1;Ugl-Y2;Ugl-Y3	FN1	Putative interactor	NA	NA	NA	NA	NA	NA	NA	29.7915	NA	NA	29.7915	NA	NA	NA	NA	NA	NA	FALSE	NA	NA	NA	FALSE	1181	0.00026089	3.6798	262.62	2386	4	4	4	8	3.6	3.6	3.6	0	0	0	1	1	0	2	2	2	0	0	0	1
Forkhead box protein M1	FOXM1	Putative interactor	NA	NA	25.7517	25.5255	NA	25.5702	NA	25.2738	NA	25.7517	25.2738	25.548	-0.477954	-0.203678	NA	NA	NA	FALSE	NA	NA	NA	FALSE	2973	0	11.241	84.282	763	4	4	4	24	13.1	13.1	13.1	2	1	2	2	2	3	1	2	1	2	1	2	2
Forkhead box protein P2	FOXP2	Putative interactor	25.2459	NA	25.3574	NA	25.0425	25.9669	25.6758	25.8193	25.4141	25.3027	25.646	25.5775	0.34327	0.274792	0.092367	0.222815	0.334738	FALSE	0.736538	0.835803	0.203059	FALSE	497	0	19.989	79.918	715	4	4	4	27	15.1	15.1	15.1	3	0	2	0	2	3	2	3	2	3	0	2	0
FAD-dependent oxidoreductase domain-containing protein 2	FOXRED2	Putative interactor	NA	NA	NA	NA	NA	NA	NA	NA	26.6051	NA	26.6051	NA	NA	NA	NA	NA	NA	FALSE	NA	NA	NA	FALSE	4785	0	10.193	77.79	684	4	4	4	14	11.4	11.4	11.4	1	1	0	1	3	2	1	2	2	1	1	0	1
Protein FRG1	FRG1	Putative interactor	28.1828	28.1072	NA	NA	NA	NA	NA	27.4559	NA	28.1455	27.4559	NA	-0.689585	NA	NA	NA	NA	FALSE	NA	NA	NA	FALSE	3327	0	5.1793	29.172	258	4	4	4	17	14.7	14.7	14.7	2	3	1	2	1	1	3	2	1	2	3	1	2
FERM domain-containing protein 6	FRMD6	Putative interactor	24.3065	24.3186	24.0737	NA	NA	NA	24.1818	24.3316	NA	24.2372	24.2586	NA	0.0214221	NA	0.842714	0.898502	0.0238005	FALSE	NA	NA	NA	FALSE	6097	0	6.9906	72.043	622	4	4	4	16	10	10	10	2	3	1	1	0	1	3	2	1	2	3	1	1
Ferritin light chain	FTL	Putative interactor	NA	NA	NA	27.2319	NA	NA	NA	27.6651	NA	NA	27.6651	27.2319	NA	NA	NA	NA	NA	FALSE	NA	NA	NA	FALSE	1183	0	6.4263	20.019	175	4	4	4	11	28.6	28.6	28.6	1	1	2	2	0	1	2	2	1	1	1	2	2
Polypeptide N-acetylgalactosaminyltransferase 14	GALNT14	Putative interactor	27.549	NA	27.8118	27.7287	27.6655	NA	27.318	27.3234	27.4145	27.6864	27.3527	27.6974	-0.333704	0.0110789	0.227213	0.384665	-0.328414	FALSE	0.920063	0.952495	0.0167064	FALSE	5888	0	11.218	64.32	552	4	4	4	31	12	12	12	1	1	2	3	2	2	3	2	3	1	1	2	3
Trans-acting T-cell-specific transcription factor GATA-3	GATA3	Putative interactor	27.1269	27.8246	26.8523	NA	27.2043	26.8965	26.74	27.1309	27.1485	27.328	27.0184	27.0586	-0.309579	-0.269339	0.475619	0.612127	-0.261491	FALSE	0.556861	0.699547	-0.217519	FALSE	1732	0	51.463	47.915	443	6	5	4	23	20.8	17.2	13.5	5	6	4	3	3	3	3	4	3	4	5	3	2
Gem-associated protein 7	GEMIN7	Putative interactor	29.8954	29.8903	29.8255	29.8545	29.5033	29.8318	29.7795	29.7186	29.8811	29.8708	29.7946	29.7385	-0.0761567	-0.132223	0.241073	0.398169	-0.0773709	FALSE	0.340575	0.50825	-0.140555	FALSE	6964	0	29.231	14.536	131	4	4	4	50	45	45	45	2	3	3	3	4	4	4	4	3	2	3	3	3
GDNF family receptor alpha-1	GFRA1	Putative interactor	NA	26.3462	NA	NA	NA	NA	NA	NA	26.5383	26.3462	26.5383	NA	0.192049	NA	NA	NA	NA	FALSE	NA	NA	NA	FALSE	2487	0	9.1331	51.455	465	4	4	4	18	11.6	11.6	11.6	1	3	1	2	3	2	1	1	3	1	3	1	2
D-glucuronyl C5-epimerase	GLCE	Putative interactor	27.1095	NA	NA	NA	NA	26.3006	NA	NA	NA	27.1095	NA	26.3006	NA	-0.808923	NA	NA	NA	FALSE	NA	NA	NA	FALSE	976	0.000383	3.1363	70.1	617	4	4	4	7	9.7	9.7	9.7	3	0	0	1	0	2	1	0	1	3	0	0	1
Glycosyltransferase 8 domain-containing protein 2	GLT8D2	Putative interactor	NA	NA	NA	NA	NA	NA	26.676	NA	26.8154	NA	26.7474	NA	NA	NA	NA	NA	NA	FALSE	NA	NA	NA	FALSE	6790	0	8.6453	40.026	349	4	4	4	8	17.2	17.2	17.2	0	1	0	0	1	0	3	1	2	0	1	0	0
Guanine nucleotide-binding protein G(I)/G(S)/G(O) subunit gamma-12	GNG12	Putative interactor	30.3506	30.1498	30.2049	30.3056	30.2649	30.3607	30.358	30.4763	30.5212	30.2376	30.4535	30.3109	0.215904	0.0733547	0.0507042	0.164869	0.216785	FALSE	0.341374	0.508719	0.0753306	FALSE	7680	0	61.793	8.0061	72	4	4	4	99	45.8	45.8	45.8	4	3	3	4	3	3	4	3	3	4	3	3	4
N-acetylglucosamine-1-phosphotransferase subunit gamma	GNPTG	Putative interactor	28.0368	28.0664	28.3175	NA	NA	NA	NA	NA	28.4995	28.1458	28.4995	NA	0.353702	NA	NA	NA	NA	FALSE	NA	NA	NA	FALSE	7845	0	17.062	33.973	305	4	4	4	20	35.4	35.4	35.4	2	2	1	1	1	2	1	1	3	2	2	1	1
Phospholipid hydroperoxide glutathione peroxidase, mitochondrial	GPX4	Putative interactor	NA	NA	NA	NA	NA	27.8848	NA	NA	NA	NA	NA	27.8848	NA	NA	NA	NA	NA	FALSE	NA	NA	NA	FALSE	2007	0	6.3324	22.174	197	4	4	4	12	28.9	28.9	28.9	2	2	2	2	0	3	1	0	1	2	2	2	2
GRAM domain-containing protein 4	GRAMD4	Putative interactor	NA	27.0353	NA	27.2483	NA	NA	NA	26.7252	27.0406	27.0353	26.8915	27.2483	-0.143763	0.213072	NA	NA	NA	FALSE	NA	NA	NA	FALSE	4148	0	7.7709	66.407	578	4	4	4	16	9	9	9	0	2	2	3	1	1	2	2	3	0	2	2	3
GrpE protein homolog 2, mitochondrial	GRPEL2	Putative interactor	28.4756	28.6014	28.1734	28.0347	27.7586	27.9133	26.8596	27.626	27.5729	28.4277	27.3925	27.9066	-1.03521	-0.521148	0.0315992	0.13186	-1.06396	FALSE	0.0347368	0.145193	-0.514605	FALSE	5238	0	13.373	25.431	225	4	4	4	38	28	28	28	3	3	3	2	2	3	2	3	3	3	3	3	2
Eukaryotic peptide chain release factor GTP-binding subunit ERF3B	GSPT2	Putative interactor	32.3077	32.0885	32.2475	32.2098	32.3112	32.4341	31.5724	31.665	31.9488	32.2175	31.7378	32.3213	-0.479747	0.103742	0.0303522	0.129992	-0.485863	FALSE	0.322904	0.490407	0.103753	FALSE	4856	0	35.337	68.882	628	17	5	4	43	30.6	14.2	11.5	10	11	11	11	11	11	13	9	11	3	3	3	4
General transcription factor IIH subunit 3	GTF2H3	Putative interactor	27.6316	27.7468	27.3549	NA	27.5336	27.6015	27.8336	27.4193	27.4209	27.5869	27.5715	27.5679	-0.0154441	-0.0190048	0.917977	0.948304	-0.0198071	FALSE	0.939553	0.965872	-0.0102094	FALSE	3257	0	12.956	34.378	308	4	4	4	27	20.5	20.5	20.5	3	2	3	1	2	3	3	3	3	3	2	3	1
Glucoside xylosyltransferase 1	GXYLT1	Putative interactor	27.4161	27.1271	27.1828	27.4006	27.3203	26.9234	27.4425	27.7183	27.3387	27.2475	27.5088	27.2293	0.261313	-0.0181924	0.151583	0.296139	0.257792	FALSE	0.883371	0.930914	-0.0272575	FALSE	3766	0	8.705	50.566	440	4	4	4	25	7.5	7.5	7.5	1	2	3	2	1	2	3	3	2	1	2	3	2
Histone H1.0;Histone H1.0, N-terminally processed	H1F0	Putative interactor	30.8181	30.1579	30.5748	31.6529	30.629	31.9479	31.5305	31.4221	31.4299	30.5421	31.4617	31.5109	0.919612	0.968783	0.0356696	0.138488	0.943913	FALSE	0.141351	0.303563	0.893021	FALSE	1270	0	5.643	20.863	194	4	4	4	74	16	16	16	2	2	2	3	4	3	2	4	3	2	2	2	3
HAUS augmin-like complex subunit 2	HAUS2	Putative interactor	28.5108	28.3857	28.3425	27.9	28.0814	28.2472	28.1957	28.3597	28.2183	28.4148	28.2597	28.0832	-0.155045	-0.33162	0.0974492	0.229459	-0.155112	FALSE	0.0588432	0.19075	-0.336788	FALSE	7390	0	31.278	26.933	235	4	4	4	39	24.3	24.3	24.3	2	4	2	3	2	2	3	3	3	2	4	2	3
Histone deacetylase 7	HDAC7	Putative interactor	NA	NA	NA	NA	NA	26.4703	NA	NA	NA	NA	NA	26.4703	NA	NA	NA	NA	NA	FALSE	NA	NA	NA	FALSE	5398	0	5.9036	102.93	952	4	4	4	8	9.1	9.1	9.1	0	0	2	1	1	2	0	1	1	0	0	2	1
Protein HID1	HID1	Putative interactor	NA	NA	NA	27.4075	27.3782	27.161	27.4781	27.3812	27.5642	NA	27.4764	27.3196	NA	NA	NA	NA	NA	FALSE	NA	NA	NA	FALSE	4755	0	6.317	88.743	788	4	4	4	17	9.4	9.4	9.4	0	0	0	3	2	3	2	2	2	0	0	0	3
HLA class I histocompatibility antigen, B-73 alpha chain	HLA-B	Putative interactor	30.502	30.381	30.9005	31.0149	30.9816	31.074	31.7686	31.9177	31.5339	30.612	31.7487	31.024	1.13667	0.412031	0.00550264	0.0695726	1.14562	FALSE	0.107786	0.260146	0.42902	FALSE	3711	0	63.12	40.435	363	9	7	4	218	27.3	20.7	12.7	6	6	5	9	9	7	7	7	7	4	4	3	7
3-hydroxy-3-methylglutaryl-coenzyme A reductase	HMGCR	Putative interactor	25.7958	NA	25.7231	NA	NA	NA	NA	NA	NA	25.7599	NA	NA	NA	NA	NA	NA	NA	FALSE	NA	NA	NA	FALSE	1191	0	6.1697	97.475	888	4	4	4	9	7	7	7	2	2	2	0	1	1	0	0	1	2	2	2	0
Homeobox protein Hox-C13	HOXC13	Putative interactor	NA	NA	NA	NA	27.3535	27.0546	NA	NA	NA	NA	NA	27.2117	NA	NA	NA	NA	NA	FALSE	NA	NA	NA	FALSE	1890	0	30.271	35.378	330	5	4	4	17	30.9	28.2	28.2	2	1	1	2	2	2	2	2	1	2	1	1	2
Ribonuclease UK114	HRSP12	Putative interactor	29.45	29.3567	29.3073	30.1832	30.3555	30.3695	30.4951	30.5562	30.4587	29.3725	30.5039	30.3052	1.13131	0.932647	6.34627e-05	0.0228588	1.13197	TRUE	0.000415029	0.0410164	0.931413	TRUE	2378	0	30.355	14.494	137	4	4	4	66	45.3	45.3	45.3	4	4	4	4	4	3	4	4	4	4	4	4	4
Heparan-sulfate 6-O-sulfotransferase 2	HS6ST2	Putative interactor	NA	NA	NA	NA	NA	27.3529	NA	NA	NA	NA	NA	27.3529	NA	NA	NA	NA	NA	FALSE	NA	NA	NA	FALSE	6074	0.00025994	3.5834	69.129	605	4	4	4	7	14.2	14.2	14.2	0	0	0	0	0	4	0	1	1	0	0	0	0
Estradiol 17-beta-dehydrogenase 8	HSD17B8	Putative interactor	28.0712	27.7977	28.1991	27.5226	27.4872	27.2301	27.8837	27.5802	28.0506	28.0322	27.8511	27.4191	-0.181143	-0.613144	0.368243	0.520463	-0.184514	FALSE	0.0172271	0.10705	-0.609363	FALSE	5509	0	13.512	26.973	261	4	4	4	31	23	23	23	2	2	3	2	3	2	3	4	3	2	2	3	2
DNA-binding protein inhibitor ID-2	ID2	Putative interactor	NA	NA	NA	NA	26.4735	NA	26.6891	NA	26.5127	NA	26.6036	26.4735	NA	NA	NA	NA	NA	FALSE	NA	NA	NA	FALSE	2869	0	32.174	14.917	134	4	4	4	17	47	47	47	2	1	0	1	2	2	3	2	3	2	1	0	1
DNA-binding protein inhibitor ID-4	ID4	Putative interactor	26.8953	27.3619	27.2117	26.8768	27.06	26.8335	27.1553	26.9417	27.1281	27.1691	27.0781	26.9268	-0.0910183	-0.242286	0.633364	0.741474	-0.0812543	FALSE	0.22912	0.398484	-0.23283	FALSE	2164	0	30.669	16.622	161	4	4	4	36	51.6	51.6	51.6	3	4	3	4	3	2	3	4	3	3	4	3	4
INO80 complex subunit B	INO80B-WBP1;INO80B	Putative interactor	27.0617	28.3409	28.0637	26.734	28.2891	28.2764	26.0558	26.7887	26.8991	27.9177	26.6266	27.9254	-1.29104	0.00775563	0.0655979	0.188022	-1.24092	FALSE	0.935848	0.963252	-0.0556111	FALSE	225	0	23.553	39.431	363	4	4	4	34	17.4	17.4	17.4	1	2	3	2	2	4	2	2	2	1	2	3	2
INO80 complex subunit D	INO80D	Putative interactor	NA	NA	NA	NA	NA	25.622	NA	NA	NA	NA	NA	25.622	NA	NA	NA	NA	NA	FALSE	NA	NA	NA	FALSE	3830	0	5.2145	98.172	878	4	4	4	6	10.8	10.8	10.8	1	1	1	0	1	1	1	0	0	1	1	1	0
Inositol polyphosphate 1-phosphatase	INPP1	Putative interactor	NA	NA	NA	NA	NA	26.2117	NA	NA	NA	NA	NA	26.2117	NA	NA	NA	NA	NA	FALSE	NA	NA	NA	FALSE	2217	0	6.3245	43.998	399	4	4	4	15	13.8	13.8	13.8	1	1	1	1	1	2	2	2	2	1	1	1	1
IQ motif and SEC7 domain-containing protein 2	IQSEC2	Putative interactor	NA	NA	NA	NA	NA	25.8546	NA	NA	NA	NA	NA	25.8546	NA	NA	NA	NA	NA	FALSE	NA	NA	NA	FALSE	3892	0.0002593	3.5251	161.73	1478	4	4	4	6	4.9	4.9	4.9	0	0	0	2	0	3	1	0	0	0	0	0	2
Integrin-alpha FG-GAP repeat-containing protein 2	ITFG2	Putative interactor	NA	26.6418	NA	NA	NA	NA	NA	NA	NA	26.6418	NA	NA	NA	NA	NA	NA	NA	FALSE	NA	NA	NA	FALSE	5673	0	7.7839	49.312	447	4	4	4	8	18.6	18.6	18.6	1	2	2	0	0	1	1	0	0	1	2	2	0
Transcription factor jun-D	JUND	Putative interactor	27.0042	26.9353	26.7534	NA	NA	NA	26.7628	NA	NA	26.9015	26.7628	NA	-0.138651	NA	NA	NA	NA	FALSE	NA	NA	NA	FALSE	1578	0	10.48	35.173	347	4	4	4	20	22.8	22.8	22.8	2	2	4	1	2	1	2	2	2	2	2	4	1
Histone acetyltransferase KAT6B	KAT6B	Putative interactor	NA	NA	NA	NA	NA	NA	NA	NA	24.5005	NA	24.5005	NA	NA	NA	NA	NA	NA	FALSE	NA	NA	NA	FALSE	5490	0	6.8911	231.38	2073	6	4	4	12	5	3.7	3.7	1	1	2	2	4	1	1	2	1	0	0	1	1
Katanin p60 ATPase-containing subunit A-like 1	KATNAL1	Putative interactor	NA	NA	NA	NA	NA	NA	NA	25.4718	NA	NA	25.4718	NA	NA	NA	NA	NA	NA	FALSE	NA	NA	NA	FALSE	6535	0.00013464	4.6647	55.392	490	6	4	4	8	14.7	10.8	10.8	1	0	0	1	1	2	3	2	2	0	0	0	1
BTB/POZ domain-containing protein KCTD5	KCTD5	Putative interactor	29.6682	29.8175	29.613	29.6616	29.8062	30.0618	29.8904	29.8008	29.26	29.7022	29.676	29.8528	-0.0261283	0.150588	0.830546	0.890078	-0.0491548	FALSE	0.355779	0.521994	0.143613	FALSE	7480	0	57.909	26.092	234	5	5	4	69	41.5	41.5	32.5	3	3	3	4	4	4	4	4	5	3	3	3	4
BTB/POZ domain-containing protein KCTD9	KCTD9	Putative interactor	27.7804	28.2962	27.9412	27.5037	28.0679	28.06	27.5454	27.5502	27.675	28.0223	27.5914	27.9003	-0.430871	-0.122062	0.103036	0.23686	-0.415741	FALSE	0.622715	0.749802	-0.12872	FALSE	4463	0	12.474	42.566	389	4	4	4	38	18.8	18.8	18.8	2	2	2	2	2	2	3	2	3	2	2	2	2
3-ketodihydrosphingosine reductase	KDSR	Putative interactor	30.2783	30.119	29.9607	29.8838	29.8665	29.7355	30.1885	29.8086	29.9296	30.1252	29.9844	29.8301	-0.140809	-0.295087	0.378839	0.529774	-0.143808	FALSE	0.0670934	0.202112	-0.290769	FALSE	2938	0	43.636	36.187	332	4	4	4	45	17.8	17.8	17.8	3	4	3	3	3	2	3	3	3	3	4	3	3
Uncharacterized protein KIAA0355	KIAA0355	Putative interactor	26.9535	26.8986	26.9697	26.2355	NA	NA	NA	26.8159	NA	26.9409	26.8159	26.2355	-0.125008	-0.705435	NA	NA	NA	FALSE	NA	NA	NA	FALSE	428	0	14.694	116.02	1070	4	4	4	18	9.1	9.1	9.1	3	3	2	2	1	1	1	2	1	3	3	2	2
Uncharacterized protein KIAA1467	KIAA1467	Putative interactor	27.7902	27.9311	27.3357	27.4527	27.1045	26.9853	26.7486	NA	27.136	27.7072	26.9553	27.1948	-0.751966	-0.512474	0.0818208	0.209115	-0.743362	FALSE	0.0950897	0.243355	-0.504817	FALSE	57	0	6.3304	67.038	622	4	4	4	21	11.4	11.4	11.4	2	2	2	1	2	2	1	2	2	2	2	2	1
Kelch-like protein 26	KLHL26	Putative interactor	26.3809	NA	26.8094	25.6801	26.0702	26.1743	NA	25.9825	26.0888	26.611	26.0367	25.9901	-0.574371	-0.620976	0.216715	0.371929	-0.5595	FALSE	0.142084	0.303797	-0.620326	FALSE	3814	0	7.8408	68.139	615	4	4	4	21	11.1	11.1	11.1	1	1	2	1	2	3	1	2	2	1	1	2	1
Importin subunit alpha-6	KPNA5	Putative interactor	27.5488	27.6387	27.7573	27.4037	27.8375	28.1459	27.4891	28.0984	27.8968	27.6508	27.8498	27.8272	0.199021	0.17642	0.425676	0.568521	0.179879	FALSE	0.569148	0.709229	0.147465	FALSE	445	0	11.918	60.348	536	14	4	4	45	34.7	13.1	13.1	8	9	11	10	12	11	10	12	11	2	2	3	3
Krev interaction trapped protein 1	KRIT1	Putative interactor	26.3384	26.0036	26.1652	27.4135	27.4155	NA	25.5388	NA	26.9316	26.1755	26.3971	27.4145	0.221562	1.23895	0.939869	0.96356	0.0661173	FALSE	0.00596491	0.0738041	1.24543	FALSE	300	0	16.588	84.347	736	4	4	4	32	10.1	10.1	10.1	2	2	3	4	3	2	3	2	3	2	2	3	4
KxDL motif-containing protein 1	KXD1	Putative interactor	NA	28.4675	NA	27.6276	NA	NA	28.4043	27.4622	NA	28.4675	28.0088	27.6276	-0.458667	-0.839873	NA	NA	NA	FALSE	NA	NA	NA	FALSE	6343	0	48.185	19.668	176	4	4	4	39	26.1	26.1	26.1	1	2	1	3	1	1	3	2	1	1	2	1	3
Lethal(3)malignant brain tumor-like protein 2	L3MBTL2	Putative interactor	NA	NA	NA	26.8104	NA	26.9968	27.3431	27.2572	27.119	NA	27.2427	26.9066	NA	NA	NA	NA	NA	FALSE	NA	NA	NA	FALSE	5672	0	8.9391	79.109	705	4	4	4	27	9.4	9.4	9.4	1	2	1	2	2	2	3	4	3	1	2	1	2
Lactation elevated protein 1	LACE1	Putative interactor	NA	NA	NA	NA	NA	NA	NA	NA	26.1412	NA	26.1412	NA	NA	NA	NA	NA	NA	FALSE	NA	NA	NA	FALSE	5424	0	6.8487	54.844	481	4	4	4	13	12.7	12.7	12.7	2	2	3	1	3	1	1	1	2	2	2	3	1
Lysosome-associated membrane glycoprotein 1	LAMP1	Putative interactor	28.7668	28.498	28.7751	29.5243	29.4417	29.2198	29.3818	29.4255	29.322	28.6856	29.3771	29.4009	0.691476	0.715329	0.0105347	0.0830644	0.696469	FALSE	0.00512048	0.0701831	0.715306	FALSE	1420	0	7.657	44.882	417	4	4	4	31	15.8	15.8	15.8	2	2	2	4	3	4	2	4	4	2	2	2	4
La-related protein 6	LARP6	Putative interactor	27.3168	27.3045	27.3395	NA	26.9537	26.9655	NA	26.7585	NA	27.3204	26.7585	26.9596	-0.561862	-0.36072	NA	NA	NA	FALSE	9.7688e-05	0.0261903	-0.36066	TRUE	6381	0	53.365	54.736	491	4	4	4	27	15.9	15.9	15.9	3	3	3	1	2	3	1	2	2	3	3	3	1
Galectin-1	LGALS1	Putative interactor	26.6688	26.1292	NA	27.5696	28.1507	NA	NA	NA	NA	26.4241	NA	27.8892	NA	1.46513	NA	NA	NA	FALSE	0.0669385	0.202062	1.46116	FALSE	1332	0	12.831	14.716	135	4	4	4	19	39.3	39.3	39.3	2	1	0	1	4	2	1	1	1	2	1	0	1
Lysosomal acid lipase/cholesteryl ester hydrolase	LIPA	Putative interactor	29.8059	29.4988	29.2565	29.8858	30.0274	29.9958	29.4023	29.5515	28.8534	29.538	29.2989	29.9709	-0.239111	0.432925	0.400791	0.549839	-0.251347	FALSE	0.0968947	0.245711	0.449248	FALSE	2022	0	14.104	45.418	399	4	4	4	53	18	18	18	2	1	3	2	3	4	2	4	2	2	1	3	2
Putative lipoyltransferase 2, mitochondrial	LIPT2	Putative interactor	25.995	NA	NA	NA	NA	NA	NA	NA	NA	25.995	NA	NA	NA	NA	NA	NA	NA	FALSE	NA	NA	NA	FALSE	89	0	15.906	25.195	231	4	4	4	6	26.8	26.8	26.8	2	0	0	1	0	1	1	1	0	2	0	0	1
LIX1-like protein	LIX1L	Putative interactor	NA	NA	NA	NA	NA	NA	28.5098	NA	NA	NA	28.5098	NA	NA	NA	NA	NA	NA	FALSE	NA	NA	NA	FALSE	4759	0	10.028	36.562	337	4	4	4	10	14.5	14.5	14.5	2	0	0	2	1	0	1	2	1	2	0	0	2
Protein LLP homolog	LLPH	Putative interactor	32.0386	31.9356	31.789	31.6528	31.8414	31.6007	31.5709	31.5454	31.6042	31.9247	31.5737	31.7021	-0.351	-0.222642	0.03493	0.137023	-0.347587	FALSE	0.0963521	0.245187	-0.222781	FALSE	6384	0	54.775	15.225	129	4	4	4	52	33.3	33.3	33.3	2	3	2	2	2	2	2	3	2	2	3	2	2
Phosphatidate phosphatase LPIN1	LPIN1	Putative interactor	26.3644	NA	26.2122	NA	NA	26.8383	NA	NA	NA	26.2903	NA	26.8383	NA	0.548031	NA	NA	NA	FALSE	NA	NA	NA	FALSE	3377	0	9.5	98.663	890	4	4	4	16	11.9	11.9	11.9	2	1	2	0	1	2	1	1	0	2	1	2	0
Phosphatidate phosphatase LPIN2	LPIN2	Putative interactor	NA	NA	NA	26.5888	NA	26.7273	26.3916	NA	26.4892	NA	26.4412	26.6597	NA	NA	NA	NA	NA	FALSE	NA	NA	NA	FALSE	5516	0	10.741	99.398	896	4	4	4	16	8.4	8.4	8.4	1	1	2	2	1	2	2	2	2	1	1	2	2
Leucine-rich repeat protein 1	LRR1	Putative interactor	NA	NA	NA	NA	26.5265	NA	NA	26.2092	26.6668	NA	26.4561	26.5265	NA	NA	NA	NA	NA	FALSE	NA	NA	NA	FALSE	6050	0.00025836	3.4305	46.722	414	4	4	4	17	9.2	9.2	9.2	0	2	1	1	2	1	1	2	3	0	2	1	1
Protein LSM12 homolog	LSM12	Putative interactor	28.9793	29.4707	29.0769	29.7072	29.3526	28.9866	29.4879	29.7533	29.5179	29.1917	29.5913	29.3786	0.39965	0.186908	0.0931766	0.22421	0.41073	FALSE	0.540204	0.684939	0.173152	FALSE	3733	0	24.047	21.701	195	4	4	4	66	34.9	34.9	34.9	1	2	2	2	2	4	3	2	3	1	2	2	2
U6 snRNA-associated Sm-like protein LSm3	LSM3	Putative interactor	31.3295	31.2034	31.1454	31.5786	31.4155	31.3165	31.6336	31.932	31.4499	31.2281	31.6856	31.4409	0.45748	0.212807	0.0716334	0.19606	0.44572	FALSE	0.0950539	0.243355	0.210794	FALSE	2634	0	14.619	11.845	102	4	4	4	78	42.2	42.2	42.2	4	4	4	4	4	4	4	4	3	4	4	4	4
U6 snRNA-associated Sm-like protein LSm7	LSM7	Putative interactor	32.271	32.0439	32.148	32.24	31.7887	32.5631	32.4305	32.4769	32.4584	32.1573	32.4554	32.2315	0.298061	0.0742415	0.0396485	0.144839	0.300925	FALSE	0.868961	0.921219	0.0429838	FALSE	7870	0	19.513	11.602	103	4	4	4	112	66	66	66	4	4	3	3	3	4	4	4	4	4	4	3	3
Latent-transforming growth factor beta-binding protein 4	LTBP4	Putative interactor	NA	NA	NA	NA	NA	25.0196	NA	NA	NA	NA	NA	25.0196	NA	NA	NA	NA	NA	FALSE	NA	NA	NA	FALSE	4934	0	4.8399	173.43	1624	4	4	4	11	4.9	4.9	4.9	2	0	0	1	2	1	0	2	1	2	0	0	1
Melanoma-associated antigen 3	MAGEA3	Putative interactor	NA	NA	NA	28.4217	28.51	28.5528	NA	NA	NA	NA	NA	28.4959	NA	NA	NA	NA	NA	FALSE	NA	NA	NA	FALSE	2111	0	30.657	34.747	314	5	5	4	12	22.9	22.9	17.5	0	1	0	3	2	2	1	0	0	0	1	0	3
Magnesium transporter protein 1	MAGT1	Putative interactor	27.996	28.9808	29.6742	NA	29.2102	30.0083	NA	28.6298	27.9625	29.0385	28.3344	29.6637	-0.704139	0.625221	0.392952	0.542466	-0.587558	FALSE	0.334169	0.500867	0.72556	FALSE	6767	0	11.921	38.036	335	4	4	4	35	11.9	11.9	11.9	2	2	3	2	3	3	2	2	2	2	2	3	2
Mitochondrial assembly of ribosomal large subunit protein 1	MALSU1	Putative interactor	29.1636	29.5011	29.008	29.3096	28.6095	29.1778	29.3188	29.2353	29.0557	29.2392	29.2074	29.0628	-0.0317812	-0.176398	0.906731	0.942209	-0.0209747	FALSE	0.505788	0.655111	-0.19192	FALSE	5838	0	45.644	26.17	234	4	4	4	49	25.6	25.6	25.6	1	1	2	2	2	2	3	3	2	1	1	2	2
Beta-mannosidase	MANBA	Putative interactor	NA	NA	NA	NA	NA	NA	24.2439	NA	NA	NA	24.2439	NA	NA	NA	NA	NA	NA	FALSE	NA	NA	NA	FALSE	287	0.00038319	3.1498	100.89	879	4	4	4	6	9	9	9	0	1	0	1	2	0	1	1	0	0	1	0	1
Mitogen-activated protein kinase kinase kinase 3	MAP3K3	Putative interactor	26.4673	NA	NA	NA	NA	NA	NA	NA	NA	26.4673	NA	NA	NA	NA	NA	NA	NA	FALSE	NA	NA	NA	FALSE	6284	0.00013316	4.2585	70.897	626	5	4	4	8	13.1	9.7	9.7	4	2	2	2	1	1	3	1	1	3	1	1	1
Mitochondrial amidoxime reducing component 2	MARC2	Putative interactor	NA	NA	26.3766	26.4235	26.1943	NA	NA	26.9361	26.3644	26.3766	26.6784	26.3134	0.301769	-0.0632109	NA	NA	NA	FALSE	NA	NA	NA	FALSE	5691	0.0019905	2.4031	38.023	335	5	4	4	19	16.4	11.9	11.9	3	1	3	3	2	1	2	2	4	2	1	3	3
Muscleblind-like protein 1	MBNL1	Putative interactor	32.397	32.2923	32.3856	32.1032	32.2249	32.3933	32.039	31.9834	31.9263	32.3591	31.9836	32.2454	-0.375446	-0.113696	0.0012762	0.0472765	-0.375424	TRUE	0.295598	0.467176	-0.117867	FALSE	7226	0	143.33	41.817	388	8	8	4	187	31.2	31.2	21.6	8	8	8	8	8	7	6	7	7	8	8	8	8
Lysophospholipid acyltransferase 7	MBOAT7	Putative interactor	27.656	27.685	NA	NA	28.5452	28.5026	27.6337	28.6204	28.2256	27.6706	28.2151	28.5241	0.544547	0.853509	0.229718	0.386175	0.489427	FALSE	0.00180433	0.0540568	0.853425	FALSE	6090	0	8.6668	52.764	472	4	4	4	17	13.3	13.3	13.3	2	2	1	0	2	3	2	3	4	2	2	1	0
Multiple coagulation factor deficiency protein 2	MCFD2	Putative interactor	32.3892	32.1508	32.1938	32.3148	32.7071	32.5015	32.5253	32.5283	32.5996	32.2483	32.5515	32.5167	0.303125	0.268353	0.0416766	0.148501	0.306496	FALSE	0.134691	0.294585	0.263234	FALSE	5230	0	54.016	16.39	146	4	4	4	173	68.5	68.5	68.5	4	4	4	3	3	4	3	3	4	4	4	4	3
Mediator of RNA polymerase II transcription subunit 18	MED18	Putative interactor	29.6835	29.4594	29.7738	29.3172	29.4943	29.7147	29.697	29.6682	29.3817	29.6448	29.5891	29.5179	-0.0557151	-0.126926	0.701435	0.793069	-0.0566073	FALSE	0.431205	0.593276	-0.130158	FALSE	6469	0	24.144	23.662	208	4	4	4	52	39.9	39.9	39.9	3	3	3	3	3	3	2	2	2	3	3	3	3
Mediator of RNA polymerase II transcription subunit 19	MED19	Putative interactor	28.895	29.1596	29.109	28.8898	29.0738	29.2655	28.1444	28.1698	NA	29.0591	28.1572	29.0845	-0.901894	0.0254568	0.00697897	0.0733976	-0.897469	FALSE	0.880551	0.928949	0.0217903	FALSE	38	0	19.7	26.273	244	4	4	4	43	43	43	43	3	4	2	2	1	1	2	1	3	3	4	2	2
Mediator of RNA polymerase II transcription subunit 21	MED21	Putative interactor	28.9375	28.9682	28.777	28.7447	29.0829	29.1277	28.5975	29.1575	29.1217	28.8966	28.9806	28.9949	0.0839513	0.098324	0.761441	0.838898	0.0646635	FALSE	0.549435	0.693479	0.0908844	FALSE	3191	0	50.992	15.564	144	4	4	4	70	58.3	58.3	58.3	3	3	3	3	3	4	2	2	3	3	3	3	3
Mediator of RNA polymerase II transcription subunit 30	MED30	Putative interactor	26.6116	NA	26.1616	26.2747	26.8883	26.6415	NA	27.2662	NA	26.4041	27.2662	26.6232	0.862172	0.219091	NA	NA	NA	FALSE	0.525514	0.672009	0.21492	FALSE	5959	0	25.031	20.277	178	4	4	4	23	32	32	32	3	1	2	2	3	3	2	3	1	3	1	2	2
Mediator of RNA polymerase II transcription subunit 6	MED6	Putative interactor	29.4182	29.0733	29.2551	28.7676	28.8751	29.1663	28.6349	28.7119	28.9844	29.2557	28.785	28.9463	-0.470713	-0.309403	0.0317651	0.132055	-0.47179	FALSE	0.11661	0.272276	-0.31255	FALSE	856	0	72.183	28.424	246	4	4	4	38	25.6	25.6	25.6	2	2	3	2	2	3	1	2	3	2	2	3	2
Mediator of RNA polymerase II transcription subunit 9	MED9	Putative interactor	28.2779	28.3582	28.5718	28.6609	28.0692	28.8149	28.9921	28.6937	28.155	28.408	28.6538	28.5491	0.245739	0.14104	0.487317	0.622635	0.210943	FALSE	0.680604	0.792838	0.112384	FALSE	7403	0	9.6682	16.403	146	4	4	4	37	43.8	43.8	43.8	3	3	1	3	3	2	2	2	3	3	3	1	3
RNA-binding E3 ubiquitin-protein ligase MEX3C	MEX3C	Putative interactor	26.8666	27.0723	27.297	26.9979	26.7091	26.6063	27.2396	26.7877	27.0333	27.0894	27.032	26.7808	-0.0574028	-0.308578	0.762146	0.839273	-0.0584404	FALSE	0.146466	0.308665	-0.307557	FALSE	4009	0	19.478	69.366	659	7	6	4	32	17.6	16.2	11.5	3	3	3	4	4	4	4	5	4	2	3	2	3
Lactadherin;Lactadherin short form;Medin	MFGE8	Putative interactor	NA	NA	NA	27.3628	27.3123	NA	26.7727	26.8852	27.3823	NA	27.0385	27.3378	NA	NA	NA	NA	NA	FALSE	NA	NA	NA	FALSE	2984	0	12.152	43.122	387	4	4	4	16	16.5	16.5	16.5	0	0	1	2	3	2	2	2	4	0	0	1	2
Microsomal glutathione S-transferase 1	MGST1	Putative interactor	30.1957	30.2235	30.0328	29.8548	29.8802	29.8808	29.6391	29.6826	29.8877	30.1531	29.7406	29.872	-0.412494	-0.281105	0.0147195	0.0959298	-0.414204	FALSE	0.0402252	0.156093	-0.278734	FALSE	1400	0	9.9275	17.598	155	4	4	4	27	27.1	27.1	27.1	2	2	2	2	2	3	3	3	3	2	2	2	2
MIT domain-containing protein 1	MITD1	Putative interactor	27.7052	27.6917	NA	NA	27.5164	27.5918	27.4868	27.8174	27.5733	27.6985	27.6327	27.5546	-0.0657601	-0.14389	0.539659	0.666523	-0.0726404	FALSE	0.153303	0.316757	-0.144367	FALSE	5423	0	15.24	29.314	249	4	4	4	24	24.1	24.1	24.1	2	2	1	1	3	3	4	2	3	2	2	1	1
MAP kinase-interacting serine/threonine-protein kinase 1	MKNK1	Putative interactor	26.9828	27.026	26.5997	27.1633	27.0196	NA	27.5231	27.0156	27.2197	26.8818	27.268	27.0932	0.386158	0.211362	0.128593	0.270237	0.383279	FALSE	0.248726	0.418971	0.221885	FALSE	6467	0	16.272	51.342	465	4	4	4	25	12.5	12.5	12.5	2	3	2	4	3	1	4	3	3	2	3	2	4
DNA mismatch repair protein Mlh1	MLH1	Putative interactor	26.7272	NA	NA	NA	NA	NA	NA	NA	NA	26.7272	NA	NA	NA	NA	NA	NA	NA	FALSE	NA	NA	NA	FALSE	2046	0	10.052	84.6	756	4	4	4	10	7.9	7.9	7.9	2	2	2	0	1	0	0	0	1	2	2	2	0
Mitogen-activated protein kinase kinase kinase MLK4	MLK4	Putative interactor	26.5224	NA	25.8598	NA	NA	NA	NA	NA	NA	26.2288	NA	NA	NA	NA	NA	NA	NA	FALSE	NA	NA	NA	FALSE	3991	0.00013344	4.3315	113.93	1036	4	4	4	15	5.1	5.1	5.1	3	1	3	1	1	1	1	1	1	3	1	3	1
Protein ENL	MLLT1	Putative interactor	26.6824	27.3106	26.9343	27.0754	27.3453	27.1097	26.3359	27.0028	26.6613	26.9991	26.6923	27.1819	-0.306793	0.182774	0.308882	0.465283	-0.309099	FALSE	0.39559	0.559309	0.201021	FALSE	2889	0	8.4225	62.055	559	4	4	4	27	12	12	12	2	3	2	1	2	3	3	4	2	2	3	2	1
Malonyl-CoA decarboxylase, mitochondrial	MLYCD	Putative interactor	NA	27.733	27.9265	28.0248	27.9195	NA	28.0656	28.1419	27.9805	27.833	28.0642	27.9731	0.231201	0.140112	0.205436	0.359714	0.232939	FALSE	0.356159	0.522421	0.142393	FALSE	1115	0	7.818	55.003	493	4	4	4	18	10.8	10.8	10.8	1	3	2	2	2	2	2	3	2	1	3	2	2
MOB kinase activator 2	MOB2	Putative interactor	28.2144	27.9463	28.0786	27.9693	27.8123	NA	28.5467	NA	27.8805	28.0839	28.2517	27.8929	0.167794	-0.191019	0.757402	0.835659	0.133822	FALSE	0.197277	0.364737	-0.189001	FALSE	4429	0	20.053	26.926	237	4	4	4	29	27.8	27.8	27.8	2	2	2	1	2	1	3	1	2	2	2	2	1
Motile sperm domain-containing protein 2	MOSPD2	Putative interactor	28.1949	28.3351	28.301	28.0511	28.6276	28.4037	26.9506	26.8479	26.8933	28.2782	26.8979	28.38	-1.38032	0.101773	2.91229e-05	0.021297	-1.37971	TRUE	0.671157	0.787492	0.0838252	FALSE	5220	0	27.667	59.745	518	4	4	4	36	9.5	9.5	9.5	2	1	2	3	3	3	3	2	1	2	1	2	3
rRNA methyltransferase 1, mitochondrial	MRM1	Putative interactor	25.8507	26.4501	NA	26.7138	26.0788	26.5362	25.7659	25.9149	26.494	26.1813	26.0937	26.4669	-0.0876461	0.285599	0.827059	0.887661	-0.0921605	FALSE	0.503577	0.65376	0.292535	FALSE	4156	0	13.638	38.638	353	4	4	4	39	19.3	19.3	19.3	2	3	1	3	3	3	3	3	3	2	3	1	3
39S ribosomal protein L20, mitochondrial	MRPL20	Putative interactor	28.6316	28.49	28.3866	28.1495	28.4842	28.3075	28.4416	28.4099	28.5614	28.5063	28.4724	28.3202	-0.0338047	-0.186033	0.729468	0.813691	-0.0317817	FALSE	0.196514	0.364019	-0.189008	FALSE	6612	0	18.248	17.442	149	4	4	4	46	35.6	35.6	35.6	2	3	4	3	3	3	3	4	4	2	3	4	3
39S ribosomal protein L35, mitochondrial	MRPL35	Putative interactor	27.889	28.209	27.7542	28.3285	27.9122	27.947	28.5354	27.9002	28.1308	27.9636	28.213	28.0752	0.249439	0.111611	0.363383	0.515598	0.238016	FALSE	0.587314	0.722944	0.111775	FALSE	7538	0.00013242	4.0671	21.514	188	4	4	4	45	14.4	14.4	14.4	2	3	3	2	2	3	4	3	3	2	3	3	2
39S ribosomal protein L42, mitochondrial	MRPL42	Putative interactor	31.1867	31.2443	31.1981	31.3781	31.3485	31.0282	31.2493	31.1268	31.3944	31.2099	31.261	31.26	0.051052	0.0501359	0.60779	0.721851	0.0471129	FALSE	0.745854	0.842605	0.0418827	FALSE	8387	0	54.155	16.661	142	4	4	4	161	52.8	52.8	52.8	3	3	3	3	3	3	3	4	3	3	3	3	3
28S ribosomal protein S12, mitochondrial	MRPS12	Putative interactor	30.5751	30.4694	30.1057	30.5859	30.3714	30.2103	30.3997	30.489	30.5802	30.397	30.4915	30.3974	0.0945203	0.000442101	0.541857	0.667962	0.106244	FALSE	0.975795	0.983889	0.0058024	FALSE	468	0	13.42	15.173	138	4	4	4	81	33.3	33.3	33.3	3	3	4	3	3	4	3	3	3	3	3	4	3
28S ribosomal protein S21, mitochondrial	MRPS21	Putative interactor	28.4215	28.8791	28.9183	28.4461	28.9302	28.5591	28.6588	28.2537	28.451	28.7566	28.464	28.6603	-0.292583	-0.0962537	0.228993	0.385546	-0.285114	FALSE	0.685066	0.795447	-0.0944806	FALSE	2773	0	10.633	10.741	87	4	4	4	47	40.2	40.2	40.2	3	3	3	3	4	3	4	4	4	3	3	3	3
Magnesium transporter MRS2 homolog, mitochondrial	MRS2	Putative interactor	27.1508	27.2069	27.1905	27.0776	27.1508	27.1112	26.7028	26.8663	27.3262	27.1829	26.9899	27.1135	-0.193055	-0.0694412	0.363673	0.515758	-0.217643	FALSE	0.0645723	0.198723	-0.0695606	FALSE	7120	0	12.112	50.317	443	4	4	4	41	15.1	15.1	15.1	3	3	2	2	2	2	3	3	2	3	3	2	2
Cytochrome c oxidase subunit 1	MT-CO1	Putative interactor	32.9034	33.0429	33.0033	33.1945	33.4385	33.1326	32.8521	33.2382	33.5779	32.9844	33.2529	33.2613	0.268482	0.276919	0.371641	0.523573	0.239521	FALSE	0.0833018	0.22671	0.271958	FALSE	1152	0	25.679	57.041	513	4	4	4	173	15	15	15	3	3	3	3	4	3	3	3	3	3	3	3	3
Transcription termination factor 3, mitochondrial	MTERF3	Putative interactor	27.548	NA	NA	27.8333	27.7409	27.1108	28.0558	28.073	27.6086	27.548	27.9279	27.5954	0.379912	0.0474409	NA	NA	NA	FALSE	NA	NA	NA	FALSE	5826	0	9.5566	47.971	417	4	4	4	45	12.5	12.5	12.5	2	1	1	3	3	1	3	4	2	2	1	1	3
Methionyl-tRNA formyltransferase, mitochondrial	MTFMT	Putative interactor	NA	NA	27.1829	27.0448	27.0728	26.9665	27.0346	26.7233	27.0709	27.1829	26.9512	27.0287	-0.23175	-0.154186	NA	NA	NA	FALSE	NA	NA	NA	FALSE	5810	0	6.9021	43.832	389	4	4	4	18	13.6	13.6	13.6	1	1	2	2	3	2	3	3	3	1	1	2	2
MTSS1-like protein	MTSS1L	Putative interactor	NA	NA	NA	NA	NA	NA	NA	24.991	NA	NA	24.991	NA	NA	NA	NA	NA	NA	FALSE	NA	NA	NA	FALSE	4445	0	11.402	79.928	747	4	4	4	7	13.4	13.4	13.4	0	0	1	2	1	0	1	1	1	0	0	1	2
Metaxin-3	MTX3	Putative interactor	NA	NA	NA	NA	NA	26.4725	NA	25.8574	NA	NA	25.8574	26.4725	NA	NA	NA	NA	NA	FALSE	NA	NA	NA	FALSE	3868	0	7.5154	35.093	312	4	4	4	15	19.6	19.6	19.6	1	0	1	1	1	2	2	3	2	1	0	1	1
Crossover junction endonuclease MUS81	MUS81	Putative interactor	25.6975	25.6538	25.6463	NA	NA	NA	NA	25.3516	NA	25.666	25.3516	NA	-0.314446	NA	NA	NA	NA	FALSE	NA	NA	NA	FALSE	6105	0	5.2815	61.172	551	4	4	4	15	13.4	13.4	13.4	3	2	4	1	1	0	1	2	0	3	2	4	1
Myeloid-derived growth factor	MYDGF	Putative interactor	28.6235	29.0175	28.8019	28.6039	28.5495	28.6211	28.619	28.4561	28.3801	28.8233	28.4886	28.5918	-0.334782	-0.231552	0.0825026	0.210086	-0.329235	FALSE	0.185971	0.352471	-0.222853	FALSE	5659	0	39.606	18.795	173	4	4	4	42	27.2	27.2	27.2	2	3	3	4	3	3	3	4	4	2	3	3	4
Myosin light chain kinase, smooth muscle;Myosin light chain kinase, smooth muscle, deglutamylated form	MYLK	Putative interactor	28.2379	27.655	27.7439	27.7931	27.2027	27.3578	27.89	27.8797	28.0449	27.9025	27.9402	27.4734	0.0377224	-0.429111	0.779586	0.851701	0.0592798	FALSE	0.166467	0.330906	-0.427744	FALSE	3564	0	14.055	210.71	1914	4	4	4	50	4	4	4	3	3	4	2	3	2	3	2	2	3	3	4	2
N-alpha-acetyltransferase 38, NatC auxiliary subunit	NAA38	Putative interactor	30.8617	30.7755	30.6407	30.9753	30.9264	30.7665	30.6087	30.8876	30.8268	30.7621	30.7792	30.8921	0.0170897	0.129989	0.894732	0.934002	0.0150539	FALSE	0.222092	0.391147	0.130118	FALSE	6360	0	18.845	13.514	125	4	4	4	45	52	52	52	2	2	2	2	2	2	3	2	3	2	2	2	2
SOSS complex subunit B1	NABP2	Putative interactor	29.8722	30.2635	30.2349	29.5024	29.9791	29.7526	29.6409	29.3272	29.428	30.1342	29.4714	29.7578	-0.662827	-0.376406	0.0162267	0.100144	-0.658161	FALSE	0.112706	0.267442	-0.378815	FALSE	6325	0	60.286	22.338	211	4	4	4	67	29.9	29.9	29.9	3	3	3	3	3	3	3	4	4	3	3	3	3
Glutamine-dependent NAD(+) synthetase	NADSYN1	Putative interactor	NA	NA	26.9997	NA	NA	27.4511	27.2747	27.39	27.2919	26.9997	27.3198	27.4511	0.320085	0.451424	NA	NA	NA	FALSE	NA	NA	NA	FALSE	4142	0	7.6797	79.284	706	4	4	4	26	6.8	6.8	6.8	1	1	2	0	2	3	3	3	2	1	1	2	0
N-acetylglucosamine-1-phosphodiester alpha-N-acetylglucosaminidase	NAGPA	Putative interactor	NA	NA	NA	NA	NA	25.8186	26.0421	25.9484	25.7782	NA	25.927	25.8186	NA	NA	NA	NA	NA	FALSE	NA	NA	NA	FALSE	7866	0.00013504	4.7448	56.072	515	4	4	4	22	11.5	11.5	11.5	1	1	1	1	1	2	3	3	1	1	1	1	1
N-acylneuraminate-9-phosphatase	NANP	Putative interactor	29.591	29.5409	29.5501	NA	29.5141	29.4171	29.4351	29.202	29.3503	29.5608	29.3323	29.4664	-0.228486	-0.0944083	0.0701834	0.194647	-0.231511	FALSE	0.278995	0.451827	-0.0950591	FALSE	5270	0	21.154	27.813	248	4	4	4	30	27.8	27.8	27.8	2	2	2	1	3	2	4	3	3	2	2	2	1
Arylamine N-acetyltransferase 1	NAT1	Putative interactor	NA	NA	NA	25.7155	25.2756	NA	25.3414	25.4345	25.5786	NA	25.4548	25.5123	NA	NA	NA	NA	NA	FALSE	NA	NA	NA	FALSE	1604	0	9.0945	33.898	290	4	4	4	25	23.8	23.8	23.8	1	2	1	2	2	1	4	3	3	1	2	1	2
N-acetyltransferase 14	NAT14	Putative interactor	28.3256	28.045	28.4971	28.1468	27.9315	28.2013	28.0144	27.813	28.1708	28.3011	28.0068	28.0978	-0.294263	-0.203263	0.16283	0.30961	-0.289785	FALSE	0.287701	0.460501	-0.196026	FALSE	5414	0	7.865	21.65	206	4	4	4	30	31.1	31.1	31.1	2	2	3	3	4	2	4	3	4	2	2	3	3
NADPH-dependent diflavin oxidoreductase 1	NDOR1	Putative interactor	NA	27.4075	27.1599	NA	NA	NA	NA	NA	NA	27.289	NA	NA	NA	NA	NA	NA	NA	FALSE	NA	NA	NA	FALSE	7768	0	12.469	66.762	597	4	4	4	18	11.6	11.6	11.6	0	2	3	1	1	2	2	0	2	0	2	3	1
NADH dehydrogenase [ubiquinone] 1 alpha subcomplex subunit 6	NDUFA6	Putative interactor	31.0339	31.2101	31.1969	31.3853	31.6727	31.3825	31.2887	31.3661	31.2825	31.1492	31.3129	31.4867	0.163768	0.337538	0.0818768	0.209115	0.16546	FALSE	0.0531025	0.180555	0.333177	FALSE	2504	0	74.835	17.871	154	4	4	4	75	27.9	27.9	27.9	3	3	3	3	3	3	4	4	3	3	3	3	3
Acyl carrier protein, mitochondrial	NDUFAB1	Putative interactor	32.4702	32.1977	32.5879	32.8419	32.7755	32.6971	32.965	32.6781	32.8265	32.4277	32.8279	32.7727	0.400236	0.34501	0.0522744	0.166895	0.404575	FALSE	0.0788191	0.219632	0.352884	FALSE	333	0	7.4585	17.417	156	4	4	4	141	25.6	25.6	25.6	3	4	3	3	3	3	3	3	3	3	4	3	3
NADH dehydrogenase (ubiquinone) complex I, assembly factor 6	NDUFAF6	Putative interactor	27.6577	NA	NA	28.0639	NA	27.7556	NA	NA	NA	27.6577	NA	27.918	NA	0.260301	NA	NA	NA	FALSE	NA	NA	NA	FALSE	3720	0	5.1975	38.176	333	4	4	4	16	15.3	15.3	15.3	3	2	2	3	1	2	1	1	1	3	2	2	3
NADH dehydrogenase [ubiquinone] 1 beta subcomplex subunit 1	NDUFB1	Putative interactor	30.7384	30.6025	30.594	30.7311	30.7087	30.5168	30.5844	30.6073	30.8622	30.6465	30.6902	30.6553	0.043735	0.00884234	0.719346	0.805646	0.0396734	FALSE	0.934997	0.962546	0.00722158	FALSE	827	0	9.1428	6.9611	58	4	4	4	40	36.2	36.2	36.2	2	2	2	2	3	3	2	2	4	2	2	2	2
Serine/threonine-protein kinase Nek6	NEK6	Putative interactor	27.2711	27.1579	27.3304	26.9777	26.7031	26.9653	27.3178	27.2779	27.0271	27.2549	27.2132	26.8875	-0.0416736	-0.367408	0.690309	0.783383	-0.0455308	FALSE	0.0335948	0.143084	-0.371085	FALSE	7091	0	12.743	35.714	313	5	4	4	26	25.6	23	23	2	4	4	3	3	4	2	3	3	2	3	3	3
Neugrin	NGRN	Putative interactor	27.7824	27.5168	NA	27.5892	27.6392	NA	28.0794	27.7501	28.0115	27.6557	27.9538	27.6144	0.298171	-0.0412504	0.208595	0.362844	0.297432	FALSE	0.834841	0.901257	-0.0353623	FALSE	7161	0	58.715	32.407	291	4	4	4	33	26.8	26.8	26.8	3	3	1	3	2	2	3	3	3	3	3	1	3
Carboxyl-terminal PDZ ligand of neuronal nitric oxide synthase protein	NOS1AP	Putative interactor	26.8721	26.9329	26.5446	26.8455	26.8369	27.2452	26.5305	26.7519	26.6074	26.793	26.6329	26.9888	-0.160152	0.195791	0.342882	0.496169	-0.153283	FALSE	0.347251	0.513485	0.192667	FALSE	752	0	33.108	56.149	506	4	4	4	40	13.6	13.6	13.6	3	3	3	3	3	3	2	2	1	3	3	3	3
Neuroplastin	NPTN	Putative interactor	31.4254	31.4928	31.4347	31.8732	31.7512	31.5916	31.6793	31.5627	31.6343	31.4513	31.6262	31.7432	0.174959	0.291951	0.0177107	0.104046	0.174472	FALSE	0.063636	0.197423	0.287678	FALSE	8361	0	41.153	44.387	398	4	4	4	81	12.6	12.6	12.6	3	3	3	3	3	3	3	4	4	3	3	3	3
Nurim	NRM	Putative interactor	NA	NA	28.3192	NA	NA	NA	28.575	28.5533	28.5433	28.3192	28.5573	NA	0.23811	NA	NA	NA	NA	FALSE	NA	NA	NA	FALSE	4827	0	7.8085	29.379	262	4	4	4	21	19.5	19.5	19.5	2	3	2	1	1	1	2	3	2	2	3	2	1
Probable 8-oxo-dGTP diphosphatase NUDT15	NUDT15	Putative interactor	28.5979	28.308	28.4079	28.2414	28.1528	28.1351	28.3619	28.466	28.1042	28.443	28.3186	28.1772	-0.12441	-0.265836	0.408484	0.55534	-0.127223	FALSE	0.0765011	0.216116	-0.261533	FALSE	7346	0	16.33	18.609	164	4	4	4	45	36	36	36	3	2	2	3	2	2	4	3	2	3	2	2	3
Diphosphoinositol polyphosphate phosphohydrolase 2	NUDT4	Putative interactor	28.2815	28.2105	27.5657	27.8374	27.9197	28.1158	27.951	27.7214	27.3063	28.0532	27.6836	27.9624	-0.369545	-0.0907699	0.292879	0.448378	-0.359679	FALSE	0.818525	0.891395	-0.0616189	FALSE	7547	0	19.007	20.306	180	6	4	4	50	59.4	46.7	46.7	4	6	4	3	3	4	4	4	4	3	4	3	2
Numb-like protein	NUMBL	Putative interactor	NA	NA	NA	26.009	NA	NA	26.3885	25.9587	NA	NA	26.1896	26.009	NA	NA	NA	NA	NA	FALSE	NA	NA	NA	FALSE	8414	0	11.54	64.891	609	5	4	4	15	13.8	11.3	11.3	3	3	2	3	2	2	3	3	2	2	2	1	2
Optineurin	OPTN	Putative interactor	NA	NA	NA	NA	NA	26.524	NA	NA	NA	NA	NA	26.524	NA	NA	NA	NA	NA	FALSE	NA	NA	NA	FALSE	5784	0	8.0884	65.92	577	4	4	4	8	8.8	8.8	8.8	1	1	0	2	2	3	0	0	0	1	1	0	2
Protein OSCP1	OSCP1	Putative interactor	NA	NA	26.8	27.1106	27.0259	NA	27.2103	27.7013	27.565	26.8	27.5067	27.0689	0.70672	0.268908	NA	NA	NA	FALSE	NA	NA	NA	FALSE	5432	0	11.734	44.586	389	4	4	4	21	17.7	17.7	17.7	2	0	2	2	3	1	3	2	3	2	0	2	2
Oxidoreductase-like domain-containing protein 1	OXLD1	Putative interactor	NA	NA	NA	27.0206	NA	NA	26.6242	NA	26.4097	NA	26.521	27.0206	NA	NA	NA	NA	NA	FALSE	NA	NA	NA	FALSE	3849	0	28.619	15.855	147	4	4	4	11	51.7	51.7	51.7	2	1	0	2	0	0	2	1	2	2	1	0	2
Paralemmin-1	PALM	Putative interactor	NA	NA	NA	26.3765	26.7264	27.039	NA	26.8376	26.6534	NA	26.7484	26.7391	NA	NA	NA	NA	NA	FALSE	NA	NA	NA	FALSE	877	0	77.394	42.075	387	4	4	4	17	17.6	17.6	17.6	1	0	0	3	3	2	2	2	2	1	0	0	3
Mitochondrial import inner membrane translocase subunit TIM16	PAM16	Putative interactor	31.6497	31.7191	31.4462	31.5104	31.3716	31.5966	31.2643	31.1484	31.3075	31.6096	31.2416	31.4958	-0.367969	-0.113753	0.02734	0.1241	-0.36494	FALSE	0.34801	0.514086	-0.112133	FALSE	8212	0	41.683	13.825	125	4	4	4	77	40.8	40.8	40.8	2	3	3	2	3	3	3	2	3	2	3	3	2
Non-canonical poly(A) RNA polymerase PAPD7	PAPD7	Putative interactor	NA	NA	25.989	NA	NA	NA	NA	NA	NA	25.989	NA	NA	NA	NA	NA	NA	NA	FALSE	NA	NA	NA	FALSE	4062	0	11.51	82.359	772	4	4	4	12	11.1	11.1	11.1	0	2	3	1	1	2	1	0	1	0	2	3	1
Polycomb group RING finger protein 3	PCGF3	Putative interactor	28.9145	29.3497	29.0666	28.8886	28.6506	28.5102	29.9345	28.4691	28.6925	29.1217	29.1854	28.6917	0.0637673	-0.429989	0.882138	0.925521	-0.0781871	FALSE	0.0657603	0.200476	-0.42711	FALSE	3725	0	55.589	28.115	242	4	4	4	41	26.4	26.4	26.4	1	2	3	2	2	2	2	2	2	1	2	3	2
Polycomb group RING finger protein 5	PCGF5	Putative interactor	27.4799	27.4128	27.2856	27.3169	27.1744	27.4497	NA	NA	26.6795	27.395	26.6795	27.318	-0.715491	-0.0769493	NA	NA	NA	FALSE	0.468432	0.624612	-0.0790888	FALSE	4589	0	11.118	29.714	256	4	4	4	26	21.9	21.9	21.9	4	3	2	4	2	2	0	0	2	4	3	2	4
[Pyruvate dehydrogenase [acetyl-transferring]]-phosphatase 2, mitochondrial	PDP2	Putative interactor	26.8156	NA	26.8141	27.4938	27.6294	27.6263	27.4064	NA	27.1114	26.8148	27.2664	27.5846	0.4516	0.769734	0.20417	0.358205	0.444072	FALSE	0.00335981	0.0620011	0.768364	FALSE	7642	0	16.845	59.977	529	4	4	4	31	15.1	15.1	15.1	2	1	1	2	2	2	2	1	3	2	1	1	2
E3 ubiquitin-protein ligase PDZRN3	PDZRN3	Putative interactor	25.61	25.8514	NA	25.8815	26.2239	26.2278	25.9063	25.9765	NA	25.7357	25.9418	26.1199	0.206051	0.384172	0.314936	0.470382	0.210664	FALSE	0.121075	0.27781	0.380333	FALSE	8038	0	20.124	119.6	1066	4	4	4	20	8.9	8.9	8.9	2	3	0	2	2	2	2	2	1	2	3	0	2
E3 ubiquitin-protein ligase pellino homolog 1	PELI1	Putative interactor	NA	27.7444	NA	NA	NA	NA	NA	NA	NA	27.7444	NA	NA	NA	NA	NA	NA	NA	FALSE	NA	NA	NA	FALSE	5880	0	5.3803	46.286	418	4	4	4	14	22.2	22.2	22.2	1	2	0	2	2	1	0	0	1	1	2	0	2
E3 ubiquitin-protein ligase pellino homolog 2	PELI2	Putative interactor	27.4524	28.026	27.6725	27.6738	27.8291	27.8551	NA	NA	28.5715	27.7365	28.5715	27.7882	0.834986	0.0516216	NA	NA	NA	FALSE	0.72711	0.828649	0.0690022	FALSE	7047	0	25.608	46.435	420	4	4	4	26	20.7	20.7	20.7	1	2	3	3	3	1	2	1	2	1	2	3	3
Peroxisomal membrane protein PEX13	PEX13	Putative interactor	NA	NA	26.1913	26.6645	NA	NA	26.6702	26.6906	26.6725	26.1913	26.6778	26.6645	0.486442	0.473167	NA	NA	NA	FALSE	NA	NA	NA	FALSE	5626	0	19.387	44.129	403	4	4	4	26	19.9	19.9	19.9	1	2	2	2	3	2	3	3	2	1	2	2	2
Peroxisome assembly factor 2	PEX6	Putative interactor	27.1741	26.9004	26.6854	26.8341	NA	26.9445	NA	26.6944	NA	26.9339	26.6944	26.8904	-0.23941	-0.0435053	NA	NA	NA	FALSE	0.855103	0.912328	-0.0306393	FALSE	3220	0	11.917	104.06	980	4	4	4	21	8.3	8.3	8.3	2	2	2	2	1	2	3	2	2	2	2	2	2
Geranylgeranyl transferase type-1 subunit beta	PGGT1B	Putative interactor	26.3337	26.4603	25.5822	25.9179	26.3834	NA	27.2253	26.418	25.9978	26.1741	26.6392	26.1693	0.465176	-0.00473643	0.40779	0.554915	0.421591	FALSE	0.948635	0.971443	0.0252156	FALSE	2402	0.0001338	4.4559	42.368	377	4	4	4	25	16.2	16.2	16.2	1	2	2	3	3	1	2	2	2	1	2	2	3
Phosphoglucomutase-like protein 5	PGM5	Putative interactor	NA	NA	NA	NA	NA	NA	24.9396	25.7378	25.4802	NA	25.4228	NA	NA	NA	NA	NA	NA	FALSE	NA	NA	NA	FALSE	3464	0	8.0243	62.224	567	4	4	4	15	11.1	11.1	11.1	2	1	2	1	1	2	1	1	1	2	1	2	1
PHD finger protein 20	PHF20	Putative interactor	29.9421	NA	NA	NA	29.6893	NA	NA	29.9366	NA	29.9421	29.9366	29.6893	-0.00546503	-0.252755	NA	NA	NA	FALSE	NA	NA	NA	FALSE	6513	0	9.3153	115.38	1012	4	4	4	11	8.3	8.3	8.3	2	0	0	0	2	2	1	3	1	2	0	0	0
PH domain leucine-rich repeat-containing protein phosphatase 1	PHLPP1	Putative interactor	NA	27.0535	26.9008	NA	27.3832	NA	NA	NA	NA	26.9792	NA	27.3832	NA	0.404009	NA	NA	NA	FALSE	NA	NA	NA	FALSE	674	0	15.649	184.67	1717	4	4	4	14	5.8	5.8	5.8	2	2	2	1	2	1	2	1	2	2	2	2	1
Phosphatidylinositol 4-kinase type 2-alpha	PI4K2A	Putative interactor	29.1921	29.0986	28.4882	29.7674	29.6766	29.6674	28.633	29.3107	28.8535	28.9583	28.9606	29.7045	0.00229399	0.746221	0.98462	0.99041	0.00610573	FALSE	0.0691264	0.205373	0.777496	FALSE	6447	0	35.151	54.022	479	16	16	4	89	47.2	47.2	18.6	6	2	3	5	7	9	8	7	8	6	2	3	5
Group XV phospholipase A2	PLA2G15	Putative interactor	28.3491	28.4364	28.0985	28.7282	28.4883	28.4145	28.0966	28.4609	28.0998	28.3017	28.2295	28.55	-0.0721811	0.248304	0.657441	0.758967	-0.0755968	FALSE	0.14725	0.309624	0.248971	FALSE	5124	0	18.365	46.657	412	4	4	4	38	12.9	12.9	12.9	3	4	3	4	4	4	3	3	4	3	4	3	4
Pleckstrin homology domain-containing family A member 3	PLEKHA3	Putative interactor	NA	25.3774	26.1912	NA	NA	NA	NA	NA	NA	25.8409	NA	NA	NA	NA	NA	NA	NA	FALSE	NA	NA	NA	FALSE	7059	0.00013443	4.5894	33.861	300	4	4	4	7	23	23	23	0	2	1	0	0	2	0	1	0	0	2	1	0
Pleckstrin homology domain-containing family G member 2	PLEKHG2	Putative interactor	NA	NA	NA	NA	NA	NA	27.1497	NA	NA	NA	27.1497	NA	NA	NA	NA	NA	NA	FALSE	NA	NA	NA	FALSE	6952	0	23.973	147.97	1386	4	4	4	6	8.3	8.3	8.3	0	1	0	0	1	0	3	1	0	0	1	0	0
Pleckstrin homology domain-containing family O member 1	PLEKHO1	Putative interactor	NA	NA	NA	NA	NA	25.3289	NA	NA	26.0691	NA	26.0691	25.3289	NA	NA	NA	NA	NA	FALSE	NA	NA	NA	FALSE	3802	0	10.291	46.236	409	4	4	4	12	17.1	17.1	17.1	1	1	1	2	1	2	0	1	2	1	1	1	2
PMS1 protein homolog 1	PMS1	Putative interactor	26.3447	26.4551	26.5753	NA	NA	NA	NA	NA	NA	26.4615	NA	NA	NA	NA	NA	NA	NA	FALSE	NA	NA	NA	FALSE	2432	0	4.8593	105.83	932	4	4	4	12	5.7	5.7	5.7	2	3	3	0	1	0	0	0	0	2	3	3	0
Arginine/serine-rich protein PNISR	PNISR	Putative interactor	NA	NA	NA	NA	NA	25.7198	NA	NA	NA	NA	NA	25.7198	NA	NA	NA	NA	NA	FALSE	NA	NA	NA	FALSE	5357	0	9.9391	92.576	805	4	4	4	9	7	7	7	0	1	2	1	2	1	1	2	1	0	1	2	1
Paraneoplastic antigen Ma1	PNMA1	Putative interactor	NA	26.6103	NA	NA	NA	NA	26.9365	26.6919	NA	26.6103	26.8194	NA	0.209054	NA	NA	NA	NA	FALSE	NA	NA	NA	FALSE	5149	0	29.242	39.761	353	4	4	4	22	20.1	20.1	20.1	1	2	1	1	1	1	4	3	1	1	2	1	1
Paraneoplastic antigen-like protein 6A	PNMA6A	Putative interactor	NA	NA	NA	NA	NA	26.6897	NA	NA	NA	NA	NA	26.6897	NA	NA	NA	NA	NA	FALSE	NA	NA	NA	FALSE	1369	0.00038427	3.2217	43.875	399	4	4	4	13	20.8	20.8	20.8	2	2	1	2	0	2	2	1	1	2	2	1	2
Calcium-independent phospholipase A2-gamma	PNPLA8	Putative interactor	28.6252	28.1809	28.6586	28.1465	28.433	27.7764	27.5004	27.6415	27.8163	28.5041	27.6586	28.1433	-0.845508	-0.360723	0.0154944	0.0977388	-0.835489	FALSE	0.208312	0.375271	-0.369597	FALSE	7147	0	15.389	88.476	782	4	4	4	52	10.7	10.7	10.7	3	3	3	2	4	4	2	2	3	3	3	3	2
GDP-fucose protein O-fucosyltransferase 2	POFUT2	Putative interactor	26.9548	27.1153	27.2764	27.1124	27.0273	27.1817	27.1884	27.806	28.2039	27.1215	27.7912	27.1085	0.669706	-0.0129693	0.163149	0.310024	0.617261	FALSE	0.940481	0.966484	-0.00838073	FALSE	8118	0	7.929	49.975	429	4	4	4	26	13.5	13.5	13.5	1	1	2	2	1	3	2	2	2	1	1	2	2
DNA polymerase lambda	POLL	Putative interactor	NA	NA	NA	24.0001	NA	NA	NA	NA	NA	NA	NA	24.0001	NA	NA	NA	NA	NA	FALSE	NA	NA	NA	FALSE	7753	0	18.074	63.482	575	4	4	4	7	16.3	16.3	16.3	1	1	1	1	0	0	0	0	2	1	1	1	1
DNA-directed RNA polymerase III subunit RPC7	POLR3G	Putative interactor	27.7727	27.0667	27.0782	26.7428	NA	27.3079	27.5707	27.4344	27.3342	27.3454	27.4497	27.0528	0.104318	-0.292523	0.614156	0.726526	0.140569	FALSE	0.51495	0.663612	-0.280499	FALSE	480	0	11.344	25.914	223	4	4	4	28	26.5	26.5	26.5	2	3	2	3	1	2	3	4	3	2	3	2	3
Protection of telomeres protein 1	POT1	Putative interactor	NA	NA	NA	NA	NA	NA	NA	NA	25.9491	NA	25.9491	NA	NA	NA	NA	NA	NA	FALSE	NA	NA	NA	FALSE	7341	0.00013483	4.6967	71.441	634	4	4	4	11	9.8	9.8	9.8	1	2	3	1	1	1	1	2	2	1	2	3	1
Presqualene diphosphate phosphatase	PPAPDC2	Putative interactor	28.1389	28.0138	27.9866	27.42	28.7615	28.494	28.1447	28.6084	27.0232	28.048	28.065	28.3306	0.0170203	0.282647	0.821577	0.88356	-0.120985	FALSE	0.706143	0.81205	0.178758	FALSE	4839	0	24.231	32.193	295	4	4	4	54	26.4	26.4	26.4	2	4	2	4	4	3	4	2	2	2	4	2	4
Serine/threonine-protein phosphatase PP1-gamma catalytic subunit	PPP1CC	Putative interactor	31.9108	32.1163	32.0027	31.9298	32.1296	32.1999	32.1358	31.9844	31.1112	32.0124	31.809	32.0909	-0.203358	0.0785715	0.493824	0.628052	-0.266108	FALSE	0.49178	0.644405	0.0765512	FALSE	1999	0	34.379	36.983	323	22	4	4	81	71.8	17.6	17.6	17	16	19	17	17	16	18	19	18	4	3	4	4
Neurabin-1	PPP1R9A	Putative interactor	NA	NA	NA	NA	26.1936	25.8326	25.6312	26.173	NA	NA	25.9274	26.0243	NA	NA	NA	NA	NA	FALSE	NA	NA	NA	FALSE	7947	0	10.74	123.34	1098	4	4	4	21	8.4	8.4	8.4	2	2	1	2	2	1	2	2	2	2	2	1	2
Serine/threonine-protein phosphatase 2A regulatory subunit B subunit gamma	PPP2R3C	Putative interactor	NA	NA	NA	26.9298	26.8286	26.6843	NA	NA	26.937	NA	26.937	26.8177	NA	NA	NA	NA	NA	FALSE	NA	NA	NA	FALSE	5670	0	8.3803	53.315	453	4	4	4	19	11.3	11.3	11.3	2	1	1	2	3	2	1	1	3	2	1	1	2
Serine/threonine-protein phosphatase 2A 56 kDa regulatory subunit epsilon isoform	PPP2R5E	Putative interactor	28.3094	28.4038	28.1959	28.624	NA	28.3045	28.3389	28.3437	28.4705	28.3055	28.3856	28.4731	0.0801273	0.16757	0.339012	0.492924	0.0813258	FALSE	0.487749	0.641458	0.161241	FALSE	3612	0	22.768	54.699	467	6	5	4	28	15.8	13.3	11.8	3	3	4	3	2	3	4	4	3	2	2	3	2
Serine/threonine-protein phosphatase 2B catalytic subunit beta isoform	PPP3CB	Putative interactor	28.9437	28.7992	28.5466	28.4787	28.7256	28.6505	28.8657	28.481	28.8735	28.7724	28.7513	28.6219	-0.0210561	-0.150462	0.900779	0.938451	-0.0231112	FALSE	0.360443	0.527261	-0.144914	FALSE	1543	0	18.068	59.024	524	8	4	4	47	26.9	16.4	16.4	7	7	7	7	6	5	6	6	7	3	3	3	4
PRA1 family protein 2	PRAF2	Putative interactor	30.1321	29.8582	29.8681	30.9107	30.7497	30.5078	30.0017	29.9324	30.0186	29.9585	29.9847	30.7321	0.0262413	0.773634	0.764381	0.840622	0.0314476	FALSE	0.00768599	0.0807388	0.769918	FALSE	729	0	16.062	19.258	178	4	4	4	64	23	23	23	3	2	3	2	3	4	3	2	3	3	2	3	2
Lysosomal Pro-X carboxypeptidase	PRCP	Putative interactor	29.4321	29.7105	29.5814	30.3482	30.269	30.4205	29.8633	30.2929	30.0659	29.5791	30.0847	30.3472	0.505566	0.768094	0.035288	0.137649	0.499357	FALSE	0.00314597	0.0606322	0.77124	FALSE	2095	0	30.388	55.799	496	4	4	4	53	11.3	11.3	11.3	2	2	3	4	4	4	3	2	3	2	2	3	4
PR domain zinc finger protein 10	PRDM10	Putative interactor	NA	26.565	NA	NA	24.6694	NA	NA	NA	NA	26.565	NA	24.6694	NA	-1.89557	NA	NA	NA	FALSE	NA	NA	NA	FALSE	7204	0.00013423	4.5477	130.13	1147	4	4	4	14	7.4	7.4	7.4	0	3	0	0	2	1	1	2	1	0	3	0	0
5-AMP-activated protein kinase subunit beta-2	PRKAB2	Putative interactor	29.7573	27.0951	29.4288	29.4957	29.7864	30.0018	29.4749	29.8614	29.8946	29.139	29.7558	29.7761	0.616787	0.637051	0.361302	0.513979	0.983243	FALSE	0.354474	0.521259	1.00094	FALSE	608	0	22.995	30.302	272	4	4	4	37	22.1	22.1	22.1	2	1	1	2	2	1	2	3	2	2	1	1	2
PRKR-interacting protein 1	PRKRIP1	Putative interactor	NA	27.3514	27.8663	27.2182	27.8289	27.0181	27.4507	27.4474	NA	27.6317	27.449	27.3977	-0.18262	-0.233982	0.646407	0.750251	-0.159771	FALSE	0.533763	0.678837	-0.253772	FALSE	6969	0.00013317	4.2607	20.997	184	4	4	4	21	28.3	28.3	28.3	1	3	2	2	2	3	2	3	0	1	3	2	2
Proline and serine-rich protein 3	PROSER3	Putative interactor	NA	NA	25.8084	25.3393	25.5857	25.3373	25.2683	NA	25.7623	25.8084	25.5363	25.4256	-0.272058	-0.382801	NA	NA	NA	FALSE	NA	NA	NA	FALSE	3690	0	11.176	51.074	480	4	4	4	19	16.9	16.9	16.9	1	1	3	2	2	3	3	2	2	1	1	3	2
PH and SEC7 domain-containing protein 3	PSD3	Putative interactor	NA	NA	25.149	NA	NA	NA	NA	NA	NA	25.149	NA	NA	NA	NA	NA	NA	NA	FALSE	NA	NA	NA	FALSE	7500	0	5.6596	116.03	1048	4	4	4	10	7.1	7.1	7.1	1	0	2	1	1	2	1	1	1	1	0	2	1
Presenilin-1;Presenilin-1 NTF subunit;Presenilin-1 CTF subunit;Presenilin-1 CTF12	PSEN1	Putative interactor	28.5335	28.5556	28.7434	28.3436	28.7369	28.1239	28.0015	28.1772	28.1975	28.6139	28.128	28.4241	-0.48586	-0.189832	0.00605819	0.0713962	-0.485387	FALSE	0.366546	0.532834	-0.209343	FALSE	2246	0	21.645	52.667	467	4	4	4	41	18.4	18.4	18.4	3	3	2	3	3	3	2	4	2	3	3	2	3
6-pyruvoyl tetrahydrobiopterin synthase	PTS	Putative interactor	NA	28.0265	NA	27.9145	28.4627	28.4155	28.4131	28.406	NA	28.0265	28.4095	28.2847	0.382986	0.258113	NA	NA	NA	FALSE	NA	NA	NA	FALSE	2897	0	5.7478	16.386	145	4	4	4	18	35.2	35.2	35.2	0	2	2	3	2	2	2	2	1	0	2	2	3
Securin	PTTG1	Putative interactor	27.5238	NA	NA	NA	NA	NA	27.7695	NA	NA	27.5238	27.7695	NA	0.24571	NA	NA	NA	NA	FALSE	NA	NA	NA	FALSE	1133	0	13.946	22.024	202	4	4	4	17	37.1	37.1	37.1	2	1	1	1	1	2	3	2	2	2	1	1	1
Pygopus homolog 2	PYGO2	Putative interactor	29.0091	28.3772	28.7111	28.2226	29.3911	29.5272	27.6774	29.3746	NA	28.722	28.7624	29.1531	0.0403967	0.431111	0.872508	0.918584	-0.173091	FALSE	0.502647	0.653363	0.34785	FALSE	6375	0	45.769	41.244	406	4	4	4	56	23.4	23.4	23.4	3	2	3	2	2	2	2	4	1	3	2	3	2
Ras-related protein Rab-12	RAB12	Putative interactor	NA	26.8151	26.7406	27.1891	26.8218	27.3958	26.9289	26.8702	NA	26.7783	26.8998	27.1547	0.12152	0.376389	0.130792	0.272765	0.121702	FALSE	0.16174	0.32622	0.35775	FALSE	4162	0	7.628	27.248	244	4	4	4	20	22.1	22.1	22.1	1	2	3	2	3	2	2	2	2	1	2	3	2
Ras-related protein Rab-13	RAB13	Putative interactor	30.8937	30.1099	30.7447	31.1941	31.0528	30.2013	31.0831	30.8916	30.6799	30.6206	30.8942	30.8777	0.273613	0.25706	0.34295	0.496169	0.302142	FALSE	0.585911	0.721958	0.233318	FALSE	2305	0	29.789	22.774	203	5	4	4	99	28.6	23.2	23.2	4	5	4	4	4	4	4	4	4	3	4	3	3
Ras-related protein Rab-28	RAB28	Putative interactor	27.0887	27.1324	27.1122	26.5742	26.5103	26.7175	26.4418	27.016	27.2687	27.1112	26.9486	26.6033	-0.162594	-0.507912	0.495413	0.629247	-0.202264	FALSE	0.0114969	0.0928511	-0.510424	FALSE	2306	0	61.513	24.841	221	4	4	4	32	24.9	24.9	24.9	4	3	3	2	2	2	3	4	3	4	3	3	2
Ras-related protein Rab-39A	RAB39A	Putative interactor	27.4835	NA	26.6375	27.6742	28.0966	27.9032	NA	27.9353	28.0916	27.1217	28.0156	27.9016	0.893864	0.779889	0.257109	0.413421	0.952891	FALSE	0.281435	0.454643	0.830763	FALSE	3401	0	12.958	25.006	217	5	4	4	26	30	24.9	24.9	3	2	3	4	4	4	2	5	4	2	1	2	3
Ras-related protein Rab-3D	RAB3D	Putative interactor	27.9488	28.3033	27.8275	28.8106	29.0035	28.5785	28.4478	28.5971	28.578	28.041	28.5425	28.808	0.501531	0.766989	0.0573405	0.174386	0.51445	FALSE	0.0156078	0.103022	0.771018	FALSE	1097	0	8.5436	24.267	219	5	5	4	40	28.3	28.3	24.7	2	3	2	4	5	5	4	4	3	2	3	2	4
Geranylgeranyl transferase type-2 subunit beta	RABGGTB	Putative interactor	29.0099	28.9062	28.6428	29.2068	29.0741	29.3426	28.7318	28.7833	28.7227	28.8611	28.7462	29.212	-0.114902	0.350943	0.431282	0.573769	-0.107027	FALSE	0.0634953	0.197423	0.354903	FALSE	2403	0	7.7975	36.924	331	4	4	4	26	13.9	13.9	13.9	2	2	2	3	1	3	3	3	2	2	2	2	3
Rab-like protein 2B;Rab-like protein 2A	RABL2B;RABL2A	Putative interactor	NA	NA	NA	NA	NA	NA	NA	26.3915	NA	NA	26.3915	NA	NA	NA	NA	NA	NA	FALSE	NA	NA	NA	FALSE	7682	0.0067584	1.711	26.101	228	4	4	4	9	16.2	16.2	16.2	0	1	0	1	1	1	1	2	2	0	1	0	1
DNA repair protein RAD51 homolog 3	RAD51C	Putative interactor	27.2916	27.3771	27.3154	26.7074	27.1259	27.1359	27.1308	27.2918	27.2515	27.3285	27.2263	27.0031	-0.102175	-0.325385	0.154364	0.298763	-0.103334	FALSE	0.134748	0.294585	-0.338274	FALSE	572	0	13.525	42.189	376	4	4	4	30	16.8	16.8	16.8	3	3	4	3	3	4	2	3	3	3	3	4	3
DNA repair and recombination protein RAD54-like	RAD54L	Putative interactor	NA	NA	NA	NA	NA	25.9529	NA	NA	NA	NA	NA	25.9529	NA	NA	NA	NA	NA	FALSE	NA	NA	NA	FALSE	5566	0	5.8001	84.351	747	4	4	4	7	9.1	9.1	9.1	2	2	1	1	0	1	0	0	0	2	2	1	1
Ras-related protein Rap-1b;Ras-related protein Rap-1b-like protein	RAP1B	Putative interactor	33.1782	33.2326	33.2781	33.2423	33.2861	33.0864	33.2651	32.9625	33.1507	33.2302	33.1315	33.2074	-0.0987569	-0.0227821	0.363053	0.515381	-0.103526	FALSE	0.738216	0.836621	-0.0247219	FALSE	2578	0	127.92	20.825	184	8	8	4	180	58.2	58.2	29.3	7	7	8	8	7	8	8	8	7	7	7	8	8
Rap guanine nucleotide exchange factor 1	RAPGEF1	Putative interactor	NA	25.8521	NA	NA	25.8386	NA	NA	NA	NA	25.8521	NA	25.8386	NA	-0.0135207	NA	NA	NA	FALSE	NA	NA	NA	FALSE	3260	0	19.565	120.55	1077	4	4	4	16	8.3	8.3	8.3	1	2	1	1	2	1	2	1	0	1	2	1	1
Rap guanine nucleotide exchange factor 2	RAPGEF2	Putative interactor	NA	26.4089	26.3384	26.4023	26.668	26.1977	NA	26.4446	26.8312	26.3741	26.6508	26.4356	0.276753	0.061536	0.396615	0.545967	0.264272	FALSE	0.757116	0.85018	0.049058	FALSE	8269	0	17.304	167.41	1499	6	4	4	24	7.3	5.9	5.9	3	4	5	5	5	2	4	4	4	1	2	3	3
Ras association domain-containing protein 7	RASSF7	Putative interactor	NA	NA	NA	NA	27.2776	26.9365	27.2489	NA	27.405	NA	27.3291	27.1171	NA	NA	NA	NA	NA	FALSE	NA	NA	NA	FALSE	2879	0	14.686	39.945	373	4	4	4	18	21.2	21.2	21.2	1	0	1	1	3	2	3	1	2	1	0	1	1
RNA-binding protein 4B	RBM4B	Putative interactor	29.6766	29.6159	29.3064	29.4353	29.7412	29.7012	29.2204	29.3125	29.2242	29.5418	29.253	29.6322	-0.288863	0.0903153	0.126185	0.267185	-0.280617	FALSE	0.568831	0.709064	0.0929441	FALSE	6324	0	62.164	40.149	359	15	4	4	58	54	24.5	24.5	14	14	14	13	13	14	13	15	14	4	4	4	4
RNA-binding protein with multiple splicing 2	RBPMS2	Putative interactor	29.1264	28.5561	28.9865	29.2832	29.3174	29.79	29.3021	29.4867	29.5366	28.9094	29.4453	29.4827	0.535842	0.57326	0.0682243	0.191687	0.552098	FALSE	0.0728387	0.211555	0.573835	FALSE	4392	0	23.176	22.496	209	6	6	4	65	45.9	45.9	37.3	3	4	4	5	3	3	5	4	6	3	4	4	5
Reversion-inducing cysteine-rich protein with Kazal motifs	RECK	Putative interactor	NA	NA	NA	24.4769	25.3834	NA	24.8047	24.3155	NA	NA	24.5808	25.0002	NA	NA	NA	NA	NA	FALSE	NA	NA	NA	FALSE	1130	0	10.423	106.46	971	4	4	4	16	7.8	7.8	7.8	3	1	0	3	2	1	2	2	1	3	1	0	3
Receptor expression-enhancing protein 5	REEP5	Putative interactor	30.7045	30.5605	30.5339	30.8083	30.4301	30.4292	30.5283	30.5204	30.7135	30.6016	30.5902	30.5672	-0.0114085	-0.0343789	0.889336	0.930786	-0.0122375	FALSE	0.772506	0.861616	-0.0437512	FALSE	2827	0	5.383	21.493	189	4	4	4	34	15.9	15.9	15.9	3	3	3	3	3	3	3	3	3	3	3	3	3
Transforming protein RhoA	RHOA	Putative interactor	34.1534	34.1853	34.2652	34.3867	34.6293	34.5413	34.1056	34.2854	34.1723	34.2021	34.1897	34.5226	-0.0124146	0.320482	0.839732	0.897387	-0.0135632	FALSE	0.0299157	0.135936	0.317795	FALSE	2592	0	156.55	21.768	193	12	12	4	277	75.6	75.6	32.6	10	10	9	11	12	11	11	11	12	10	10	9	11
RAB6A-GEF complex partner protein 1	RIC1	Putative interactor	27.3297	27.3295	27.2783	NA	27.0771	NA	27.0537	27.2847	NA	27.3127	27.1738	27.0771	-0.138899	-0.235592	0.4286	0.571336	-0.143315	FALSE	NA	NA	NA	FALSE	3759	0	12.213	159.3	1423	4	4	4	16	5.3	5.3	5.3	2	2	2	1	2	1	4	2	1	2	2	2	1
Required for meiotic nuclear division protein 1 homolog	RMND1	Putative interactor	NA	NA	NA	NA	NA	NA	26.9251	26.9399	27.2783	NA	27.0572	NA	NA	NA	NA	NA	NA	FALSE	NA	NA	NA	FALSE	7417	0.00026157	3.7373	51.603	449	4	4	4	14	9.8	9.8	9.8	1	1	2	1	1	1	2	3	2	1	1	2	1
2-5A-dependent ribonuclease	RNASEL	Putative interactor	24.9924	NA	NA	25.5515	NA	24.9889	NA	NA	NA	24.9924	NA	25.2975	NA	0.305051	NA	NA	NA	FALSE	NA	NA	NA	FALSE	2932	0	4.8566	83.532	741	4	4	4	19	7.8	7.8	7.8	2	1	3	4	3	2	1	2	2	2	1	3	4
E3 ubiquitin-protein ligase RNF13	RNF13	Putative interactor	27.3522	27.4676	27.0776	27.3027	27.2186	27.3295	26.5481	26.5912	26.9095	27.3082	26.6922	27.2844	-0.616067	-0.023867	0.0192076	0.108143	-0.616177	FALSE	0.907661	0.944401	-0.0155308	FALSE	579	0	40.513	42.813	381	4	4	4	27	15.2	15.2	15.2	2	2	3	2	2	4	3	2	3	2	2	3	2
E3 ubiquitin-protein ligase RNF14	RNF14	Putative interactor	29.4545	29.4122	29.3028	29.104	28.4705	29.2064	28.5939	28.7845	28.3985	29.3913	28.6009	28.9617	-0.790381	-0.429594	0.0102712	0.0822643	-0.797566	FALSE	0.177926	0.343434	-0.46289	FALSE	7699	0	21.56	53.837	474	4	4	4	43	15.4	15.4	15.4	3	4	3	3	2	2	2	3	2	3	4	3	3
E3 ubiquitin-protein ligase RNF220	RNF220	Putative interactor	27.7163	27.5292	NA	27.1914	27.1437	27.5909	27.4345	27.4428	27.5395	27.6258	27.4731	27.323	-0.152674	-0.302754	0.332702	0.487527	-0.150436	FALSE	0.161947	0.326524	-0.314053	FALSE	4024	0	10.602	62.765	566	4	4	4	19	8.1	8.1	8.1	3	3	0	2	2	2	2	2	2	3	3	0	2
E3 ubiquitin-protein ligase NRDP1	RNF41	Putative interactor	NA	NA	NA	NA	NA	NA	NA	25.985	NA	NA	25.985	NA	NA	NA	NA	NA	NA	FALSE	NA	NA	NA	FALSE	6886	0	5.0957	35.905	317	4	4	4	14	20.2	20.2	20.2	2	1	1	2	2	1	1	2	0	2	1	1	2
Roundabout homolog 1	ROBO1	Putative interactor	NA	NA	NA	25.2279	25.1374	25.304	NA	NA	NA	NA	NA	25.2247	NA	NA	NA	NA	NA	FALSE	NA	NA	NA	FALSE	8410	0	6.1109	180.93	1651	5	5	4	17	4.2	4.2	3.5	1	2	1	2	3	2	2	2	1	1	2	1	2
60S ribosomal protein L22	RPL22	Putative interactor	33.4064	33.6905	33.6083	33.2253	33.4325	33.5902	32.667	33.0832	33.0042	33.5733	32.9291	33.4237	-0.644163	-0.149568	0.0177562	0.104166	-0.650273	FALSE	0.325688	0.492806	-0.152381	FALSE	1957	0	19.102	14.787	128	5	5	4	163	46.1	46.1	39.8	5	5	5	5	5	5	5	5	5	5	5	5	5
60S ribosomal protein L26	RPL26	Putative interactor	32.9431	33.6973	33.6488	33.1763	32.7779	33.1727	33.0869	33.5165	32.877	33.4684	33.1852	33.054	-0.283182	-0.414326	0.433708	0.576179	-0.269569	FALSE	0.254456	0.424579	-0.3874	FALSE	2582	0	31.277	17.258	145	10	10	4	151	45.5	45.5	13.1	7	8	6	7	6	6	7	7	5	7	8	6	7
60S acidic ribosomal protein P1	RPLP1	Putative interactor	36.6058	36.3155	36.3529	36.438	36.3268	36.5185	36.1757	36.2205	36.4107	36.4306	36.2726	36.4299	-0.157981	-0.000701115	0.254733	0.411145	-0.155758	FALSE	0.978935	0.986032	0.00303799	FALSE	1230	0	165.25	11.514	114	4	4	4	485	75.4	75.4	75.4	4	4	4	4	4	4	4	4	4	4	4	4	4
40S ribosomal protein S27	RPS27	Putative interactor	32.6256	33.2025	33.3433	33.1884	33.183	33.1219	33.2252	33.0439	33.1716	33.0889	33.1489	33.1647	0.059938	0.0758017	0.726007	0.810764	0.0897619	FALSE	0.673977	0.790008	0.1073	FALSE	2083	0	24.997	9.461	84	7	7	4	103	47.6	47.6	21.4	6	6	6	4	4	6	4	5	3	6	6	6	4
Ras-related protein R-Ras2	RRAS2	Putative interactor	27.667	27.8895	27.9664	28.0757	27.6098	27.8516	27.805	27.5044	NA	27.8465	27.6625	27.8582	-0.184012	0.0117088	0.413067	0.55941	-0.186329	FALSE	0.978349	0.985626	0.00471171	FALSE	2612	0	18.057	23.399	204	5	5	4	24	28.9	28.9	21.1	2	3	2	2	3	4	2	3	1	2	3	2	2
Radical S-adenosyl methionine domain-containing protein 1, mitochondrial	RSAD1	Putative interactor	26.5748	26.7061	NA	26.261	26.384	NA	NA	25.9779	26.2473	26.6419	26.1189	26.3238	-0.523053	-0.318126	0.112146	0.248379	-0.527837	FALSE	0.0719834	0.209907	-0.317941	FALSE	7035	0	36.832	48.713	442	4	4	4	28	15.6	15.6	15.6	2	2	1	3	2	1	1	2	3	2	2	1	3
Arginine/serine-rich coiled-coil protein 2	RSRC2	Putative interactor	29.9548	30.0531	29.9484	29.7874	29.8833	29.901	29.6788	29.7904	29.5067	29.9862	29.6633	29.8581	-0.322935	-0.128146	0.0429508	0.150603	-0.326814	FALSE	0.0588772	0.190754	-0.1282	FALSE	4473	0	16.091	50.559	434	4	4	4	65	12.7	12.7	12.7	3	3	3	3	3	3	2	3	3	3	3	3	3
Protein S100-A11;Protein S100-A11, N-terminally processed	S100A11	Putative interactor	31.1645	30.9908	31.3836	31.5918	31.9455	32.1987	31.9463	31.8562	32.1181	31.1886	31.9777	31.9332	0.789067	0.74455	0.00654539	0.0717275	0.793924	FALSE	0.0321627	0.140259	0.732382	FALSE	1910	0	76.158	11.74	105	4	4	4	65	56.2	56.2	56.2	4	2	3	2	3	2	2	2	3	4	2	3	2
Histone deacetylase complex subunit SAP30	SAP30	Putative interactor	26.8427	27.1067	27.3385	NA	NA	NA	NA	NA	NA	27.1101	NA	NA	NA	NA	NA	NA	NA	FALSE	NA	NA	NA	FALSE	829	0	8.7691	23.306	220	4	4	4	28	31.4	31.4	31.4	2	2	3	2	2	2	2	3	1	2	2	3	2
Sterol regulatory element-binding protein cleavage-activating protein	SCAP	Putative interactor	27.8511	27.3691	NA	27.582	27.2462	27.528	26.3786	NA	27.4047	27.6302	26.981	27.4594	-0.649139	-0.170785	0.373927	0.525177	-0.718459	FALSE	0.630666	0.756566	-0.158086	FALSE	3027	0	14.45	139.73	1279	4	4	4	41	7.3	7.3	7.3	4	4	2	3	2	3	3	1	2	4	4	2	3
Adseverin	SCIN	Putative interactor	NA	NA	NA	NA	NA	25.7458	NA	NA	26.0995	NA	26.0995	25.7458	NA	NA	NA	NA	NA	FALSE	NA	NA	NA	FALSE	8417	0	18.022	80.488	715	4	4	4	12	8.7	8.7	8.7	2	1	0	0	0	3	1	1	2	2	1	0	0
Polycomb protein SCMH1	SCMH1	Putative interactor	NA	NA	NA	NA	NA	NA	NA	NA	25.2879	NA	25.2879	NA	NA	NA	NA	NA	NA	FALSE	NA	NA	NA	FALSE	5917	0	6.2004	73.353	660	4	4	4	15	10.5	10.5	10.5	1	1	1	2	1	1	1	2	2	1	1	1	2
Protein SCO2 homolog, mitochondrial	SCO2	Putative interactor	30.2865	30.5743	30.7115	30.67	30.7218	30.905	30.8658	30.7795	30.5982	30.5348	30.7521	30.7691	0.217358	0.234382	0.217911	0.37327	0.223769	FALSE	0.187393	0.354093	0.241489	FALSE	625	0	31.092	29.81	266	4	4	4	78	27.1	27.1	27.1	3	3	3	3	3	4	3	3	3	3	3	3	3
Secernin-2	SCRN2	Putative interactor	28.9126	28.8064	28.7384	28.8106	28.492	28.3315	NA	NA	NA	28.8209	NA	28.5586	NA	-0.26228	NA	NA	NA	FALSE	0.181667	0.347778	-0.274435	FALSE	5893	0	35.832	46.596	425	4	4	4	26	20.7	20.7	20.7	2	2	3	3	2	2	2	1	1	2	2	3	3
Serologically defined colon cancer antigen 8	SDCCAG8	Putative interactor	25.2928	NA	NA	NA	NA	NA	NA	NA	25.1079	25.2928	25.1079	NA	-0.184919	NA	NA	NA	NA	FALSE	NA	NA	NA	FALSE	4593	0	4.958	82.681	713	4	4	4	9	9	9	9	2	0	0	1	1	1	2	2	2	2	0	0	1
Stromal cell-derived factor 2	SDF2	Putative interactor	30.2901	30.149	30.3504	30.4208	30.5082	30.4695	29.9607	30.2179	30.0795	30.2656	30.0899	30.4666	-0.175735	0.200999	0.139946	0.282981	-0.177124	FALSE	0.0599662	0.192333	0.203	FALSE	6225	0	70.914	23.026	211	4	4	4	99	36	36	36	4	4	4	4	4	4	4	4	3	4	4	4	4
Succinate dehydrogenase assembly factor 2, mitochondrial	SDHAF2	Putative interactor	NA	NA	NA	NA	26.7824	NA	NA	NA	NA	NA	NA	26.7824	NA	NA	NA	NA	NA	FALSE	NA	NA	NA	FALSE	7439	0.0002625	3.8308	19.599	166	4	4	4	6	25.3	25.3	25.3	0	0	0	1	3	1	2	0	0	0	0	0	1
Succinate dehydrogenase cytochrome b560 subunit, mitochondrial	SDHC	Putative interactor	NA	NA	NA	26.8208	27.0337	NA	NA	NA	NA	NA	NA	26.9312	NA	NA	NA	NA	NA	FALSE	NA	NA	NA	FALSE	6262	0	10.049	18.61	169	4	4	4	22	38.5	38.5	38.5	1	1	3	2	2	1	2	2	1	1	1	3	2
Protein transport protein Sec61 subunit alpha isoform 1	SEC61A1	Putative interactor	32.1226	32.6175	32.6952	32.3597	32.3466	32.535	32.114	32.3483	31.875	32.4998	32.1254	32.4164	-0.374457	-0.0834597	0.184789	0.336696	-0.366006	FALSE	0.759688	0.851802	-0.064695	FALSE	2595	0	13.288	52.264	476	6	6	4	120	13.7	13.7	9.2	3	4	5	3	4	5	5	6	3	3	4	5	3
Translocation protein SEC62	SEC62	Putative interactor	26.5037	26.6881	26.611	NA	NA	NA	NA	NA	NA	26.6029	NA	NA	NA	NA	NA	NA	NA	FALSE	NA	NA	NA	FALSE	6221	0	7.9908	45.861	399	4	4	4	15	9.8	9.8	9.8	2	2	3	2	1	2	1	2	0	2	2	3	2
Selenoprotein T	SELT	Putative interactor	28.2951	28.3521	28.4321	28.1445	27.9381	27.8792	29.1747	28.1502	27.5823	28.3609	28.4562	27.9918	0.0953641	-0.369068	0.913448	0.945118	-0.0573632	FALSE	0.0267243	0.128448	-0.372517	FALSE	2642	0	21.281	22.324	195	4	4	4	42	22.6	22.6	22.6	2	2	2	1	3	2	2	2	3	2	2	2	1
Sentrin-specific protease 8	SENP8	Putative interactor	NA	NA	NA	NA	26.001	NA	26.8682	26.9994	26.6134	NA	26.8358	26.001	NA	NA	NA	NA	NA	FALSE	NA	NA	NA	FALSE	6058	0	7.8665	24.107	212	4	4	4	24	37.3	37.3	37.3	3	1	1	2	2	2	2	2	2	3	1	1	2
Secretion-regulating guanine nucleotide exchange factor	SERGEF	Putative interactor	27.1138	26.9915	27.1443	27.0091	26.5859	26.4457	26.718	26.9737	NA	27.0847	26.8515	26.7006	-0.233194	-0.384063	0.2889	0.444352	-0.237352	FALSE	0.132008	0.29161	-0.402954	FALSE	7748	0	11.272	48.981	458	4	4	4	21	16.4	16.4	16.4	2	2	2	2	2	3	1	2	1	2	2	2	2
Splicing factor 3B subunit 4	SF3B4	Putative interactor	34.0244	34.0809	33.881	33.9739	34.033	34.1389	33.9665	34.1066	33.9332	33.9979	34.0041	34.0502	0.00620996	0.0523303	0.937457	0.962105	0.00666491	FALSE	0.527596	0.673638	0.0531374	FALSE	3513	0	86.15	44.385	424	4	4	4	87	19.1	19.1	19.1	4	3	4	4	4	4	4	4	4	4	3	4	4
Sideroflexin-4	SFXN4	Putative interactor	29.3153	29.5986	29.5371	29.4975	29.6152	29.4765	29.3777	29.4021	29.5196	29.4887	29.4345	29.531	-0.0541878	0.0423538	0.637516	0.744836	-0.0504849	FALSE	0.665348	0.783988	0.0460936	FALSE	4242	0	13.998	37.998	337	4	4	4	48	18.7	18.7	18.7	2	3	3	2	3	2	2	2	2	2	3	3	2
SH2 domain-containing protein 4A	SH2D4A	Putative interactor	26.3752	26.0081	NA	25.6622	26.1125	26.186	NA	25.8351	NA	26.2033	25.8351	26.0048	-0.368275	-0.198558	NA	NA	NA	FALSE	0.478392	0.633981	-0.204791	FALSE	6937	0	4.8282	52.726	454	4	4	4	21	21.8	21.8	21.8	2	1	2	2	1	2	1	3	0	2	1	2	2
SH2 domain-containing protein 5	SH2D5	Putative interactor	NA	NA	NA	NA	NA	NA	NA	27.0573	26.5999	NA	26.8467	NA	NA	NA	NA	NA	NA	FALSE	NA	NA	NA	FALSE	4411	0.0081564	1.5835	46.796	423	4	4	4	11	16.3	16.3	16.3	0	0	1	1	1	1	1	4	2	0	0	1	1
SH3 domain-binding glutamic acid-rich-like protein 3	SH3BGRL3	Putative interactor	30.1715	30.3909	31.0007	30.2732	30.5828	29.8346	29.7671	30.5156	31.0554	30.5651	30.539	30.2622	-0.026118	-0.302873	0.87642	0.920914	-0.0750006	FALSE	0.428231	0.591695	-0.290828	FALSE	6810	0	36.95	10.438	93	4	4	4	73	67.7	67.7	67.7	4	3	3	4	3	4	4	4	4	4	3	3	4
Serine/threonine-protein kinase SIK2	SIK2	Putative interactor	NA	NA	NA	25.9574	NA	NA	NA	NA	NA	NA	NA	25.9574	NA	NA	NA	NA	NA	FALSE	NA	NA	NA	FALSE	6754	0	6.1644	103.91	926	4	4	4	10	6.4	6.4	6.4	1	1	1	2	1	1	2	1	1	1	1	1	2
NAD-dependent protein deacetylase sirtuin-3, mitochondrial	SIRT3	Putative interactor	27.0415	NA	NA	NA	27.356	27.3629	26.9621	27.4732	27.292	27.0415	27.2577	27.3595	0.216217	0.318017	NA	NA	NA	FALSE	NA	NA	NA	FALSE	7299	0	6.558	43.573	399	4	4	4	30	16.3	16.3	16.3	1	1	1	2	2	2	4	2	3	1	1	1	2
Homeobox protein SIX1	SIX1	Putative interactor	29.4093	29.5101	29.5087	28.905	29.3597	29.3117	29.1554	29.3657	29.537	29.4768	29.3611	29.2061	-0.115696	-0.270734	0.381709	0.532762	-0.12332	FALSE	0.182747	0.348701	-0.283892	FALSE	3522	0	45.605	32.21	284	7	7	4	105	38	38	28.9	5	7	6	6	6	4	5	5	4	5	7	6	6
Solute carrier family 12 member 4	SLC12A4	Putative interactor	NA	NA	NA	25.7554	NA	NA	NA	25.8224	NA	NA	25.8224	25.7554	NA	NA	NA	NA	NA	FALSE	NA	NA	NA	FALSE	8025	0	6.2522	120.65	1085	5	5	4	12	5.4	5.4	4.7	0	0	0	2	2	0	3	3	1	0	0	0	2
Excitatory amino acid transporter 1	SLC1A3	Putative interactor	29.9047	29.8248	29.5972	29.4074	29.4099	29.6238	28.8907	29.255	29.0394	29.7814	29.0695	29.484	-0.711877	-0.297391	0.00738486	0.0739726	-0.71389	FALSE	0.0684491	0.203979	-0.295227	FALSE	2099	0	21.241	59.572	542	4	4	4	54	11.4	11.4	11.4	4	4	4	4	4	2	4	2	3	4	4	4	4
Sodium-dependent phosphate transporter 2	SLC20A2	Putative interactor	27.3047	27.2488	27.107	NA	27.0769	27.049	27.4375	27.1506	26.9742	27.2225	27.2002	27.063	-0.0223122	-0.159526	0.839835	0.897387	-0.0326988	FALSE	0.109482	0.262348	-0.157217	FALSE	2979	0	16.869	70.392	652	4	4	4	28	12.9	12.9	12.9	2	3	2	1	2	2	2	2	2	2	3	2	1
Mitochondrial ornithine transporter 1	SLC25A15	Putative interactor	NA	28.1482	28.2411	28.048	NA	NA	NA	NA	NA	28.1954	NA	28.048	NA	-0.147437	NA	NA	NA	FALSE	NA	NA	NA	FALSE	8357	0	12.51	32.736	301	4	4	4	15	25.6	25.6	25.6	3	4	2	2	0	1	1	1	1	3	4	2	2
Mitochondrial folate transporter/carrier	SLC25A32	Putative interactor	NA	NA	NA	25.9165	NA	NA	NA	NA	NA	NA	NA	25.9165	NA	NA	NA	NA	NA	FALSE	NA	NA	NA	FALSE	6813	0	6.8039	35.407	315	4	4	4	15	17.8	17.8	17.8	2	1	1	3	1	1	1	1	3	2	1	1	3
Sulfate transporter	SLC26A2	Putative interactor	27.9826	27.8434	27.9951	27.8116	27.8866	27.8577	27.5954	27.9658	27.9579	27.942	27.8498	27.8523	-0.0922194	-0.0896372	0.507102	0.638796	-0.100637	FALSE	0.203284	0.370329	-0.0883469	FALSE	2274	0	22.191	81.661	739	4	4	4	30	7.2	7.2	7.2	3	3	4	3	2	2	3	3	2	3	3	4	3
Equilibrative nucleoside transporter 1	SLC29A1	Putative interactor	27.3247	NA	27.2981	NA	27.6879	27.3327	NA	NA	NA	27.3115	NA	27.5212	NA	0.209753	NA	NA	NA	FALSE	0.463298	0.621173	0.198909	FALSE	6290	0	10.266	50.219	456	4	4	4	21	12.5	12.5	12.5	2	1	2	1	2	3	1	1	2	2	1	2	1
Solute carrier family 35 member E1	SLC35E1	Putative interactor	28.838	28.7982	28.7742	28.813	28.9799	28.7866	29.0556	28.9661	29.2788	28.8037	29.1062	28.8624	0.302493	0.0586552	0.0804671	0.207519	0.296662	FALSE	0.454472	0.613569	0.0563252	FALSE	6028	0	52.7	44.772	410	4	4	4	49	17.3	17.3	17.3	3	2	3	4	3	3	2	4	2	3	2	3	4
Sodium-coupled neutral amino acid transporter 1	SLC38A1	Putative interactor	28.1074	28.2253	27.962	28.2999	28.062	NA	27.5764	27.6102	28.1921	28.1022	27.8217	28.1858	-0.280537	0.0836133	0.262849	0.419405	-0.305323	FALSE	0.621929	0.749475	0.0827223	FALSE	6820	0	19.843	54.047	487	4	4	4	33	18.1	18.1	18.1	1	2	3	2	2	1	3	2	2	1	2	3	2
Sodium-coupled neutral amino acid transporter 2	SLC38A2	Putative interactor	30.9681	30.9575	30.8394	30.4729	30.3901	30.3951	30.3042	30.6036	30.5888	30.9228	30.5053	30.4198	-0.417528	-0.502963	0.034171	0.136354	-0.422783	FALSE	0.00109322	0.0478134	-0.502295	TRUE	6138	0	46.213	56.025	506	4	4	4	114	11.5	11.5	11.5	3	3	3	4	3	3	4	3	4	3	3	3	4
Zinc transporter ZIP14	SLC39A14	Putative interactor	29.9606	30.0513	29.4818	30.1872	30.2418	NA	29.8521	30.3206	30.1648	29.852	30.1254	30.2148	0.273409	0.362792	0.28135	0.436938	0.28128	FALSE	0.159466	0.324038	0.383299	FALSE	3441	0	95.35	54.212	492	4	4	4	43	12.4	12.4	12.4	2	2	3	1	1	2	1	2	3	2	2	3	1
Zinc transporter ZIP6	SLC39A6	Putative interactor	29.9238	29.6336	29.5567	29.2755	28.9915	29.3715	NA	29.0698	29.1397	29.7135	29.1052	29.2217	-0.60836	-0.491854	0.0251265	0.11949	-0.599952	FALSE	0.0369676	0.150318	-0.491854	FALSE	3170	0	40.263	85.046	755	4	4	4	36	12.1	12.1	12.1	2	3	3	2	2	2	2	2	2	2	3	3	2
Large neutral amino acids transporter small subunit 3	SLC43A1	Putative interactor	26.6808	NA	26.7148	NA	NA	NA	NA	NA	NA	26.6979	NA	NA	NA	NA	NA	NA	NA	FALSE	NA	NA	NA	FALSE	813	0	23.745	61.476	559	4	4	4	14	11.8	11.8	11.8	3	2	2	1	1	0	1	1	0	3	2	2	1
Sodium- and chloride-dependent creatine transporter 1	SLC6A8	Putative interactor	27.2649	27.8233	28.328	27.606	27.8938	27.189	27.1621	27.4174	26.6337	27.8696	27.1067	27.5914	-0.762978	-0.278241	0.133949	0.275567	-0.734351	FALSE	0.55193	0.696026	-0.24247	FALSE	2167	0	16.448	70.522	635	4	4	4	34	8.7	8.7	8.7	2	3	3	2	2	3	2	3	1	2	3	3	2
Mothers against decapentaplegic homolog 1	SMAD1	Putative interactor	29.8225	29.9642	30.0657	29.1697	29.3151	29.6031	29.2893	29.3316	29.4413	29.9542	29.3555	29.374	-0.598738	-0.580227	0.00368626	0.0613927	-0.596739	FALSE	0.0253074	0.12586	-0.588191	FALSE	3575	0	32.961	52.259	465	14	5	4	94	38.3	18.1	13.1	10	10	12	8	10	11	11	10	10	4	5	4	4
N-lysine methyltransferase SMYD2	SMYD2	Putative interactor	27.4911	27.467	27.2289	NA	NA	26.9776	NA	NA	NA	27.4004	NA	26.9776	NA	-0.422795	NA	NA	NA	FALSE	NA	NA	NA	FALSE	7241	0	43.711	49.688	433	4	4	4	13	14.1	14.1	14.1	3	2	4	1	1	3	0	0	0	3	2	4	1
Beta-synuclein	SNCB	Putative interactor	30.3557	30.0702	30.1418	29.6022	29.6898	29.6461	29.361	29.2471	29.3563	30.1944	29.3224	29.6465	-0.872003	-0.547929	0.00385111	0.0617027	-0.867785	FALSE	0.0175506	0.107341	-0.543202	FALSE	3595	0	82.04	14.288	134	4	4	4	64	31.3	31.3	31.3	3	3	3	4	3	4	3	3	4	3	3	3	4
Gamma-synuclein	SNCG	Putative interactor	NA	NA	26.2369	NA	26.3132	26.5137	NA	NA	NA	26.2369	NA	26.4169	NA	0.18002	NA	NA	NA	FALSE	NA	NA	NA	FALSE	927	0	8.6288	13.331	127	4	4	4	15	40.9	40.9	40.9	1	1	2	2	2	3	0	0	0	1	1	2	2
Vacuolar-sorting protein SNF8	SNF8	Putative interactor	28.2246	28.2843	28.5322	27.8622	28.06	28.2126	28.0723	28.1275	28.1438	28.3533	28.1149	28.052	-0.238426	-0.301234	0.125925	0.266903	-0.232493	FALSE	0.0948706	0.243007	-0.302063	FALSE	5940	0	19.217	28.864	258	4	4	4	48	21.7	21.7	21.7	3	3	3	3	4	3	2	3	3	3	3	3	3
U11/U12 small nuclear ribonucleoprotein 48 kDa protein	SNRNP48	Putative interactor	NA	NA	NA	NA	NA	NA	NA	24.6222	NA	NA	24.6222	NA	NA	NA	NA	NA	NA	FALSE	NA	NA	NA	FALSE	4155	0	8.5282	39.965	339	4	4	4	11	25.4	25.4	25.4	0	1	1	1	1	2	1	2	2	0	1	1	1
Small nuclear ribonucleoprotein Sm D1	SNRPD1	Putative interactor	33.3116	33.4215	33.4095	32.9551	32.9049	33.0653	32.8518	33.1693	33.0949	33.3817	33.0449	32.9767	-0.336775	-0.405032	0.0567379	0.173757	-0.342196	FALSE	0.00314851	0.0606322	-0.405765	FALSE	2636	0	143.68	13.281	119	4	4	4	176	54.6	54.6	54.6	4	4	4	4	4	4	4	4	4	4	4	4	4
Sorting nexin-16	SNX16	Putative interactor	NA	25.1989	25.34	25.9582	25.8159	25.7461	25.1327	25.1038	NA	25.2712	25.1183	25.8428	-0.152918	0.571592	0.267475	0.423579	-0.151265	FALSE	0.0160592	0.103427	0.570596	FALSE	2524	0	15.11	39.166	344	4	4	4	21	19.8	19.8	19.8	0	1	2	2	3	3	2	2	3	0	1	2	2
Sorting nexin-24	SNX24	Putative interactor	26.1709	NA	NA	NA	26.7879	NA	NA	26.6988	26.7356	26.1709	26.7173	26.7879	0.546444	0.617061	NA	NA	NA	FALSE	NA	NA	NA	FALSE	8178	0.00013378	4.447	19.818	169	4	4	4	14	28.4	28.4	28.4	2	1	1	1	3	2	0	2	2	2	1	1	1
Transcription factor Sp2	SP2	Putative interactor	26.0084	26.3154	26.0741	NA	25.7735	26.1699	NA	26.46	NA	26.1388	26.46	25.9853	0.321186	-0.15352	NA	NA	NA	FALSE	0.562497	0.704026	-0.160959	FALSE	2862	0	22.837	64.899	613	4	4	4	32	18.6	18.6	18.6	2	3	2	3	2	2	2	3	2	2	3	2	3
Transcription factor Sp3	SP3	Putative interactor	29.0994	29.3535	29.2999	28.9963	28.7677	29.2497	29.0932	29.2196	28.8643	29.255	29.0664	29.018	-0.188561	-0.236996	0.218467	0.37353	-0.191878	FALSE	0.215958	0.383948	-0.246353	FALSE	2871	0	16.33	81.924	781	4	4	4	40	9.2	9.2	9.2	2	2	3	2	3	2	2	4	3	2	2	3	2
Transcription factor Sp4	SP4	Putative interactor	NA	NA	NA	NA	NA	26.7098	NA	26.5158	NA	NA	26.5158	26.7098	NA	NA	NA	NA	NA	FALSE	NA	NA	NA	FALSE	2870	0	89.576	81.984	784	4	4	4	15	9.6	9.6	9.6	1	0	1	1	1	3	1	2	3	1	0	1	1
Transcription factor Sp9	SP9	Putative interactor	NA	NA	NA	25.6809	NA	NA	25.5189	NA	NA	NA	25.5189	25.6809	NA	NA	NA	NA	NA	FALSE	NA	NA	NA	FALSE	1366	0	9.8458	48.914	484	4	4	4	13	13	13	13	1	2	1	2	1	1	3	1	0	1	2	1	2
Protein sprouty homolog 1	SPRY1	Putative interactor	25.6975	25.192	25.8403	24.7049	24.9723	NA	24.4194	24.8657	24.0594	25.6023	24.486	24.8448	-1.1163	-0.757479	0.0219101	0.112889	-1.1284	FALSE	0.053263	0.180555	-0.737947	FALSE	585	0	7.5985	35.122	319	4	4	4	28	17.2	17.2	17.2	3	3	1	2	3	1	1	2	2	3	3	1	2
SPRY domain-containing protein 7	SPRYD7	Putative interactor	26.7966	26.9025	27.0793	NA	NA	NA	NA	26.1043	26.4043	26.9309	26.2621	NA	-0.668801	NA	0.0822064	0.209698	-0.671841	FALSE	NA	NA	NA	FALSE	4061	0	11.369	21.666	196	4	4	4	19	28.1	28.1	28.1	3	2	2	1	2	1	1	4	2	3	2	2	1
Sulfide:quinone oxidoreductase, mitochondrial	SQRDL	Putative interactor	NA	NA	26.4884	NA	NA	26.2162	NA	NA	NA	26.4884	NA	26.2162	NA	-0.272203	NA	NA	NA	FALSE	NA	NA	NA	FALSE	8408	0	5.6652	49.96	450	4	4	4	8	18.9	18.9	18.9	2	0	3	1	0	3	0	0	0	2	0	3	1
SLIT-ROBO Rho GTPase-activating protein 1	SRGAP1	Putative interactor	NA	NA	NA	26.2909	NA	NA	NA	NA	26.1193	NA	26.1193	26.2909	NA	NA	NA	NA	NA	FALSE	NA	NA	NA	FALSE	4558	0.00013501	4.7391	124.26	1085	7	4	4	7	8.9	6.6	6.6	2	2	3	5	2	3	4	3	5	0	0	0	2
Serine/arginine-rich splicing factor 8	SRSF8	Putative interactor	28.1119	28.215	28.2459	28.6246	28.7981	28.359	28.1636	27.8142	28.1488	28.1921	28.051	28.6051	-0.141104	0.412974	0.322418	0.476903	-0.148749	FALSE	0.0759877	0.215852	0.402944	FALSE	6371	0	37.775	32.287	282	6	4	4	54	24.1	21.6	21.6	6	6	6	5	5	5	5	4	5	4	4	4	4
SS18-like protein 2	SS18L2	Putative interactor	NA	NA	27.2162	27.2728	27.1199	27.1197	28.048	27.7771	28.2146	27.2162	28.0243	27.1726	0.808113	-0.0436165	NA	NA	NA	FALSE	NA	NA	NA	FALSE	7765	0	14.415	8.8349	77	4	4	4	26	63.6	63.6	63.6	1	1	3	2	2	1	2	4	2	1	1	3	2
Protein phosphatase Slingshot homolog 3	SSH3	Putative interactor	26.2577	NA	26.3626	26.0961	NA	NA	NA	NA	NA	26.3111	NA	26.0961	NA	-0.214975	NA	NA	NA	FALSE	NA	NA	NA	FALSE	5336	0	5.0406	72.995	659	4	4	4	16	13.8	13.8	13.8	3	0	2	2	1	2	1	2	1	3	0	2	2
Sjoegren syndrome nuclear autoantigen 1	SSNA1	Putative interactor	28.3736	28.3577	28.0449	28.7516	28.6248	NA	28.4383	28.7316	28.6508	28.2665	28.6121	28.6896	0.345645	0.423109	0.0678653	0.190863	0.348151	FALSE	0.042382	0.160327	0.42945	FALSE	619	0	8.3256	13.596	119	4	4	4	26	30.3	30.3	30.3	2	2	2	4	2	1	3	3	3	2	2	2	4
Translocon-associated protein subunit alpha	SSR1	Putative interactor	31.4867	31.1233	31.2561	31.4768	31.5158	31.2222	31.5667	31.5543	31.4862	31.2966	31.5361	31.4107	0.239522	0.114043	0.139119	0.282512	0.246979	FALSE	0.455719	0.614683	0.116178	FALSE	2110	0	53.697	32.235	286	4	4	4	180	21	21	21	4	4	4	4	4	4	4	4	4	4	4	4	4
PCTP-like protein	STARD10	Putative interactor	NA	NA	27.5882	27.6751	NA	27.5618	27.8931	28.0372	27.9255	27.5882	27.9533	27.6196	0.365044	0.0313661	NA	NA	NA	FALSE	NA	NA	NA	FALSE	8179	0	10.363	33.048	291	4	4	4	22	22.7	22.7	22.7	1	1	3	1	1	2	3	3	1	1	1	3	1
Serine/threonine-protein kinase 25	STK25	Putative interactor	28.0485	28.1167	28.1245	NA	28.1199	28.272	28.7473	28.1622	27.969	28.097	28.332	28.1979	0.235046	0.100972	0.490329	0.624796	0.196237	FALSE	0.402511	0.56594	0.0993719	FALSE	298	0	58.776	48.111	426	10	4	4	36	32.4	16.4	16.4	8	9	8	6	9	9	9	9	9	3	4	4	1
Serine/threonine-protein kinase 32C	STK32C	Putative interactor	26.9299	NA	NA	27.2003	NA	NA	NA	NA	NA	26.9299	NA	27.2003	NA	0.270444	NA	NA	NA	FALSE	NA	NA	NA	FALSE	4642	0	11.738	54.994	486	4	4	4	13	16.7	16.7	16.7	2	1	1	2	2	1	1	1	1	2	1	1	2
Syntaxin-10	STX10	Putative interactor	28.4157	28.7017	28.7883	28.8388	28.6269	28.9333	28.0499	28.4203	28.4677	28.6438	28.3243	28.8053	-0.319502	0.161437	0.138327	0.281594	-0.322619	FALSE	0.321409	0.489638	0.164424	FALSE	684	0	48.315	28.114	249	4	4	4	49	22.1	22.1	22.1	3	2	2	3	2	2	4	3	2	3	2	2	3
Transcription elongation factor SPT4	SUPT4H1	Putative interactor	30.3103	30.5449	30.5251	29.8785	30.0448	29.8965	30.4126	30.3592	30.1397	30.464	30.3086	29.9419	-0.155395	-0.522065	0.237191	0.394032	-0.156301	FALSE	0.00660666	0.0766399	-0.520167	FALSE	2702	0	14.08	13.193	117	4	4	4	67	44.4	44.4	44.4	3	3	4	3	3	2	2	3	3	3	3	4	3
Histone-lysine N-methyltransferase SUV39H2	SUV39H2	Putative interactor	NA	26.7429	27.1245	26.7297	26.0326	26.1146	NA	NA	NA	26.9463	NA	26.3272	NA	-0.619016	NA	NA	NA	FALSE	0.118586	0.274911	-0.641384	FALSE	6895	0	7.9074	46.682	410	4	4	4	18	17.8	17.8	17.8	1	3	3	2	2	2	1	2	1	1	3	3	2
Histone-lysine N-methyltransferase SUV420H2	SUV420H2	Putative interactor	26.9141	27.1402	27.0138	25.8158	25.8532	NA	26.4864	26.0592	26.5062	27.0257	26.3648	25.8346	-0.660871	-1.19108	0.0286085	0.125765	-0.672107	FALSE	0.00167343	0.0540568	-1.18823	FALSE	4720	0	7.505	52.112	462	4	4	4	24	13	13	13	2	3	2	3	2	1	2	2	1	2	3	2	3
Transcription initiation factor TFIID subunit 10	TAF10	Putative interactor	29.4116	29.7201	29.4734	29.051	29.0706	29.7836	29.5686	29.4472	29.4	29.5413	29.4737	29.3439	-0.0675536	-0.197372	0.595731	0.712884	-0.0630549	FALSE	0.442981	0.602832	-0.233286	FALSE	3071	0	49.126	21.711	218	4	4	4	57	27.5	27.5	27.5	3	2	2	3	2	4	2	4	3	3	2	2	3
Tapasin	TAPBP	Putative interactor	26.7251	NA	NA	26.4908	NA	NA	NA	26.1682	NA	26.7251	26.1682	26.4908	-0.556917	-0.234228	NA	NA	NA	FALSE	NA	NA	NA	FALSE	514	0	8.4129	47.625	448	4	4	4	14	12.9	12.9	12.9	3	1	2	3	1	1	1	2	1	3	1	2	3
Putative deoxyribonuclease TATDN2	TATDN2	Putative interactor	NA	NA	NA	26.2656	NA	NA	26.4926	26.0933	NA	NA	26.3067	26.2656	NA	NA	NA	NA	NA	FALSE	NA	NA	NA	FALSE	5647	0	7.282	85.022	761	4	4	4	15	7.8	7.8	7.8	2	3	1	2	1	1	2	2	1	2	3	1	2
TBC1 domain family member 10A	TBC1D10A	Putative interactor	27.4272	NA	NA	28.3543	27.9497	27.8642	28.1066	28.3094	28.3274	27.4272	28.2512	28.0723	0.824042	0.645163	NA	NA	NA	FALSE	NA	NA	NA	FALSE	6578	0	10.185	57.117	508	6	6	4	27	22	22	17.5	3	1	1	2	2	3	3	3	3	3	1	1	2
Tectonin beta-propeller repeat-containing protein 2	TECPR2	Putative interactor	NA	24.5596	NA	NA	NA	NA	NA	NA	NA	24.5596	NA	NA	NA	NA	NA	NA	NA	FALSE	NA	NA	NA	FALSE	421	0	10.17	153.85	1411	4	4	4	7	5.2	5.2	5.2	1	1	0	0	0	1	0	1	2	1	1	0	0
Transcription factor Dp-2	TFDP2	Putative interactor	27.2114	NA	27.0799	NA	NA	NA	26.3495	NA	NA	27.1472	26.3495	NA	-0.797628	NA	NA	NA	NA	FALSE	NA	NA	NA	FALSE	3303	0	16.327	49.236	446	4	4	4	16	21.3	21.3	21.3	3	1	3	1	1	1	2	2	1	3	1	3	1
Mitochondrial import inner membrane translocase subunit Tim10 B	TIMM10B	Putative interactor	28.6981	28.2014	28.4211	28.8986	28.5713	28.5451	29.0828	28.8805	29.0133	28.4546	28.9946	28.6808	0.540049	0.226242	0.0459821	0.156892	0.551995	FALSE	0.278537	0.451488	0.231433	FALSE	8313	0	88.315	11.586	103	4	4	4	55	66	66	66	3	4	3	4	2	3	2	3	3	3	4	3	4
Mitochondrial import inner membrane translocase subunit Tim22	TIMM22	Putative interactor	29.2701	29.0773	29.0594	29.767	29.4694	29.1541	29.0455	29.2897	29.3426	29.1388	29.2316	29.4851	0.0928211	0.346274	0.474895	0.61133	0.0903312	FALSE	0.196889	0.364366	0.327897	FALSE	8301	0	14.76	20.031	194	4	4	4	52	44.3	44.3	44.3	2	2	3	2	2	3	1	3	2	2	2	3	2
Mitochondrial import inner membrane translocase subunit Tim8 B	TIMM8B	Putative interactor	30.0185	30.4179	30.2914	30.4047	30.4743	30.5292	30.8446	30.8222	30.6555	30.2521	30.7765	30.4703	0.524468	0.218207	0.0282472	0.125033	0.531492	FALSE	0.186919	0.353541	0.226767	FALSE	8315	0	26.085	9.3435	83	4	4	4	69	72.3	72.3	72.3	3	3	3	3	2	3	3	3	4	3	3	3	3
Transducin-like enhancer protein 4	TLE4	Putative interactor	28.9011	29.3624	29.3799	29.1903	29.239	28.8184	29.5882	29.2507	29.0495	29.2308	29.3134	29.0944	0.0826055	-0.136425	0.731605	0.815918	0.0816553	FALSE	0.556751	0.699547	-0.131902	FALSE	2914	0	22.063	83.754	773	15	4	4	89	32.5	11	11	10	12	12	11	10	10	10	9	11	1	3	3	3
Bax inhibitor 1	TMBIM6	Putative interactor	NA	26.9159	27.1008	28.1874	28.6059	28.4196	27.6826	27.7486	28.0451	27.0113	27.8342	28.4144	0.822905	1.40304	0.0117605	0.0871325	0.817071	FALSE	0.00280738	0.0604208	1.39592	FALSE	2455	0	13.552	26.537	237	4	4	4	41	13.5	13.5	13.5	1	2	2	4	3	3	3	3	4	1	2	2	4
Transmembrane and coiled-coil domain-containing protein 1	TMCO1	Putative interactor	31.4982	31.0239	31.5156	31.2109	31.534	31.5568	30.9328	30.9987	31.3495	31.3632	31.1055	31.4423	-0.257651	0.0791447	0.29196	0.447323	-0.252268	FALSE	0.679396	0.791747	0.0879986	FALSE	7972	0	7.6973	21.175	188	4	4	4	40	25	25	25	3	3	3	3	3	4	1	3	4	3	3	3	3
Transmembrane and coiled-coil domain-containing protein 4	TMCO4	Putative interactor	NA	NA	NA	26.8902	NA	NA	NA	NA	NA	NA	NA	26.8902	NA	NA	NA	NA	NA	FALSE	NA	NA	NA	FALSE	4000	0	16.859	67.909	634	4	4	4	12	11.7	11.7	11.7	2	0	1	2	1	2	2	1	1	2	0	1	2
Transmembrane protein 106B	TMEM106B	Putative interactor	26.7614	26.6988	26.6374	27.1923	27.0432	26.5182	27.1272	26.7203	26.813	26.7001	26.8975	26.9456	0.197439	0.24552	0.263743	0.420025	0.187601	FALSE	0.397066	0.560717	0.21867	FALSE	7325	0	11.631	31.127	274	4	4	4	29	20.1	20.1	20.1	2	3	2	3	4	2	3	3	2	2	3	2	3
Transmembrane protein 120B	TMEM120B	Putative interactor	NA	NA	NA	NA	NA	NA	26.6921	NA	NA	NA	26.6921	NA	NA	NA	NA	NA	NA	FALSE	NA	NA	NA	FALSE	42	0	11.237	40.245	339	4	4	4	8	15	15	15	2	0	1	0	0	2	3	1	1	2	0	1	0
Transmembrane protein 168	TMEM168	Putative interactor	NA	NA	NA	NA	NA	NA	NA	NA	26.1813	NA	26.1813	NA	NA	NA	NA	NA	NA	FALSE	NA	NA	NA	FALSE	6771	0	8.711	79.754	697	4	4	4	6	5.9	5.9	5.9	1	1	1	1	0	1	1	0	2	1	1	1	1
Transmembrane protein 177	TMEM177	Putative interactor	28.0718	28.141	28.1383	28.9581	28.7297	28.0807	28.7353	29.0398	28.9869	28.1174	28.9267	28.6349	0.809283	0.517482	0.0101077	0.0816758	0.803644	FALSE	0.213346	0.381277	0.472408	FALSE	3825	0	7.972	33.76	311	4	4	4	57	20.3	20.3	20.3	3	4	3	4	3	3	2	4	4	3	4	3	4
Transmembrane protein 2	TMEM2	Putative interactor	NA	NA	NA	25.5858	NA	25.3972	NA	NA	NA	NA	NA	25.4945	NA	NA	NA	NA	NA	FALSE	NA	NA	NA	FALSE	7788	0.0019898	2.3916	154.37	1383	4	4	4	11	4.6	4.6	4.6	2	0	1	2	1	2	1	2	0	2	0	1	2
Transmembrane protein 205	TMEM205	Putative interactor	31.9125	31.8952	31.5111	32.6566	32.4606	32.0028	31.9815	32.144	32.187	31.7844	32.1068	32.3985	0.322404	0.614097	0.110834	0.246788	0.331237	FALSE	0.0706059	0.207993	0.600442	FALSE	4329	0	22.544	21.198	189	4	4	4	99	21.7	21.7	21.7	4	4	3	3	3	3	4	4	3	4	4	3	3
Transmembrane protein 223	TMEM223	Putative interactor	NA	NA	NA	27.8254	NA	28.1562	28.1861	28.4408	NA	NA	28.3191	28.0002	NA	NA	NA	NA	NA	FALSE	NA	NA	NA	FALSE	41	0	9.0362	22.049	202	4	4	4	17	25.7	25.7	25.7	1	1	0	3	1	2	3	4	2	1	1	0	3
Trimeric intracellular cation channel type B	TMEM38B	Putative interactor	30.188	29.8937	29.5851	30.1831	29.885	29.5722	30.0513	29.2997	30.0693	29.9098	29.8485	29.9015	-0.0613487	-0.00829085	0.804241	0.871197	-0.082139	FALSE	0.973247	0.982848	-0.0088415	FALSE	7387	0	79.015	32.509	291	4	4	4	51	16.8	16.8	16.8	3	3	3	3	2	1	4	1	3	3	3	3	3
CSC1-like protein 2	TMEM63B	Putative interactor	NA	NA	NA	28.1987	NA	27.9024	NA	NA	NA	NA	NA	28.0582	NA	NA	NA	NA	NA	FALSE	NA	NA	NA	FALSE	3952	0.001013	2.8608	94.957	832	4	4	4	32	7.1	7.1	7.1	1	1	1	3	1	2	2	1	1	1	1	1	3
Transmembrane protein 70, mitochondrial	TMEM70	Putative interactor	NA	NA	NA	NA	NA	28.385	NA	NA	NA	NA	NA	28.385	NA	NA	NA	NA	NA	FALSE	NA	NA	NA	FALSE	6468	0.0080432	1.6046	28.969	260	4	4	4	12	20.4	20.4	20.4	1	2	1	2	1	2	1	1	1	1	2	1	2
Tropomodulin-2	TMOD2	Putative interactor	27.9221	27.6493	27.7306	28.0969	27.5215	27.7932	NA	27.5424	NA	27.7719	27.5424	27.823	-0.22946	0.0510818	NA	NA	NA	FALSE	0.856433	0.91308	0.0365123	FALSE	7558	0	33.96	39.595	351	4	4	4	31	27.4	27.4	27.4	4	2	4	3	2	4	1	2	1	4	2	4	3
Thymosin beta-10	TMSB10	Putative interactor	34.2018	34.406	34.4611	34.3281	34.2157	34.1788	33.5292	33.6797	34.2499	34.3606	33.8542	34.2423	-0.506408	-0.118261	0.122029	0.261948	-0.536745	FALSE	0.288691	0.461257	-0.115423	FALSE	2704	0	53.266	5.0256	44	4	4	4	115	68.2	68.2	68.2	4	4	4	4	4	4	4	4	4	4	4	4	4
Transmembrane and ubiquitin-like domain-containing protein 1	TMUB1	Putative interactor	30.0268	30.0003	30.3813	30.8515	30.692	30.7187	30.4364	30.5588	30.692	30.1469	30.5662	30.7557	0.419269	0.608832	0.0526507	0.167606	0.426218	FALSE	0.0247245	0.125778	0.617856	FALSE	6526	0	57.711	26.261	246	4	4	4	92	30.9	30.9	30.9	3	3	4	4	4	4	4	4	4	3	3	4	4
Two pore calcium channel protein 1	TPCN1	Putative interactor	NA	NA	NA	NA	NA	NA	NA	28.0411	NA	NA	28.0411	NA	NA	NA	NA	NA	NA	FALSE	NA	NA	NA	FALSE	7957	0	6.6895	94.146	816	4	4	4	9	11	11	11	1	1	1	1	1	0	1	2	0	1	1	1	1
Protein-tyrosine sulfotransferase 1	TPST1	Putative interactor	NA	NA	NA	NA	NA	NA	NA	NA	24.5591	NA	24.5591	NA	NA	NA	NA	NA	NA	FALSE	NA	NA	NA	FALSE	689	0.0054579	1.8285	42.188	370	4	4	4	7	17.6	17.6	17.6	0	1	0	0	1	0	1	2	1	0	1	0	0
Adapter protein CIKS	TRAF3IP2	Putative interactor	NA	NA	NA	25.5551	NA	NA	25.4612	24.8335	NA	NA	25.1813	25.5551	NA	NA	NA	NA	NA	FALSE	NA	NA	NA	FALSE	607	0	5.0079	64.665	574	4	4	4	10	15.5	15.5	15.5	0	0	1	2	1	1	3	3	0	0	0	1	2
Trafficking protein particle complex subunit 1	TRAPPC1	Putative interactor	26.9362	27.2151	27.475	26.8515	26.6598	26.7894	27.898	27.3924	27.561	27.2255	27.6327	26.7691	0.407248	-0.456363	0.130694	0.272765	0.408382	FALSE	0.0912357	0.238086	-0.441866	FALSE	8332	0	6.9524	16.831	145	4	4	4	29	27.6	27.6	27.6	1	2	1	1	1	1	3	4	3	1	2	1	1
Trafficking protein particle complex subunit 10	TRAPPC10	Putative interactor	NA	NA	NA	NA	NA	NA	28.1975	27.9976	NA	NA	28.101	NA	NA	NA	NA	NA	NA	FALSE	NA	NA	NA	FALSE	2182	0	42.857	142.19	1259	4	4	4	19	6.4	6.4	6.4	1	1	1	1	0	1	3	4	1	1	1	1	1
TP53-regulated inhibitor of apoptosis 1	TRIAP1	Putative interactor	28.4097	28.1601	28.4566	28.2329	28.0372	28.0758	28.7958	29.0244	28.7905	28.3479	28.8744	28.1178	0.526523	-0.230087	0.0125122	0.0892418	0.528081	FALSE	0.119025	0.275055	-0.226847	FALSE	605	0	12.837	8.7858	76	4	4	4	30	39.5	39.5	39.5	1	1	1	1	2	1	3	1	1	1	1	1	1
E3 ubiquitin-protein ligase TRIM23	TRIM23	Putative interactor	NA	NA	29.2614	NA	NA	NA	29.776	NA	NA	29.2614	29.776	NA	0.514528	NA	NA	NA	NA	FALSE	NA	NA	NA	FALSE	1989	0.0069922	1.699	64.066	574	4	4	4	10	8.2	8.2	8.2	0	0	2	2	1	1	3	1	0	0	0	2	2
E3 ubiquitin-protein ligase TRIM37	TRIM37	Putative interactor	NA	NA	NA	25.9074	NA	NA	NA	NA	NA	NA	NA	25.9074	NA	NA	NA	NA	NA	FALSE	NA	NA	NA	FALSE	985	0	7.4923	107.9	964	4	4	4	9	8.6	8.6	8.6	1	1	1	2	1	1	1	1	2	1	1	1	2
Tripartite motif-containing protein 44	TRIM44	Putative interactor	28.093	28.2089	27.93	28.013	28.2136	28.3902	27.8818	27.8723	28.0497	28.0818	27.9369	28.2138	-0.144876	0.131985	0.231359	0.387888	-0.142697	FALSE	0.402095	0.565763	0.128301	FALSE	5818	0	22.834	38.472	344	4	4	4	41	27.6	27.6	27.6	1	3	2	2	2	3	2	2	3	1	3	2	2
Tripartite motif-containing protein 59	TRIM59	Putative interactor	NA	NA	NA	NA	27.2163	NA	NA	NA	27.4835	NA	27.4835	27.2163	NA	NA	NA	NA	NA	FALSE	NA	NA	NA	FALSE	212	0.00026178	3.7639	108.68	948	4	4	4	9	7.2	7.2	7.2	1	0	2	1	1	0	0	1	2	1	0	2	1
Probable tRNA (uracil-O(2)-)-methyltransferase	TRMT44	Putative interactor	27.7087	27.422	27.5936	27.2455	27.4098	27.3537	26.8595	27.3834	27.6529	27.5795	27.3349	27.338	-0.244637	-0.241573	0.359832	0.512434	-0.27619	FALSE	0.0841189	0.227977	-0.238398	FALSE	4861	0	22.639	84.628	757	4	4	4	44	12.2	12.2	12.2	3	4	3	2	3	3	4	2	3	3	4	3	2
Probable tRNA pseudouridine synthase 2	TRUB2	Putative interactor	NA	NA	26.4596	26.4505	26.5008	26.3928	26.1588	26.0151	26.3135	26.4596	26.1677	26.4487	-0.291956	-0.0108955	NA	NA	NA	FALSE	NA	NA	NA	FALSE	1127	0	9.2853	36.694	331	4	4	4	25	26.6	26.6	26.6	1	1	2	3	3	3	3	3	2	1	1	2	3
TSC22 domain family protein 2	TSC22D2	Putative interactor	27.2112	27.3806	27.0188	27.1918	27.3743	27.3073	27.2583	27.4589	27.6014	27.2111	27.4463	27.2931	0.235251	0.0820029	0.177494	0.327436	0.235978	FALSE	0.50988	0.659031	0.087584	FALSE	777	0	33.324	79.227	780	8	4	4	66	17.3	13.7	13.7	3	4	2	7	4	4	6	7	6	2	3	2	4
tRNA-splicing endonuclease subunit Sen15	TSEN15	Putative interactor	30.3579	30.2704	30.198	29.4972	29.55	29.7047	29.3985	29.3635	29.6285	30.2769	29.4684	29.5867	-0.808558	-0.690255	0.00287136	0.057079	-0.811946	FALSE	0.00125435	0.0487934	-0.691485	TRUE	5447	0	16.16	18.641	171	4	4	4	38	35.7	35.7	35.7	3	3	3	2	2	3	2	2	3	3	3	3	2
Testis-specific Y-encoded-like protein 2	TSPYL2	Putative interactor	26.6998	NA	NA	NA	26.5649	25.4654	NA	NA	NA	26.6998	NA	26.1174	NA	-0.582308	NA	NA	NA	FALSE	NA	NA	NA	FALSE	6818	0.00013421	4.5403	79.434	693	4	4	4	15	8.7	8.7	8.7	2	1	1	1	2	4	0	0	0	2	1	1	1
Ribosome biogenesis protein TSR3 homolog	TSR3	Putative interactor	26.3018	26.5054	26.9988	27.5213	27.5738	27.1284	27.2137	27.644	NA	26.6325	27.4449	27.4211	0.812405	0.788612	0.0819056	0.209115	0.82686	FALSE	0.0386801	0.153641	0.80581	FALSE	7846	0	20.626	33.596	312	4	4	4	37	21.5	21.5	21.5	1	3	2	2	2	2	3	2	1	1	3	2	2
Tetratricopeptide repeat protein 30A	TTC30A	Putative interactor	NA	25.7341	25.8311	26.0552	NA	NA	NA	NA	NA	25.7834	NA	26.0552	NA	0.271763	NA	NA	NA	FALSE	NA	NA	NA	FALSE	4686	0	9.4334	76.135	665	7	7	4	14	14.1	14.1	9.5	2	4	3	2	0	0	2	2	2	2	4	3	2
Tubulin--tyrosine ligase	TTL	Putative interactor	26.6162	27.8754	27.7888	27.6387	27.9713	27.7816	27.7407	28.2295	27.6155	27.529	27.887	27.8036	0.358055	0.274687	0.406598	0.554331	0.435088	FALSE	0.460226	0.61876	0.370349	FALSE	5215	0	11.123	43.212	377	4	4	4	29	17	17	17	2	3	2	4	2	2	2	1	3	2	3	2	4
Tubulin alpha-4A chain	TUBA4A	Putative interactor	28.5649	28.43	28.5927	27.7075	27.5621	27.3846	27.9001	28.438	27.9604	28.5309	28.1202	27.5574	-0.410684	-0.9735	0.117793	0.25587	-0.429689	FALSE	0.00246162	0.0588889	-0.977784	FALSE	2715	0	8.9278	49.924	448	28	4	4	54	60.7	12.1	12.1	21	25	23	25	22	23	24	23	28	4	4	4	3
Golgi apparatus membrane protein TVP23 homolog B;Golgi apparatus membrane protein TVP23 homolog C	TVP23B;TVP23C	Putative interactor	26.8089	26.7819	26.6738	27.0367	26.9388	26.9947	26.6231	26.6921	NA	26.7561	26.658	26.9906	-0.0980908	0.234561	0.170512	0.320054	-0.0973315	FALSE	0.0124608	0.0945294	0.235175	FALSE	7520	0	8.4392	23.576	205	4	4	4	22	40.5	40.5	40.5	2	2	3	3	2	2	2	2	1	2	2	3	3
Ubiquitin-conjugating enzyme E2 A	UBE2A	Putative interactor	32.0106	31.9319	31.7509	32.6101	32.4251	32.4908	32.3451	32.0931	32.0288	31.9019	32.1623	32.5107	0.260393	0.608838	0.108278	0.243898	0.257873	FALSE	0.00416746	0.0663794	0.610841	FALSE	2220	0	125.06	17.315	152	7	7	4	176	83.6	83.6	44.1	5	6	6	7	7	6	5	4	6	5	6	6	7
E3 ubiquitin-protein ligase E3D	UBE3D	Putative interactor	NA	NA	NA	NA	NA	NA	27.1702	26.9896	NA	NA	27.0827	NA	NA	NA	NA	NA	NA	FALSE	NA	NA	NA	FALSE	4562	0	7.1393	43.656	389	4	4	4	11	17.2	17.2	17.2	1	0	1	0	1	0	4	2	1	1	0	1	0
Ubiquitin domain-containing protein 2	UBTD2	Putative interactor	28.1489	NA	28.2734	28.0812	28.3482	NA	28.1185	28.2197	27.9468	28.2125	28.0993	28.2209	-0.113187	0.00837098	0.334355	0.488596	-0.116204	FALSE	0.983748	0.988852	0.00354395	FALSE	5405	0	28.75	26.189	234	8	8	4	47	53	53	38.9	3	2	5	4	4	2	3	6	4	3	2	5	4
UBX domain-containing protein 8	UBXN8	Putative interactor	NA	NA	NA	27.1292	26.7183	27.1425	26.6663	26.3285	26.8018	NA	26.6123	27.0096	NA	NA	NA	NA	NA	FALSE	NA	NA	NA	FALSE	235	0	25.871	30.541	270	4	4	4	45	25.9	25.9	25.9	1	2	1	2	3	2	2	1	3	1	2	1	2
Cytochrome b-c1 complex subunit 6, mitochondrial;Cytochrome b-c1 complex subunit 6	UQCRH;UQCRHL	Putative interactor	32.9653	32.9705	32.9047	33.0913	33.0902	33.2176	33.027	32.7579	32.9144	32.9472	32.904	33.1343	-0.0431657	0.1871	0.612696	0.726048	-0.0470541	FALSE	0.030301	0.136731	0.186156	FALSE	1289	0	148.23	10.739	91	4	4	4	166	67	67	67	4	4	4	3	4	3	4	4	4	4	4	4	3
Uroporphyrinogen-III synthase	UROS	Putative interactor	27.5818	27.9839	27.5741	26.8896	26.9917	27.4612	26.7608	27.0064	27.2346	27.7263	27.0135	27.1363	-0.712805	-0.590007	0.0207779	0.110542	-0.712665	FALSE	0.0580041	0.189186	-0.59909	FALSE	1403	0	36.097	28.627	265	4	4	4	40	21.1	21.1	21.1	3	2	4	3	4	3	3	2	2	3	2	4	3
Ubiquitin carboxyl-terminal hydrolase 20	USP20	Putative interactor	27.6191	26.8908	27.28	NA	NA	27.256	NA	27.2918	26.9362	27.2937	27.1249	27.256	-0.168712	-0.0376393	0.626645	0.736425	-0.149289	FALSE	NA	NA	NA	FALSE	8131	0	25.254	102	914	4	4	4	22	8.3	8.3	8.3	3	2	2	1	1	4	2	2	3	3	2	2	1
Ubiquitin carboxyl-terminal hydrolase 35	USP35	Putative interactor	NA	27.9738	NA	NA	NA	NA	NA	NA	NA	27.9738	NA	NA	NA	NA	NA	NA	NA	FALSE	NA	NA	NA	FALSE	7638	0.0015066	2.6476	113.4	1018	4	4	4	11	6.7	6.7	6.7	1	3	1	1	1	1	0	1	1	1	3	1	1
Ubiquitin carboxyl-terminal hydrolase 46	USP46	Putative interactor	NA	NA	NA	NA	NA	NA	NA	25.1908	NA	NA	25.1908	NA	NA	NA	NA	NA	NA	FALSE	NA	NA	NA	FALSE	2611	0	10.871	42.442	366	4	4	4	10	27	27	27	1	1	0	0	1	0	1	2	2	1	1	0	0
USP6 N-terminal-like protein	USP6NL	Putative interactor	NA	NA	NA	NA	NA	NA	NA	NA	25.8938	NA	25.8938	NA	NA	NA	NA	NA	NA	FALSE	NA	NA	NA	FALSE	5570	0.00013284	4.1668	94.103	828	4	4	4	6	8.8	8.8	8.8	0	1	0	1	0	1	1	0	1	0	1	0	1
Vang-like protein 1	VANGL1	Putative interactor	27.2837	27.2626	27.162	27.3286	27.2473	27.4417	NA	NA	27.5601	27.2371	27.5601	27.3414	0.32304	0.104329	NA	NA	NA	FALSE	0.213019	0.380852	0.103087	FALSE	5239	0	18.478	59.974	524	4	4	4	39	10.5	10.5	10.5	3	4	3	3	3	3	1	1	2	3	4	3	3
Vang-like protein 2	VANGL2	Putative interactor	26.206	26.2122	27.0535	26.2129	26.9615	NA	NA	26.8206	26.6447	26.5484	26.7353	26.6352	0.186871	0.0867545	0.486244	0.621674	0.242066	FALSE	0.854744	0.912328	0.0966111	FALSE	7951	0	11.092	59.714	521	4	4	4	22	9.4	9.4	9.4	3	2	2	3	3	1	2	2	4	3	2	2	3
WW domain-binding protein 4	WBP4	Putative interactor	26.9897	27.0486	27.3878	27.2452	27.1344	26.9863	26.6873	27.9933	26.5734	27.153	27.2388	27.1258	0.0857979	-0.0271294	0.913121	0.945118	-0.057358	FALSE	0.897872	0.939361	-0.0200816	FALSE	851	0	14.777	42.506	376	4	4	4	30	17.6	17.6	17.6	3	2	2	2	1	1	2	2	3	3	2	2	2
WD repeat-containing protein 53	WDR53	Putative interactor	NA	26.0081	NA	26.862	NA	26.2388	NA	26.2017	NA	26.0081	26.2017	26.5838	0.193617	0.575655	NA	NA	NA	FALSE	NA	NA	NA	FALSE	4552	0	8.6736	38.989	358	4	4	4	17	20.4	20.4	20.4	0	2	2	2	2	2	3	2	1	0	2	2	2
WAS/WASL-interacting protein family member 1	WIPF1	Putative interactor	27.4724	NA	27.2476	NA	NA	NA	NA	27.0566	NA	27.3644	27.0566	NA	-0.307741	NA	NA	NA	NA	FALSE	NA	NA	NA	FALSE	576	0	42.553	51.258	503	4	4	4	22	15.3	15.3	15.3	3	3	3	1	1	1	2	3	3	3	3	3	1
Protein KIBRA	WWC1	Putative interactor	NA	NA	NA	NA	NA	NA	NA	27.0022	27.2272	NA	27.1191	NA	NA	NA	NA	NA	NA	FALSE	NA	NA	NA	FALSE	4808	0.0029579	2.2381	125.3	1113	4	4	4	13	5.5	5.5	5.5	1	1	1	1	0	1	1	2	3	1	1	1	1
WW domain-containing transcription regulator protein 1	WWTR1	Putative interactor	NA	NA	26.8145	NA	NA	NA	NA	27.0264	NA	26.8145	27.0264	NA	0.211982	NA	NA	NA	NA	FALSE	NA	NA	NA	FALSE	6720	0	41.699	44.101	400	4	4	4	23	24	24	24	1	1	2	1	2	3	1	2	2	1	1	2	1
Protein YIPF3;Protein YIPF3, 36 kDa form III	YIPF3	Putative interactor	27.844	27.925	27.9393	28.3923	28.1488	27.6504	27.9833	27.4071	28.1082	27.9034	27.8636	28.0958	-0.0397354	0.19241	0.777918	0.850445	-0.0698734	FALSE	0.538462	0.683104	0.161068	FALSE	6696	0	12.431	38.247	350	4	4	4	49	16.3	16.3	16.3	2	2	2	2	2	3	2	2	3	2	2	2	2
Protein YIPF6	YIPF6	Putative interactor	27.926	27.8624	27.7969	28.5507	27.9145	28.1627	28.1411	27.6668	28.5674	27.8627	28.1714	28.2333	0.30865	0.370584	0.418217	0.563566	0.263348	FALSE	0.197487	0.36498	0.347523	FALSE	5833	0	8.6587	26.256	236	4	4	4	25	27.1	27.1	27.1	3	3	1	2	2	3	1	2	1	3	3	1	2
Zinc finger BED domain-containing protein 1	ZBED1	Putative interactor	NA	NA	NA	26.5983	26.2129	NA	26.1375	26.172	26.2642	NA	26.1922	26.4185	NA	NA	NA	NA	NA	FALSE	NA	NA	NA	FALSE	1137	0.00013217	3.996	78.155	694	4	4	4	20	8.4	8.4	8.4	2	1	1	2	2	3	3	2	2	2	1	1	2
Zinc finger and BTB domain-containing protein 44	ZBTB44	Putative interactor	26.268	NA	26.8278	NA	NA	NA	NA	NA	NA	26.5749	NA	NA	NA	NA	NA	NA	NA	FALSE	NA	NA	NA	FALSE	5136	0	28.213	63.847	570	4	4	4	11	12.3	12.3	12.3	3	1	3	0	1	1	0	1	1	3	1	3	0
Zinc finger and BTB domain-containing protein 9	ZBTB9	Putative interactor	26.144	26.4766	26.4366	24.5377	25.824	26.2987	25.6472	24.8318	25.0931	26.3598	25.2317	25.7242	-1.12811	-0.635581	0.0258869	0.121063	-1.1617	FALSE	0.265992	0.438044	-0.798956	FALSE	5754	0	15.732	50.602	473	4	4	4	40	17.1	17.1	17.1	2	2	3	3	2	2	2	3	3	2	2	3	3
Zinc finger CCHC domain-containing protein 2	ZCCHC2	Putative interactor	24.9292	24.6105	24.695	24.6548	24.8371	25.3016	25.031	25.2556	24.9869	24.7513	25.096	24.9575	0.344718	0.20624	0.0531262	0.167611	0.346232	FALSE	0.451216	0.610433	0.186281	FALSE	6674	0	6.4355	125.93	1178	4	4	4	41	5	5	5	3	3	2	3	2	2	2	3	3	3	3	2	3
Zinc finger MYND domain-containing protein 11	ZMYND11	Putative interactor	NA	NA	NA	26.0577	NA	NA	26.3902	NA	NA	NA	26.3902	26.0577	NA	NA	NA	NA	NA	FALSE	NA	NA	NA	FALSE	3490	0	15.757	70.962	602	4	4	4	14	15.8	15.8	15.8	3	2	0	1	2	0	1	1	1	3	2	0	1
Zinc finger protein 131	ZNF131	Putative interactor	27.116	25.8422	26.2338	26.2878	26.3048	26.011	26.0521	25.8279	NA	26.499	25.9444	26.2073	-0.554654	-0.291703	0.349744	0.502746	-0.457307	FALSE	0.658768	0.778593	-0.196145	FALSE	2374	0	15.317	71.421	623	4	4	4	32	10.6	10.6	10.6	3	2	2	2	2	3	3	3	2	3	2	2	2
Zinc finger protein 16	ZNF16	Putative interactor	25.5303	25.5897	25.4853	24.9961	25.224	25.0291	25.5334	25.2067	25.0065	25.5357	25.2654	25.0866	-0.270343	-0.449113	0.199735	0.353195	-0.286236	FALSE	0.0132523	0.0962756	-0.452032	FALSE	1559	0	13.642	76.471	682	4	4	4	26	11	11	11	1	2	3	1	2	2	2	2	2	1	2	3	1
Zinc finger protein 195	ZNF195	Putative interactor	26.676	27.141	NA	NA	NA	26.7127	26.1708	NA	26.7446	26.9272	26.486	26.7127	-0.441139	-0.2145	0.35105	0.504126	-0.450823	FALSE	NA	NA	NA	FALSE	343	0	7.0587	72.331	629	5	4	4	23	11.6	10.3	10.3	2	3	1	2	2	1	4	2	3	2	3	1	1
Zinc finger protein 280D	ZNF280D	Putative interactor	NA	NA	NA	NA	NA	NA	25.7655	NA	25.1606	NA	25.4945	NA	NA	NA	NA	NA	NA	FALSE	NA	NA	NA	FALSE	4174	0	12.817	109.28	979	6	4	4	15	12.4	9.6	9.6	3	3	4	3	2	2	3	4	4	2	1	2	2
Zinc finger protein 3	ZNF3	Putative interactor	24.4373	25.5156	25.223	24.7835	NA	24.8074	NA	24.5356	23.9656	25.126	24.2786	24.7955	-0.847388	-0.330452	0.161454	0.307774	-0.808006	FALSE	0.499632	0.651039	-0.263148	FALSE	1563	0	13.917	50.915	446	4	4	4	26	12.1	12.1	12.1	2	1	2	2	2	2	2	2	3	2	1	2	2
Zinc finger protein 319	ZNF319	Putative interactor	25.9157	26.1935	26.1146	26.1803	25.7797	26.524	26.0703	25.7015	25.8694	26.0793	25.8883	26.193	-0.190953	0.113749	0.227699	0.384665	-0.194178	FALSE	0.735376	0.835055	0.0867419	FALSE	7635	0	17.628	65.546	582	4	4	4	26	14.8	14.8	14.8	2	2	2	2	1	3	3	2	1	2	2	2	2
Zinc finger protein 335	ZNF335	Putative interactor	24.1754	NA	25.0945	NA	NA	NA	NA	NA	NA	24.7069	NA	NA	NA	NA	NA	NA	NA	FALSE	NA	NA	NA	FALSE	6888	0	4.9786	144.89	1342	4	4	4	12	5.8	5.8	5.8	1	1	2	0	1	2	2	0	0	1	1	2	0
Zinc finger protein 362	ZNF362	Putative interactor	28.2107	28.4782	28.2721	27.692	27.8827	28.0547	28.4077	28.2923	27.8621	28.3249	28.2058	27.8841	-0.119085	-0.440873	0.525293	0.65504	-0.132932	FALSE	0.0312885	0.138309	-0.443856	FALSE	3935	0	16.277	45.814	420	4	4	4	84	17.6	17.6	17.6	4	4	4	4	4	4	4	4	4	4	4	4	4
Zinc finger protein 391	ZNF391	Putative interactor	NA	25.789	26.0666	NA	NA	NA	24.8559	24.629	NA	25.9345	24.7469	NA	-1.18757	NA	0.0243836	0.117418	-1.18536	FALSE	NA	NA	NA	FALSE	7848	0	7.122	40.659	358	4	4	4	17	21.5	21.5	21.5	3	1	1	1	1	1	1	1	3	3	1	1	1
Zinc finger protein 398	ZNF398	Putative interactor	25.8097	25.9518	26.0199	26.2335	26.466	25.7255	25.8076	25.9861	26.0651	25.9297	25.9569	26.1736	0.0271734	0.243902	0.805956	0.872244	0.0258324	FALSE	0.432751	0.594562	0.214563	FALSE	5307	0	31.57	71.31	642	4	4	4	29	11.8	11.8	11.8	3	2	4	3	3	2	2	2	2	3	2	4	3
Zinc finger protein 408	ZNF408	Putative interactor	24.9285	25.2808	NA	23.9725	25.3508	24.9716	24.6695	24.8047	24.5713	25.1154	24.685	24.8726	-0.430362	-0.242827	0.218217	0.373409	-0.422823	FALSE	0.509882	0.659031	-0.339675	FALSE	7009	0	6.3779	78.438	720	4	4	4	22	10.8	10.8	10.8	1	2	1	1	3	1	1	1	2	1	2	1	1
Zinc finger protein 436	ZNF436	Putative interactor	NA	NA	23.6883	NA	NA	22.3302	NA	23.0077	23.0214	23.6883	23.0146	22.3302	-0.673685	-1.35808	NA	NA	NA	FALSE	NA	NA	NA	FALSE	6688	0	5.4078	54.276	470	4	4	4	17	13.8	13.8	13.8	0	2	3	1	1	2	1	1	1	0	2	3	1
Zinc finger protein 469	ZNF469	Putative interactor	27.4724	NA	NA	NA	NA	NA	NA	NA	NA	27.4724	NA	NA	NA	NA	NA	NA	NA	FALSE	NA	NA	NA	FALSE	6007	0.0059293	1.777	410.2	3925	4	4	4	17	1.9	1.9	1.9	1	1	2	2	1	1	1	1	1	1	1	2	2
Zinc finger protein 518A	ZNF518A	Putative interactor	25.434	26.0234	25.9925	25.2192	25.5231	24.955	24.483	25.1521	25.1081	25.8409	24.945	25.2511	-0.895823	-0.589727	0.0360581	0.139067	-0.902226	FALSE	0.0830174	0.226358	-0.584215	FALSE	4117	0	10.862	166.78	1483	4	4	4	33	5.3	5.3	5.3	3	3	2	1	2	1	2	2	2	3	3	2	1
Zinc finger protein 552;Putative uncharacterized zinc finger protein 814	ZNF552;ZNF814	Putative interactor	24.9475	24.6513	25.1136	NA	NA	NA	NA	NA	NA	24.9166	NA	NA	NA	NA	NA	NA	NA	FALSE	NA	NA	NA	FALSE	6935	0.00026042	3.6191	46.198	407	4	4	4	11	10.8	10.8	10.8	2	4	2	0	1	1	0	1	0	2	4	2	0
Zinc finger protein 616	ZNF616	Putative interactor	NA	NA	NA	NA	25.1003	NA	NA	NA	NA	NA	NA	25.1003	NA	NA	NA	NA	NA	FALSE	NA	NA	NA	FALSE	2993	0	13.329	90.272	781	5	4	4	11	9.1	8.1	8.1	0	3	2	2	4	0	2	0	2	0	3	2	1
Zinc finger protein 70	ZNF70	Putative interactor	25.4594	26.0587	26.2764	NA	25.7252	25.5127	24.5706	24.9323	23.9118	25.971	24.5308	25.6229	-1.44018	-0.34807	0.0207932	0.110542	-1.45996	FALSE	0.335647	0.502695	-0.312533	FALSE	7717	0	23.255	50.802	446	4	4	4	39	14.8	14.8	14.8	3	3	4	1	3	3	4	3	2	3	3	4	1
Zinc finger protein 721	ZNF721	Putative interactor	NA	24.6173	24.7275	NA	24.0521	24.1092	NA	23.6211	NA	24.6735	23.6211	24.0809	-1.05238	-0.592517	NA	NA	NA	FALSE	0.0252852	0.12586	-0.591749	FALSE	5359	0.00025733	3.3419	105.08	911	4	4	4	16	9.4	9.4	9.4	1	2	3	1	3	2	0	2	2	1	2	3	1
Putative zinc finger protein 724	ZNF724P;ZNF708	Putative interactor	26.3209	25.5735	NA	26.7704	26.5475	NA	26.9916	25.6754	26.1422	25.995	26.375	26.6633	0.379954	0.668215	0.594225	0.711553	0.322565	FALSE	0.289517	0.462197	0.711785	FALSE	103	0.00013291	4.1766	71.172	619	5	4	4	20	12.9	8.1	8.1	3	2	2	2	2	2	2	4	2	2	1	1	1
Zinc finger protein 773	ZNF773	Putative interactor	NA	NA	23.9928	NA	NA	NA	NA	NA	NA	23.9928	NA	NA	NA	NA	NA	NA	NA	FALSE	NA	NA	NA	FALSE	4297	0	8.7054	50.501	442	4	4	4	11	15.2	15.2	15.2	1	1	2	2	1	2	0	0	1	1	1	2	2
Zinc finger HIT domain-containing protein 3	ZNHIT3	Putative interactor	NA	26.0668	26.0706	NA	NA	NA	NA	26.4719	NA	26.0687	26.4719	NA	0.403131	NA	NA	NA	NA	FALSE	NA	NA	NA	FALSE	3549	0	10.985	17.607	155	4	4	4	16	30.3	30.3	30.3	1	2	2	2	1	1	2	2	2	1	2	2	2
E3 ubiquitin-protein ligase ZNRF2	ZNRF2	Putative interactor	26.8625	26.7052	26.9004	NA	NA	27.0071	26.95	26.7759	27.3065	26.8251	27.028	27.0071	0.202887	0.181968	0.354391	0.506978	0.188145	FALSE	NA	NA	NA	FALSE	5217	0	10.556	24.115	242	5	5	4	20	39.3	39.3	35.5	2	4	2	2	1	2	2	2	2	2	4	2	2
Zinc finger and SCAN domain-containing protein 12	ZSCAN12	Putative interactor	25.3232	26.7677	26.5151	24.9639	25.9698	25.8433	NA	25.7334	NA	26.3247	25.7334	25.6563	-0.591359	-0.66846	NA	NA	NA	FALSE	0.333165	0.499922	-0.609694	FALSE	546	0	12.271	70.222	604	5	4	4	22	13.2	11.6	11.6	3	3	3	4	4	2	0	2	1	2	2	2	3
Zinc finger and SCAN domain-containing protein 25	ZSCAN25	Putative interactor	NA	NA	23.7668	NA	NA	NA	NA	NA	NA	23.7668	NA	NA	NA	NA	NA	NA	NA	FALSE	NA	NA	NA	FALSE	4182	0.00088821	2.9272	61.474	544	4	4	4	7	12.7	12.7	12.7	1	0	2	1	1	1	0	2	0	1	0	2	1
Zinc finger SWIM domain-containing protein 6	ZSWIM6	Putative interactor	NA	NA	NA	NA	NA	NA	NA	NA	25.4354	NA	25.4354	NA	NA	NA	NA	NA	NA	FALSE	NA	NA	NA	FALSE	7106	0	16.105	133.47	1215	4	4	4	8	7.2	7.2	7.2	2	1	1	1	0	0	1	1	2	2	1	1	1
	.copy.70	Putative interactor	32.5574	32.4224	32.2608	31.8293	31.8309	31.9074	31.96	31.8521	31.9932	32.4186	31.9363	31.8563	-0.482274	-0.562269	0.0162923	0.100253	-0.478447	FALSE	0.0163399	0.104519	-0.557657	FALSE	227	0	82.358	16.448	157	6	5	5	166	72	54.1	54.1	6	6	6	6	6	6	6	6	6	5	5	5	5
Acyl-CoA synthetase family member 4	AASDH	Putative interactor	NA	NA	NA	NA	NA	NA	NA	27.172	NA	NA	27.172	NA	NA	NA	NA	NA	NA	FALSE	NA	NA	NA	FALSE	3774	0.00013324	4.2696	122.6	1098	5	5	5	8	8.2	8.2	8.2	1	1	1	0	0	0	1	3	1	1	1	1	0
ATP-binding cassette sub-family B member 6, mitochondrial	ABCB6	Putative interactor	26.7595	26.8327	26.9605	26.3072	26.5362	26.6611	26.5046	NA	27.0967	26.8533	26.8308	26.5089	-0.022504	-0.344419	0.893383	0.933175	-0.0502664	FALSE	0.0569781	0.187507	-0.349363	FALSE	7137	0	13.791	93.884	842	5	5	5	37	11.6	11.6	11.6	4	3	4	4	2	2	2	1	1	4	3	4	4
Alpha/beta hydrolase domain-containing protein 17B	ABHD17B	Putative interactor	26.2401	25.8713	26.1457	26.545	26.4768	26.0807	26.3513	26.1928	26.1195	26.094	26.2244	26.3816	0.130456	0.287589	0.367005	0.519218	0.135491	FALSE	0.20153	0.368745	0.281852	FALSE	4017	0	12.966	32.214	288	5	5	5	33	29.9	29.9	29.9	2	3	2	2	5	3	3	3	3	2	3	2	2
Active breakpoint cluster region-related protein	ABR	Putative interactor	NA	NA	28.0581	27.982	28.0394	28.1357	27.6122	28.19	NA	28.0581	27.9299	28.0537	-0.128241	-0.00437734	NA	NA	NA	FALSE	NA	NA	NA	FALSE	3076	0	20.471	97.597	859	6	5	5	25	11.5	10.4	10.4	3	2	2	2	4	3	4	5	2	2	1	1	2
Acyl-CoA-binding domain-containing protein 7	ACBD7	Putative interactor	NA	NA	NA	26.6211	NA	NA	NA	NA	NA	NA	NA	26.6211	NA	NA	NA	NA	NA	FALSE	NA	NA	NA	FALSE	5028	0	6.1352	9.7902	88	5	5	5	16	43.2	43.2	43.2	0	1	1	4	1	0	4	1	1	0	1	1	4
Acyl-coenzyme A thioesterase 13;Acyl-coenzyme A thioesterase 13, N-terminally processed	ACOT13	Putative interactor	27.7749	28.3522	28.4688	28.0479	NA	28.8309	27.2236	29.3482	26.9254	28.229	28.2648	28.4919	0.035839	0.262893	0.683771	0.778698	-0.366276	FALSE	0.654577	0.775052	0.240742	FALSE	7172	0	7.621	14.96	140	5	5	5	26	62.1	62.1	62.1	4	2	3	2	1	3	3	3	3	4	2	3	2
Beta-centractin	ACTR1B	Putative interactor	29.4002	29.5949	30.0618	29.5406	29.4093	29.8819	29.4873	29.5944	29.6022	29.713	29.5622	29.6246	-0.150714	-0.0883361	0.593548	0.711035	-0.124302	FALSE	0.773233	0.862007	-0.0750044	FALSE	2070	0	29.569	42.293	376	11	5	5	104	46.3	22.9	22.9	9	9	10	9	9	10	9	10	8	3	3	4	3
Disintegrin and metalloproteinase domain-containing protein 22	ADAM22	Putative interactor	NA	23.3182	NA	NA	NA	NA	NA	NA	NA	23.3182	NA	NA	NA	NA	NA	NA	NA	FALSE	NA	NA	NA	FALSE	7579	0	6.0926	100.43	906	5	5	5	8	9.9	9.9	9.9	1	1	0	1	0	2	1	2	0	1	1	0	1
A disintegrin and metalloproteinase with thrombospondin motifs 1	ADAMTS1	Putative interactor	NA	NA	NA	NA	NA	NA	27.1629	NA	NA	NA	27.1629	NA	NA	NA	NA	NA	NA	FALSE	NA	NA	NA	FALSE	7782	0	15.604	105.36	967	5	5	5	9	12.1	12.1	12.1	0	0	0	0	0	0	5	1	2	0	0	0	0
Probable inactive tRNA-specific adenosine deaminase-like protein 3	ADAT3	Putative interactor	28.1628	28.8547	28.8646	27.8497	27.9761	28.0543	27.5388	28.2793	27.7104	28.6625	27.8787	27.9625	-0.783778	-0.700032	0.0719055	0.196431	-0.784472	FALSE	0.0946844	0.242696	-0.667289	FALSE	5868	0	13.791	38.07	351	5	5	5	38	25.4	25.4	25.4	4	4	3	2	2	3	3	4	4	4	4	3	2
Amino-terminal enhancer of split	AES	Putative interactor	29.5283	28.9894	29.4782	28.8793	29.0798	29.166	29.0663	28.9937	29.4151	29.3516	29.1704	29.0466	-0.181169	-0.304934	0.468987	0.605199	-0.173555	FALSE	0.229661	0.3992	-0.290239	FALSE	2974	0	29.001	21.97	197	5	5	5	56	34	34	34	3	4	4	4	3	4	3	4	3	3	4	4	4
1-acyl-sn-glycerol-3-phosphate acyltransferase alpha	AGPAT1	Putative interactor	30.201	29.9952	30.1816	30.0868	30.1934	30.2325	29.9943	30.1855	30.4035	30.1289	30.2042	30.1722	0.0752513	0.0432928	0.646075	0.750164	0.0684876	FALSE	0.603156	0.734282	0.0449262	FALSE	6304	0	88.758	31.716	283	5	5	5	76	24.7	24.7	24.7	3	4	4	5	4	4	3	4	5	3	4	4	5
Adenylate kinase isoenzyme 6	AK6	Putative interactor	31.6573	31.7987	31.7142	31.8246	31.7434	31.6673	32.0653	31.7557	32.0108	31.7246	31.9501	31.7466	0.225531	0.0219893	0.133239	0.274794	0.220522	FALSE	0.740758	0.838472	0.0217314	FALSE	8213	0	53.687	20.061	172	5	5	5	154	56.4	56.4	56.4	3	4	5	3	4	5	5	4	5	3	4	5	3
AKT-interacting protein	AKTIP	Putative interactor	28.0108	NA	28.0215	28.4781	28.1473	28.2133	28.0428	28.2654	28.0992	28.0162	28.1389	28.2868	0.122734	0.270582	0.214661	0.369301	0.119616	FALSE	0.120724	0.277596	0.263378	FALSE	6980	0	17.714	33.128	292	5	5	5	28	26.4	26.4	26.4	3	1	4	2	2	4	3	3	2	3	1	4	2
Alkylated DNA repair protein alkB homolog 1	ALKBH1	Putative interactor	28.1184	28.1195	27.8697	28.034	28.0561	27.8631	27.7175	27.6986	28.3201	28.0406	27.9421	27.9869	-0.0984562	-0.0536394	0.618192	0.729587	-0.123834	FALSE	0.645759	0.76851	-0.0514919	FALSE	3241	0	18.671	43.831	389	5	5	5	45	26.2	26.2	26.2	3	3	4	3	3	4	3	4	4	3	3	4	3
Alpha-ketoglutarate-dependent dioxygenase alkB homolog 2	ALKBH2	Putative interactor	30.8093	31.0879	30.9935	30.5605	30.8312	30.2677	29.8427	30.3768	30.2012	30.9682	30.1569	30.5714	-0.81121	-0.396793	0.0186576	0.106489	-0.823351	FALSE	0.111013	0.264824	-0.410445	FALSE	4177	0	75.791	29.322	261	5	5	5	68	25.3	25.3	25.3	5	4	3	3	3	3	3	3	3	5	4	3	3
Alpha-ketoglutarate-dependent dioxygenase alkB homolog 7, mitochondrial	ALKBH7	Putative interactor	27.3659	NA	NA	27.4483	NA	NA	27.8433	27.353	27.7824	27.3659	27.6755	27.4483	0.30962	0.0824297	NA	NA	NA	FALSE	NA	NA	NA	FALSE	6426	0	9.0075	24.516	221	5	5	5	20	36.2	36.2	36.2	1	1	1	3	1	1	5	2	4	1	1	1	3
Ankyrin repeat domain-containing protein 12	ANKRD12	Putative interactor	NA	NA	26.4195	NA	25.1137	25.4521	NA	22.9499	NA	26.4195	22.9499	25.2928	-3.46965	-1.12669	NA	NA	NA	FALSE	NA	NA	NA	FALSE	4317	0.00013235	4.0437	235.65	2062	5	5	5	13	5	5	5	0	1	2	0	2	1	1	2	0	0	1	2	0
Ankyrin repeat domain-containing protein 40	ANKRD40	Putative interactor	26.9707	27.3962	27.0482	26.906	27.0345	27.3469	26.4115	26.9658	26.4201	27.1505	26.6233	27.1079	-0.527255	-0.0426521	0.0816417	0.209082	-0.539281	FALSE	0.829322	0.897823	-0.0425852	FALSE	4119	0	20.026	41.088	368	5	5	5	31	20.4	20.4	20.4	3	1	2	3	3	3	3	3	3	3	1	2	3
Ankyrin repeat and SAM domain-containing protein 6	ANKS6	Putative interactor	NA	NA	NA	NA	NA	24.474	NA	NA	NA	NA	NA	24.474	NA	NA	NA	NA	NA	FALSE	NA	NA	NA	FALSE	4101	0	7.7455	92.218	871	5	5	5	16	9.9	9.9	9.9	2	1	1	2	1	2	4	1	0	2	1	1	2
Anoctamin-10	ANO10	Putative interactor	27.5754	27.5819	27.1816	27.696	27.5787	27.2726	27.4111	27.1768	27.7246	27.4581	27.4551	27.5266	-0.00297651	0.068535	0.968198	0.980532	-0.00878277	FALSE	0.723394	0.825544	0.0694824	FALSE	7397	0	61.698	76.328	660	5	5	5	34	8.9	8.9	8.9	3	2	2	3	5	3	3	3	3	3	2	2	3
AP-3 complex subunit sigma-1	AP3S1	Putative interactor	29.9093	29.8113	29.7249	29.723	29.8058	29.5793	29.4632	29.3484	30.8296	29.8171	30.0488	29.7057	0.231624	-0.111419	0.903791	0.94019	0.0652543	FALSE	0.25913	0.430164	-0.112466	FALSE	5531	0	22.795	21.732	193	5	5	5	44	28	28	28	5	5	3	3	3	3	5	3	3	5	5	3	3
AP-4 complex subunit beta-1	AP4B1	Putative interactor	27.8599	NA	NA	NA	27.5555	NA	NA	NA	NA	27.8599	NA	27.5555	NA	-0.304416	NA	NA	NA	FALSE	NA	NA	NA	FALSE	8380	0	21.723	83.259	739	5	5	5	19	13.3	13.3	13.3	2	1	1	2	2	2	1	1	1	2	1	1	2
AP-5 complex subunit mu-1	AP5M1	Putative interactor	NA	NA	NA	NA	NA	NA	26.3608	26.6909	26.8115	NA	26.6333	NA	NA	NA	NA	NA	NA	FALSE	NA	NA	NA	FALSE	6762	0	8.9474	54.766	490	5	5	5	14	20.2	20.2	20.2	1	1	2	0	0	0	4	2	2	1	1	2	0
DNA-(apurinic or apyrimidinic site) lyase 2	APEX2	Putative interactor	NA	NA	NA	27.5469	27.7418	27.7851	NA	NA	NA	NA	NA	27.695	NA	NA	NA	NA	NA	FALSE	NA	NA	NA	FALSE	7715	0	9.7916	57.4	518	5	5	5	17	16.8	16.8	16.8	0	1	1	2	3	5	0	0	0	0	1	1	2
DNA dC->dU-editing enzyme APOBEC-3C	APOBEC3C	Putative interactor	29.7183	NA	29.9595	29.1168	29.9227	30.2062	28.6862	29.1334	29.8195	29.8439	29.2893	29.8175	-0.554556	-0.0263646	0.191373	0.343895	-0.625811	FALSE	0.81508	0.889136	-0.0903235	FALSE	7263	0	14.456	22.826	190	5	5	5	36	37.4	37.4	37.4	1	1	2	5	3	2	3	4	1	1	1	2	5
Apolipoprotein O	APOO	Putative interactor	31.0303	30.5086	30.4225	31.0407	31.1094	31.0135	29.8632	30.2056	30.4189	30.6797	30.1804	31.0551	-0.49928	0.375387	0.122086	0.261948	-0.491244	FALSE	0.166627	0.330906	0.400699	FALSE	6487	0	49.714	22.284	198	5	5	5	63	40.9	40.9	40.9	2	2	2	3	3	3	2	2	2	2	2	2	3
ADP-ribosylation factor 4	ARF4	Putative interactor	29.9783	29.9467	30.094	30.575	30.3213	30.1529	30.7342	30.5588	30.5593	30.0077	30.6198	30.3602	0.612103	0.352527	0.00151326	0.0500543	0.61111	FALSE	0.093804	0.241808	0.343416	FALSE	1600	0	7.5381	20.511	180	9	5	5	50	56.7	27.8	27.8	6	6	7	6	6	8	7	9	7	3	3	4	3
ADP-ribosylation factor 5	ARF5	Putative interactor	31.2907	30.025	30.3549	30.6037	30.5867	30.5584	30.8138	30.6516	30.7374	30.6608	30.7358	30.5831	0.0749875	-0.077724	0.686793	0.781222	0.177398	FALSE	0.951421	0.97252	0.0260827	FALSE	2787	0	30.918	20.529	180	10	5	5	48	67.2	38.3	38.3	8	6	7	9	7	8	8	10	9	4	2	3	5
Brefeldin A-inhibited guanine nucleotide-exchange protein 3	ARFGEF3	Putative interactor	NA	NA	NA	26.5493	26.3657	26.1581	26.342	NA	25.6349	NA	26.0313	26.3665	NA	NA	NA	NA	NA	FALSE	NA	NA	NA	FALSE	4003	0	42.711	240.65	2177	5	5	5	17	4	4	4	1	0	1	2	1	2	3	1	1	1	0	1	2
Rho guanine nucleotide exchange factor 16	ARHGEF16	Putative interactor	26.4579	26.3049	NA	27.1659	NA	27.1357	27.2037	27.1555	27.2894	26.3834	27.2172	27.1508	0.833826	0.767411	0.0229589	0.114716	0.834785	FALSE	0.0546757	0.1822	0.769358	FALSE	4036	0	9.1508	80.104	709	5	5	5	31	9.4	9.4	9.4	3	3	1	3	1	4	3	3	4	3	3	1	3
Rho guanine nucleotide exchange factor 39	ARHGEF39	Putative interactor	28.4578	28.5167	28.0872	28.6474	28.7918	28.7457	29.1967	28.4453	28.0614	28.366	28.6468	28.7296	0.280789	0.363521	0.599057	0.715571	0.213883	FALSE	0.0971137	0.246052	0.374407	FALSE	4978	0	14.236	38.295	335	5	5	5	34	29.3	29.3	29.3	1	2	3	3	3	1	4	3	4	1	2	3	3
Rho guanine nucleotide exchange factor 6	ARHGEF6	Putative interactor	26.2613	NA	NA	26.5145	NA	26.2801	NA	NA	NA	26.2613	NA	26.4021	NA	0.140761	NA	NA	NA	FALSE	NA	NA	NA	FALSE	3447	0	7.9026	87.498	776	8	5	5	12	15.1	10.3	10.3	3	1	4	4	3	3	2	2	2	2	0	2	3
ADP-ribosylation factor-like protein 10	ARL10	Putative interactor	27.0492	26.6393	26.7774	NA	27.1192	26.9544	26.9662	27.291	27.2454	26.8322	27.1745	27.0392	0.342367	0.206998	0.0951708	0.226596	0.345561	FALSE	0.237381	0.407628	0.21482	FALSE	5048	0	23.144	27.459	244	5	5	5	33	35.2	35.2	35.2	3	2	3	2	5	3	2	3	4	3	2	3	2
ADP-ribosylation factor-like protein 13B	ARL13B	Putative interactor	24.3044	24.5466	24.5999	23.8327	24.5913	24.0828	21.8902	22.9635	23.4076	24.4893	22.8822	24.2042	-1.60707	-0.285051	0.056474	0.173511	-1.72992	FALSE	0.293541	0.465437	-0.314717	FALSE	3737	0	23.767	48.643	428	5	5	5	29	19.2	19.2	19.2	3	2	2	3	2	1	1	2	1	3	2	2	3
Armadillo repeat-containing protein 10	ARMC10	Putative interactor	NA	NA	NA	26.8156	NA	26.7285	27.0548	NA	NA	NA	27.0548	26.7727	NA	NA	NA	NA	NA	FALSE	NA	NA	NA	FALSE	4928	0	23.255	37.54	343	5	5	5	22	28	28	28	3	3	1	2	2	2	2	2	2	3	3	1	2
Actin-related protein 2/3 complex subunit 1B	ARPC1B	Putative interactor	32.966	32.7187	32.5878	32.7565	32.8885	32.8186	32.6074	32.6474	32.8491	32.7661	32.7053	32.8222	-0.0608682	0.0561259	0.698924	0.790998	-0.0561814	FALSE	0.631974	0.757512	0.0637398	FALSE	446	0	45.727	40.949	372	16	5	5	133	51.6	16.4	16.4	11	12	13	14	14	14	10	15	13	4	4	4	5
Histone chaperone ASF1A	ASF1A	Putative interactor	29.6271	29.5773	29.419	29.4937	29.5519	29.6326	29.6431	29.5248	29.4875	29.5438	29.5534	29.5605	0.00951679	0.016665	0.89868	0.937025	0.0106733	FALSE	0.820738	0.892472	0.0182326	FALSE	8101	0	60.981	22.968	204	5	5	5	86	40.2	40.2	40.2	4	4	5	5	5	4	3	5	5	4	4	5	5
Histone chaperone ASF1B	ASF1B	Putative interactor	31.2714	31.4766	31.3125	31.3606	31.1175	31.3924	31.6768	31.6254	31.8894	31.3563	31.7351	31.2953	0.378875	-0.0609762	0.0234249	0.115872	0.377033	FALSE	0.588914	0.724196	-0.0633425	FALSE	7377	0	68.078	22.433	202	5	5	5	73	43.6	43.6	43.6	3	4	3	4	3	4	5	4	4	3	4	3	4
Putative Polycomb group protein ASXL1	ASXL1	Putative interactor	NA	NA	25.8523	NA	NA	25.3702	NA	NA	26.9213	25.8523	26.9213	25.3702	1.06896	-0.48212	NA	NA	NA	FALSE	NA	NA	NA	FALSE	4822	0	8.6341	165.45	1541	5	5	5	20	9.3	9.3	9.3	2	0	2	1	2	1	1	3	3	2	0	2	1
Cyclic AMP-dependent transcription factor ATF-6 alpha;Processed cyclic AMP-dependent transcription factor ATF-6 alpha	ATF6	Putative interactor	26.0221	26.1003	25.8876	26.4041	26.7415	26.5598	26.1426	26.1221	26.2499	26.006	26.1726	26.5751	0.166654	0.569109	0.0963256	0.228045	0.168213	FALSE	0.0122038	0.093879	0.565165	FALSE	1611	0	9.4929	74.584	670	5	5	5	41	10.6	10.6	10.6	2	2	2	3	2	3	3	3	3	2	2	2	3
ATP synthase subunit g, mitochondrial	ATP5L	Putative interactor	31.3363	31.3388	31.2967	31.427	31.3348	31.2986	31.1871	31.1219	31.4892	31.3241	31.2751	31.3545	-0.0489583	0.0304091	0.660707	0.761226	-0.0578944	FALSE	0.529125	0.674947	0.0295184	FALSE	915	0	9.0967	11.428	103	5	5	5	78	57.3	57.3	57.3	4	4	4	4	3	4	4	4	3	4	4	4	4
Methylglutaconyl-CoA hydratase, mitochondrial	AUH	Putative interactor	26.503	26.6407	NA	NA	NA	NA	NA	NA	NA	26.5735	NA	NA	NA	NA	NA	NA	NA	FALSE	NA	NA	NA	FALSE	3249	0	6.995	35.608	339	5	5	5	15	14.5	14.5	14.5	2	2	1	2	2	1	1	1	3	2	2	1	2
Protein bicaudal C homolog 1	BICC1	Putative interactor	26.7511	NA	26.8859	NA	26.8419	26.7934	NA	NA	26.9038	26.8201	26.9038	26.8179	0.0837334	-0.00219347	NA	NA	NA	FALSE	0.992369	0.99456	-0.00082444	FALSE	6908	0	11.252	104.84	974	5	5	5	25	9.7	9.7	9.7	2	1	2	2	3	2	4	2	2	2	1	2	2
Biogenesis of lysosome-related organelles complex 1 subunit 4	BLOC1S4	Putative interactor	NA	NA	28.1162	28.1539	NA	NA	NA	28.4991	28.1721	28.1162	28.3448	28.1539	0.228591	0.0376349	NA	NA	NA	FALSE	NA	NA	NA	FALSE	7327	0	5.7987	23.351	217	5	5	5	19	29.5	29.5	29.5	2	1	2	3	2	2	1	3	2	2	1	2	3
Biorientation of chromosomes in cell division protein 1	BOD1	Putative interactor	29.3854	29.1314	29.1539	29.1006	28.7197	NA	29.695	28.8094	29.2039	29.2282	29.2817	28.9227	0.0534868	-0.305532	0.966438	0.979575	0.0125188	FALSE	0.319901	0.4889	-0.313418	FALSE	5981	0	10.349	19.196	185	7	5	5	53	39.5	25.9	25.9	4	4	4	6	6	4	5	7	5	3	3	2	4
BolA-like protein 2	BOLA2	Putative interactor	33.7465	33.785	33.7311	33.4628	33.4868	33.7182	33.3971	33.4583	33.5489	33.7543	33.4695	33.5606	-0.284864	-0.193717	0.0144017	0.095074	-0.286037	FALSE	0.130523	0.290023	-0.198216	FALSE	6845	0	133.9	10.116	86	7	7	5	174	74.4	74.4	45.3	6	6	6	7	7	7	7	7	7	6	6	6	7
Protein aurora borealis	BORA	Putative interactor	27.3465	NA	26.6295	27.2947	NA	27.4354	26.9159	26.6057	27.4944	27.0321	27.0533	27.3668	0.0212706	0.334707	0.972231	0.983049	0.0173601	FALSE	0.480001	0.63568	0.37708	FALSE	4275	0	17.626	61.202	559	5	5	5	26	27.5	27.5	27.5	2	1	3	2	1	3	3	4	3	2	1	3	2
Valacyclovir hydrolase	BPHL	Putative interactor	29.3436	28.8362	28.491	28.9573	28.9691	29.3049	29.2604	29.4302	28.8962	28.9332	29.2124	29.0863	0.279148	0.153072	0.366575	0.518861	0.305317	FALSE	0.545351	0.689439	0.186807	FALSE	4676	0	17.76	32.542	291	5	5	5	45	27.8	27.8	27.8	2	4	4	3	4	3	3	3	4	2	4	4	3
Biotinidase	BTD	Putative interactor	28.1248	27.9454	27.8909	NA	NA	NA	27.9748	27.2635	27.7552	27.9905	27.6941	NA	-0.296462	NA	0.261135	0.418245	-0.322558	FALSE	NA	NA	NA	FALSE	2108	0	13.289	61.132	543	5	5	5	25	15.3	15.3	15.3	2	3	2	1	0	1	2	4	4	2	3	2	1
UPF0668 protein C10orf76	C10orf76	Putative interactor	28.3834	28.1087	28.1521	28.8889	28.777	29.2237	28.5678	28.5779	28.5461	28.2199	28.564	28.976	0.34412	0.756103	0.0531597	0.167611	0.34918	FALSE	0.0137379	0.0978761	0.748483	FALSE	3948	0	54.211	78.71	689	5	5	5	39	10.4	10.4	10.4	3	3	2	3	4	3	3	4	2	3	3	2	3
Protein C12orf4	C12orf4	Putative interactor	27.6519	NA	27.811	NA	NA	27.7021	27.873	28.1584	27.8163	27.7336	27.9572	27.7021	0.223537	-0.0315652	0.198819	0.352432	0.217802	FALSE	NA	NA	NA	FALSE	7185	0	17.394	63.8	552	5	5	5	31	17.4	17.4	17.4	3	1	3	2	1	4	4	3	2	3	1	3	2
Protein C10	C12orf57	Putative interactor	30.8005	30.5897	30.9349	31.0717	30.8958	30.8301	30.4426	30.6894	30.9584	30.7819	30.7122	30.9362	-0.0697747	0.154226	0.688682	0.782605	-0.0782205	FALSE	0.278246	0.451241	0.157507	FALSE	6255	0	71.159	13.178	126	5	5	5	78	69	69	69	4	4	4	4	4	5	4	4	4	4	4	4	4
Uncharacterized protein C14orf142	C14orf142	Putative interactor	30.9307	31.0105	31.1285	31.0977	30.9168	31.095	30.6848	30.8677	30.8952	31.0255	30.8189	31.039	-0.206649	0.0134676	0.0781707	0.204978	-0.207329	FALSE	0.880271	0.928949	0.0133174	FALSE	6589	0	34.15	10.859	100	5	5	5	118	83	83	83	3	3	3	3	4	3	3	3	4	3	3	3	3
Uncharacterized protein C19orf52	C19orf52	Putative interactor	29.6457	29.7679	29.8212	29.9993	30.1226	30.1518	29.9407	30.0307	29.802	29.7468	29.9275	30.0927	0.180715	0.345961	0.104555	0.238577	0.179524	FALSE	0.0079556	0.0812976	0.346317	FALSE	6404	0	76.574	29.233	260	5	5	5	63	26.9	26.9	26.9	4	4	3	4	3	5	4	4	3	4	4	3	4
UPF0692 protein C19orf54	C19orf54	Putative interactor	27.4755	27.6812	27.0047	26.4858	27.0683	26.9684	26.9085	26.9275	27.3295	27.414	27.0686	26.8623	-0.34542	-0.551688	0.251787	0.40825	-0.331992	FALSE	0.113001	0.267815	-0.546339	FALSE	3850	0	17.627	37.778	351	5	5	5	32	21.4	21.4	21.4	3	2	4	3	3	4	2	2	2	3	2	4	3
Uncharacterized protein C1orf226	C1orf226	Putative interactor	27.3284	27.5157	27.8579	27.5773	27.6902	NA	27.3366	27.371	NA	27.5842	27.3539	27.6348	-0.230295	0.0506269	0.30173	0.45771	-0.213508	FALSE	0.719383	0.822252	0.0664123	FALSE	47	0	53.088	29.057	272	5	5	5	35	38.6	38.6	38.6	3	2	2	3	2	3	2	3	2	3	2	2	3
C2 domain-containing protein 2-like	C2CD2L	Putative interactor	NA	NA	NA	NA	NA	26.0396	NA	NA	NA	NA	NA	26.0396	NA	NA	NA	NA	NA	FALSE	NA	NA	NA	FALSE	326	0	9.3996	76.18	706	5	5	5	10	11.8	11.8	11.8	0	1	0	3	0	1	1	0	2	0	1	0	3
Uncharacterized protein C2orf47, mitochondrial	C2orf47	Putative interactor	28.0883	27.6503	27.7345	27.9628	27.7361	27.5322	28.0609	28.5915	NA	27.8372	28.3505	27.7544	0.513319	-0.0827087	0.270179	0.426536	0.501837	FALSE	0.682177	0.793456	-0.0806609	FALSE	5451	0	5.6117	32.544	291	5	5	5	41	19.6	19.6	19.6	4	3	3	3	2	2	5	2	1	4	3	3	3
Uncharacterized protein C4orf32	C4orf32	Putative interactor	29.8719	29.8079	29.8938	28.998	30.1728	29.4258	26.9642	29.1524	28.1714	29.8584	28.3549	29.6156	-1.50343	-0.242773	0.108177	0.243764	-1.76189	FALSE	0.443047	0.602832	-0.325666	FALSE	5046	0	172.09	14.652	132	5	5	5	48	33.3	33.3	33.3	3	4	3	4	2	5	3	4	3	3	4	3	4
UPF0562 protein C7orf55	C7orf55	Putative interactor	28.8639	28.5106	29.0664	28.6876	28.9523	28.8755	28.9677	28.8282	28.6913	28.8315	28.8335	28.8427	0.00195165	0.0111711	0.937455	0.962105	0.0154571	FALSE	0.899458	0.940057	0.0248581	FALSE	5954	0	14.871	12.749	113	5	5	5	40	46.9	46.9	46.9	3	4	4	3	3	3	3	2	3	3	4	4	3
Uncharacterized protein C9orf40	C9orf40	Putative interactor	29.7844	29.6247	29.5503	29.287	29.1515	29.4487	28.9977	29.5063	29.4557	29.6564	29.3373	29.3008	-0.319121	-0.355594	0.164407	0.311565	-0.333221	FALSE	0.0337352	0.143188	-0.357385	FALSE	4828	0	28.223	21.063	194	5	5	5	83	68.6	68.6	68.6	3	3	4	3	3	4	5	5	5	3	3	4	3
Voltage-dependent calcium channel subunit alpha-2/delta-2;Voltage-dependent calcium channel subunit alpha-2-2;Voltage-dependent calcium channel subunit delta-2	CACNA2D2	Putative interactor	NA	NA	NA	NA	NA	NA	24.7761	25.4558	NA	NA	25.1556	NA	NA	NA	NA	NA	NA	FALSE	NA	NA	NA	FALSE	7488	0	6.4179	129.82	1150	5	5	5	14	6.8	6.8	6.8	1	2	2	1	1	1	2	2	2	1	2	2	1
Calcium-regulated heat stable protein 1	CARHSP1	Putative interactor	33.0743	33.0062	32.9479	33.3733	33.584	33.6223	33.2123	33.3937	33.4421	33.0104	33.3527	33.5306	0.342318	0.520243	0.0227845	0.114335	0.3399	FALSE	0.0105298	0.0904881	0.517086	FALSE	8152	0	41.189	15.892	147	5	5	5	183	67.3	67.3	67.3	4	4	4	4	5	4	4	4	4	4	4	4	4
Caspase-10;Caspase-10 subunit p23/17;Caspase-10 subunit p12	CASP10	Putative interactor	NA	NA	NA	NA	NA	26.9344	NA	NA	NA	NA	NA	26.9344	NA	NA	NA	NA	NA	FALSE	NA	NA	NA	FALSE	5600	0	5.3836	58.95	521	5	5	5	10	10.9	10.9	10.9	1	0	1	1	2	2	0	1	1	1	0	1	1
Carbonyl reductase family member 4	CBR4	Putative interactor	28.0592	28.2576	NA	27.9259	27.6681	28.0304	28.8187	28.0073	28.3862	28.1618	28.4421	27.8827	0.28033	-0.279127	0.415072	0.560627	0.245668	FALSE	0.154603	0.318038	-0.283611	FALSE	4979	0	41.045	25.301	237	5	5	5	37	36.3	36.3	36.3	2	3	1	2	2	4	3	2	4	2	3	1	2
Coiled-coil domain-containing protein 115	CCDC115	Putative interactor	29.2116	29.2181	29.2117	29.7102	29.5549	29.6106	29.5634	29.586	29.6429	29.2138	29.5978	29.6267	0.383991	0.412844	0.00355368	0.0602256	0.383605	FALSE	0.0118294	0.0933128	0.411411	FALSE	6101	0	33.796	19.76	180	5	5	5	68	55	55	55	4	2	3	4	3	4	5	5	5	4	2	3	4
Coiled-coil domain-containing protein 138	CCDC138	Putative interactor	NA	NA	NA	26.8335	NA	NA	26.2657	26.6874	27.0184	NA	26.6895	26.8335	NA	NA	NA	NA	NA	FALSE	NA	NA	NA	FALSE	6065	0	8.737	76.218	665	5	5	5	17	11.9	11.9	11.9	1	1	2	1	2	2	1	2	2	1	1	2	1
Coiled-coil domain-containing protein 174	CCDC174	Putative interactor	NA	27.0648	26.3249	NA	NA	26.5721	NA	NA	26.8112	26.7418	26.8112	26.5721	0.0693908	-0.169702	NA	NA	NA	FALSE	NA	NA	NA	FALSE	4282	0	15.603	53.957	467	5	5	5	25	15.2	15.2	15.2	2	3	2	1	1	3	1	2	3	2	3	2	1
Coiled-coil domain-containing protein 18	CCDC18	Putative interactor	NA	NA	NA	NA	NA	25.3225	NA	NA	NA	NA	NA	25.3225	NA	NA	NA	NA	NA	FALSE	NA	NA	NA	FALSE	3980	0	4.8897	168.96	1454	5	5	5	10	7.2	7.2	7.2	1	0	0	2	1	2	1	1	1	1	0	0	2
WASH complex subunit CCDC53	CCDC53	Putative interactor	28.643	28.8366	29.0475	29.2359	28.7843	29.0071	29.3164	29.273	28.8732	28.8518	29.1675	29.0209	0.315727	0.169068	0.166262	0.314287	0.311862	FALSE	0.395338	0.559309	0.16676	FALSE	8200	0	15.671	21.172	194	6	6	5	66	42.3	42.3	42.3	3	4	4	4	4	4	3	5	4	3	4	4	4
Thyroid transcription factor 1-associated protein 26	CCDC59	Putative interactor	28.2297	28.2294	28.1712	27.8553	27.8594	27.8138	27.5965	27.4919	27.1824	28.2104	27.4341	27.843	-0.776305	-0.367394	0.0219015	0.112889	-0.786508	FALSE	0.000183907	0.0325706	-0.367278	TRUE	7570	0	60.129	28.669	241	5	5	5	44	24.5	24.5	24.5	3	5	5	5	2	5	4	4	4	3	5	5	5
Coiled-coil domain-containing protein 77	CCDC77	Putative interactor	NA	26.4816	NA	26.3024	26.6687	24.7433	26	NA	NA	26.4816	26	26.1116	-0.481567	-0.369948	NA	NA	NA	FALSE	NA	NA	NA	FALSE	6359	0	22.86	57.485	488	5	5	5	25	16	16	16	1	2	3	2	2	2	3	2	1	1	2	3	2
Coiled-coil domain-containing protein 85B	CCDC85B	Putative interactor	NA	28.0938	27.9028	27.8768	27.5264	28.0864	27.6486	27.9167	27.9046	28.0014	27.8285	27.848	-0.172982	-0.153443	0.285637	0.440897	-0.175013	FALSE	0.440572	0.601136	-0.168431	FALSE	3583	0	112.88	22.091	202	5	5	5	30	32.7	32.7	32.7	1	2	2	2	3	1	4	2	2	1	2	2	2
Coiled-coil domain-containing protein 90B, mitochondrial	CCDC90B	Putative interactor	NA	NA	NA	NA	25.9487	NA	25.3191	NA	NA	NA	25.3191	25.9487	NA	NA	NA	NA	NA	FALSE	NA	NA	NA	FALSE	6712	0	5.3441	29.505	254	5	5	5	18	24	24	24	1	1	1	2	2	1	4	2	2	1	1	1	2
Cyclin-T2	CCNT2	Putative interactor	NA	27.4835	27.8329	26.9066	27.0542	NA	27.3437	27.1299	27.3228	27.6687	27.2686	26.9823	-0.400119	-0.686427	0.23391	0.391038	-0.392727	FALSE	0.12119	0.277948	-0.677764	FALSE	703	0	59.833	81.028	730	5	5	5	36	15.1	15.1	15.1	3	3	4	2	2	2	2	4	2	3	3	4	2
Cell division cycle-associated protein 3	CDCA3	Putative interactor	28.2142	28.5617	28.2281	28.0245	28.305	28.317	28.07	28.0807	28.3465	28.3438	28.1715	28.2217	-0.172309	-0.122162	0.312314	0.468619	-0.168927	FALSE	0.468273	0.624612	-0.119185	FALSE	6254	0	43.827	28.998	268	5	5	5	46	34.7	34.7	34.7	3	3	3	3	4	4	4	4	3	3	3	3	3
Cadherin EGF LAG seven-pass G-type receptor 1	CELSR1	Putative interactor	NA	NA	NA	NA	NA	NA	NA	NA	27.3004	NA	27.3004	NA	NA	NA	NA	NA	NA	FALSE	NA	NA	NA	FALSE	7511	0	7.2931	329.48	3014	5	5	5	15	2.8	2.8	2.8	3	2	1	1	1	2	0	1	3	3	2	1	1
Centrosomal protein of 112 kDa	CEP112	Putative interactor	NA	24.6977	NA	NA	23.7982	25.1882	NA	NA	NA	24.6977	NA	24.6545	NA	-0.0431603	NA	NA	NA	FALSE	NA	NA	NA	FALSE	5044	0.0024792	2.3302	112.75	955	5	5	5	13	7.2	7.2	7.2	1	2	3	0	2	2	1	0	0	1	2	3	0
Centrosomal protein of 295 kDa	CEP295	Putative interactor	NA	NA	NA	NA	NA	NA	NA	NA	29.0849	NA	29.0849	NA	NA	NA	NA	NA	NA	FALSE	NA	NA	NA	FALSE	6679	0.00013323	4.2653	295.17	2601	5	5	5	9	3.1	3.1	3.1	2	2	1	1	0	1	0	0	2	2	2	1	1
Centrosomal protein of 76 kDa	CEP76	Putative interactor	NA	NA	NA	NA	NA	27.4451	27.4397	27.6094	27.4829	NA	27.5125	27.4451	NA	NA	NA	NA	NA	FALSE	NA	NA	NA	FALSE	5249	0	8.3159	74.413	659	5	5	5	19	18.7	18.7	18.7	1	2	1	0	1	2	3	2	4	1	2	1	0
Ceramide synthase 1	CERS1	Putative interactor	27.6653	NA	28.5869	28.5067	28.5104	28.5662	NA	27.1219	28.0188	28.1985	27.6389	28.528	-0.559545	0.329535	0.478575	0.61525	-0.555764	FALSE	0.543474	0.68803	0.401658	FALSE	1792	0	140.25	39.536	350	5	5	5	32	17.7	17.7	17.7	2	1	2	3	3	5	1	4	3	2	1	2	3
Ceramide synthase 6	CERS6	Putative interactor	NA	27.3796	27.611	27.6866	27.9681	27.8883	27.7394	27.6275	28.1438	27.4999	27.8544	27.8525	0.354478	0.352515	0.178024	0.328109	0.341615	FALSE	0.1298	0.289519	0.352349	FALSE	4372	0	12.997	44.889	384	5	5	5	26	19.5	19.5	19.5	0	2	4	3	3	3	2	3	2	0	2	4	3
Cilia- and flagella-associated protein 97	CFAP97	Putative interactor	26.2368	26.5872	26.3487	NA	26.575	NA	26.2873	NA	26.9574	26.3984	26.6609	26.575	0.262482	0.176627	0.613436	0.726217	0.231416	FALSE	NA	NA	NA	FALSE	7624	0	9.1372	59.474	532	5	5	5	25	12	12	12	2	2	1	2	1	1	1	4	3	2	2	1	2
Cingulin-like protein 1	CGNL1	Putative interactor	24.9201	NA	NA	24.765	NA	NA	24.8226	NA	24.7331	24.9201	24.7785	24.765	-0.141604	-0.155102	NA	NA	NA	FALSE	NA	NA	NA	FALSE	3011	0	7.0053	149.08	1302	5	5	5	20	6.3	6.3	6.3	1	1	1	1	3	1	3	1	2	1	1	1	1
Mitochondrial intermembrane space import and assembly protein 40	CHCHD4	Putative interactor	30.3458	30.0525	30.2272	30.4463	30.4422	30.4708	30.2902	30.2806	30.3972	30.2135	30.3237	30.4532	0.110173	0.23967	0.314565	0.470189	0.114192	FALSE	0.101365	0.252764	0.244611	FALSE	4975	0	80.56	15.996	142	5	5	5	71	45.8	45.8	45.8	3	5	3	4	4	3	4	4	4	3	5	3	4
N-chimaerin	CHN1	Putative interactor	27.9809	28.1831	28.2025	27.9822	27.8821	28.0064	27.5281	27.9887	28.1458	28.1256	27.9105	27.9579	-0.215041	-0.167698	0.33482	0.489028	-0.23459	FALSE	0.130238	0.289831	-0.165269	FALSE	1530	0	13.589	53.172	459	5	5	5	52	17.9	17.9	17.9	4	4	4	4	4	3	2	4	3	4	4	4	4
Chromatin target of PRMT1 protein	CHTOP	Putative interactor	32.8187	32.4743	32.344	32.3383	32.1769	32.4224	32.3582	32.3829	32.2531	32.5599	32.3325	32.3161	-0.227362	-0.243772	0.266241	0.422039	-0.214272	FALSE	0.239404	0.409655	-0.233156	FALSE	8237	0	116.23	26.396	248	5	5	5	120	25.4	25.4	25.4	4	4	4	5	4	4	3	3	4	4	4	4	5
Cyclin-dependent kinases regulatory subunit 2	CKS2	Putative interactor	30.7564	30.8277	30.4991	31.0011	30.8715	31.1598	31.2821	31.5378	31.3408	30.7012	31.3911	31.0156	0.689889	0.31441	0.00640478	0.0717275	0.692453	FALSE	0.0737749	0.213002	0.316348	FALSE	1927	0	41.057	9.8602	79	5	5	5	98	65.8	65.8	65.8	5	5	5	5	5	5	5	5	5	5	5	5	5
CAP-Gly domain-containing linker protein 2	CLIP2	Putative interactor	NA	NA	NA	NA	NA	NA	NA	NA	26.3157	NA	26.3157	NA	NA	NA	NA	NA	NA	FALSE	NA	NA	NA	FALSE	7719	0	18.385	115.84	1046	8	5	5	14	13.7	9.9	9.9	4	2	2	3	4	3	4	5	5	2	1	0	0
Dual specificity protein kinase CLK4	CLK4	Putative interactor	NA	27.0207	26.491	NA	26.851	NA	26.9118	26.6862	26.7547	26.78	26.7874	26.851	0.00732817	0.0710053	0.932563	0.959622	0.0283903	FALSE	NA	NA	NA	FALSE	7055	0	12.044	57.491	481	6	6	5	26	18.1	18.1	15.2	2	2	2	1	4	1	2	3	3	2	2	2	1
Polyribonucleotide 5-hydroxyl-kinase Clp1	CLP1	Putative interactor	28.4463	28.4624	28.6307	28.2219	28.0401	28.3418	28.6829	28.7744	28.7477	28.5156	28.7355	28.2066	0.219907	-0.308991	0.0462485	0.156892	0.221839	FALSE	0.0494807	0.173197	-0.311838	FALSE	5631	0	20.903	47.645	425	5	5	5	57	16.2	16.2	16.2	4	4	5	5	4	3	4	5	3	4	4	5	5
Cx9C motif-containing protein 4	CMC4	Putative interactor	28.8159	28.5124	28.7722	28.897	29.1093	28.8558	28.2069	28.2976	28.713	28.7062	28.4231	28.9584	-0.283105	0.252114	0.196594	0.349982	-0.294316	FALSE	0.110463	0.263854	0.253861	FALSE	2496	0	97.699	7.7469	68	5	5	5	59	57.4	57.4	57.4	4	4	4	4	4	4	3	4	4	4	4	4	4
Connector enhancer of kinase suppressor of ras 3	CNKSR3	Putative interactor	NA	NA	NA	NA	NA	NA	23.9574	NA	NA	NA	23.9574	NA	NA	NA	NA	NA	NA	FALSE	NA	NA	NA	FALSE	4259	0	9.1064	61.903	555	5	5	5	14	15.7	15.7	15.7	1	1	0	1	2	1	3	1	2	1	1	0	1
CCR4-NOT transcription complex subunit 6	CNOT6	Putative interactor	28.4105	28.5103	28.5045	27.8918	28.2038	28.2476	28.1961	28.3444	27.9977	28.4758	28.1863	28.1229	-0.289527	-0.35295	0.0869229	0.215584	-0.29575	FALSE	0.0745186	0.213984	-0.360703	FALSE	7954	0	9.221	63.306	557	8	8	5	37	19	19	12.6	2	3	3	2	2	2	4	3	4	2	3	3	2
CB1 cannabinoid receptor-interacting protein 1	CNRIP1	Putative interactor	NA	NA	NA	NA	NA	26.9542	NA	NA	NA	NA	NA	26.9542	NA	NA	NA	NA	NA	FALSE	NA	NA	NA	FALSE	5878	0	7.6006	18.648	164	5	5	5	19	56.1	56.1	56.1	0	1	0	1	2	2	3	2	2	0	1	0	1
Cytochrome c oxidase assembly factor 4 homolog, mitochondrial	COA4	Putative interactor	31.5403	31.4644	31.4536	31.6377	31.6462	31.762	31.6031	31.7116	31.6449	31.4866	31.6539	31.6831	0.167271	0.196478	0.0167826	0.101372	0.167095	FALSE	0.0200062	0.115187	0.195873	FALSE	7501	0	192.51	10.134	87	5	5	5	147	78.2	78.2	78.2	4	4	4	5	5	4	4	4	4	4	4	4	5
Coactosin-like protein	COTL1	Putative interactor	29.9376	29.9847	30.2677	29.9144	29.8634	29.8344	29.8965	29.7401	29.8768	30.0709	29.8395	29.8711	-0.231403	-0.199755	0.147108	0.291312	-0.225543	FALSE	0.198129	0.365156	-0.192616	FALSE	3269	0	12.487	15.945	142	5	5	5	49	41.5	41.5	41.5	3	2	4	4	3	4	5	4	4	3	2	4	4
Cytochrome c oxidase assembly protein COX11, mitochondrial	COX11	Putative interactor	30.0892	29.9335	29.7923	29.9999	29.8758	29.8865	30.259	29.903	30.2961	29.9434	30.1633	29.9219	0.21985	-0.0215443	0.239658	0.396657	0.214386	FALSE	0.865232	0.918935	-0.0175464	FALSE	8407	0	51.049	31.43	276	5	5	5	83	26.1	26.1	26.1	4	4	4	4	4	5	4	4	4	4	4	4	4
Cytochrome c oxidase assembly protein COX19	COX19	Putative interactor	28.301	28.2011	28.2457	28.3604	28.3018	28.0471	28.0681	28.259	28.217	28.2499	28.1837	28.2427	-0.0662198	-0.00714383	0.37242	0.5242	-0.0679389	FALSE	0.908309	0.944714	-0.0128469	FALSE	3756	0	26.098	10.394	90	5	5	5	27	60	60	60	3	2	2	5	3	3	3	3	3	3	2	2	5
DNA-directed RNA polymerase III subunit RPC9	CRCP	Putative interactor	30.15	30.0919	30.0165	29.3845	29.2478	29.9562	29.6988	29.5933	29.4672	30.0872	29.5895	29.5633	-0.497664	-0.523891	0.0061509	0.0713962	-0.499728	FALSE	0.12005	0.276766	-0.556673	FALSE	216	0	186.41	34.546	307	5	5	5	60	20.8	20.8	20.8	3	2	3	3	4	2	3	3	4	3	2	3	3
Cysteine-rich protein 2	CRIP2	Putative interactor	29.6292	29.0815	29.6934	29.8491	29.7377	29.9971	29.8718	29.6755	30.5862	29.4929	30.0998	29.8652	0.606882	0.372345	0.171528	0.320981	0.5765	FALSE	0.169809	0.334063	0.393318	FALSE	2387	0	34.914	22.492	208	5	5	5	70	59.1	59.1	59.1	2	3	5	5	4	4	5	5	4	2	3	5	5
Gamma-crystallin D	CRYGD	Putative interactor	29.5468	29.6823	29.8679	28.8944	29.3195	29.4069	28.5189	29.0118	28.9959	29.705	28.8596	29.2237	-0.845415	-0.481324	0.0169047	0.101778	-0.856784	FALSE	0.069244	0.205472	-0.492052	FALSE	1272	0	55.596	20.738	174	5	5	5	50	26.4	26.4	26.4	3	5	4	2	2	3	3	3	2	3	5	4	2
Cystatin-B	CSTB	Putative interactor	33.9725	34.0091	33.8709	33.9753	33.9979	34.2508	33.6899	33.5708	33.9501	33.952	33.7458	34.0802	-0.206248	0.128179	0.187704	0.339561	-0.213886	FALSE	0.298257	0.469431	0.123847	FALSE	1197	0	108.87	11.139	98	5	5	5	173	77.6	77.6	77.6	4	4	5	5	5	4	5	5	4	4	4	5	5
UPF0428 protein CXorf56	CXorf56	Putative interactor	28.9262	29.1395	28.768	29.8852	29.53	29.6922	29.3695	29.1647	29.3052	28.9527	29.2823	29.7098	0.329671	0.757101	0.0690974	0.192658	0.33523	FALSE	0.00705051	0.0782124	0.757848	FALSE	6901	0	7.6401	25.624	222	5	5	5	49	27	27	27	4	5	3	4	5	4	4	4	3	4	5	3	4
Cytochrome b5 reductase 4	CYB5R4	Putative interactor	27.7708	NA	27.1483	28.0583	NA	28.002	NA	28.3677	27.8232	27.4929	28.121	28.0304	0.628078	0.537496	0.26607	0.421996	0.635868	FALSE	0.315982	0.484944	0.570541	FALSE	4459	0	24.126	59.473	521	5	5	5	27	15.2	15.2	15.2	4	1	3	4	1	3	3	3	4	4	1	3	4
Sn1-specific diacylglycerol lipase beta	DAGLB	Putative interactor	27.4532	27.6921	27.6375	27.8953	27.8674	27.6719	27.6716	27.627	27.7898	27.5979	27.6978	27.8149	0.0998907	0.217029	0.3157	0.471139	0.101813	FALSE	0.0975067	0.246878	0.217229	FALSE	5129	0	10.783	73.731	672	5	5	5	37	9.8	9.8	9.8	4	2	5	3	4	2	3	2	3	4	2	5	3
DDB1- and CUL4-associated factor 12	DCAF12	Putative interactor	NA	NA	NA	NA	25.8654	NA	26.5082	NA	26.331	NA	26.4223	25.8654	NA	NA	NA	NA	NA	FALSE	NA	NA	NA	FALSE	3967	0	7.786	50.517	453	5	5	5	14	19.2	19.2	19.2	1	1	2	0	2	0	4	1	2	1	1	2	0
Dynactin subunit 3	DCTN3	Putative interactor	30.8325	30.8905	30.9323	30.7965	30.7703	31.1565	30.8952	30.9854	30.9631	30.8857	30.9484	30.9188	0.0627321	0.033141	0.188743	0.341016	0.0628031	FALSE	0.874169	0.924481	0.0226785	FALSE	906	0	265.21	21.119	186	5	5	5	78	38.7	38.7	38.7	4	5	4	4	4	3	4	4	5	4	5	4	4
DENN domain-containing protein 4B	DENND4B	Putative interactor	NA	NA	NA	NA	NA	NA	26.8025	NA	NA	NA	26.8025	NA	NA	NA	NA	NA	NA	FALSE	NA	NA	NA	FALSE	756	0	13.57	163.84	1496	5	5	5	15	8	8	8	1	2	3	1	1	0	2	1	1	1	2	3	1
Desumoylating isopeptidase 1	DESI1	Putative interactor	28.3237	NA	NA	NA	NA	28.8094	29.0228	29.1424	NA	28.3237	29.0839	28.8094	0.760182	0.485703	NA	NA	NA	FALSE	NA	NA	NA	FALSE	4149	0	12.795	18.262	168	5	5	5	31	33.9	33.9	33.9	2	1	1	1	2	4	4	3	3	2	1	1	1
7-dehydrocholesterol reductase	DHCR7	Putative interactor	28.4235	28.8373	29.0598	28.2163	27.7987	28.3664	28.2898	28.5065	28.5841	28.797	28.4654	28.1465	-0.331606	-0.650521	0.230458	0.38708	-0.313412	FALSE	0.0629535	0.197279	-0.646399	FALSE	7687	0	10.989	54.489	475	5	5	5	31	14.1	14.1	14.1	2	2	3	1	2	3	1	2	3	2	2	3	1
Dehydrogenase/reductase SDR family member 13	DHRS13	Putative interactor	27.2698	26.8588	26.7589	26.9103	NA	27.0088	26.2293	26.558	NA	26.9799	26.403	26.9604	-0.576941	-0.019478	0.101018	0.234072	-0.568873	FALSE	0.987226	0.991166	-0.00290881	FALSE	4339	0	11.336	40.848	377	5	5	5	33	23.9	23.9	23.9	3	1	3	1	1	1	3	2	0	3	1	3	1
Disco-interacting protein 2 homolog A	DIP2A	Putative interactor	NA	27.2331	27.7876	NA	NA	NA	27.0804	NA	NA	27.5368	27.0804	NA	-0.456425	NA	NA	NA	NA	FALSE	NA	NA	NA	FALSE	3373	0	12.456	170.37	1571	8	5	5	18	9.2	6.4	6.4	2	5	5	1	1	2	5	3	4	1	2	3	1
Dixin	DIXDC1	Putative interactor	NA	NA	24.8527	25.5814	24.8354	NA	NA	25.7651	NA	24.8527	25.7651	25.2561	0.912397	0.40339	NA	NA	NA	FALSE	NA	NA	NA	FALSE	3539	0	7.3008	77.477	683	5	5	5	18	10.2	10.2	10.2	2	1	2	2	3	1	2	2	2	2	1	2	2
Mitochondrial import inner membrane translocase subunit TIM14	DNAJC19	Putative interactor	29.9929	30.077	30.1838	29.9287	29.8617	29.7693	30.3056	30.0283	30.2367	30.0867	30.195	29.8547	0.108273	-0.231954	0.358652	0.511381	0.105647	FALSE	0.0339687	0.143421	-0.231313	FALSE	5798	0	43.88	12.498	116	5	5	5	77	35.3	35.3	35.3	4	4	4	4	4	3	4	4	5	4	4	4	4
DnaJ homolog subfamily C member 5	DNAJC5	Putative interactor	29.9259	29.905	29.9218	29.851	30.3944	29.942	29.1191	29.1681	29.026	29.9176	29.1056	30.0826	-0.811996	0.165019	0.00215463	0.0524324	-0.813165	FALSE	0.479507	0.635314	0.144872	FALSE	6857	0	70.524	22.149	198	5	5	5	68	41.9	41.9	41.9	5	5	3	4	5	4	4	4	4	5	5	3	4
Dynamin-1	DNM1	Putative interactor	28.0292	27.3187	27.5643	NA	26.6389	27.3782	26.631	25.8536	27.3677	27.6681	26.7464	27.0554	-0.921695	-0.612704	0.130094	0.272463	-1.01999	FALSE	0.300503	0.47082	-0.628892	FALSE	2924	0	16.309	97.407	864	15	5	5	51	21.2	11.1	11.1	8	10	13	10	8	8	9	8	8	2	3	4	2
Protein Dos	DOS	Putative interactor	NA	NA	NA	NA	24.4075	NA	NA	NA	NA	NA	NA	24.4075	NA	NA	NA	NA	NA	FALSE	NA	NA	NA	FALSE	4941	0	14.722	73.928	705	5	5	5	13	19	19	19	1	1	0	0	2	1	1	3	1	1	1	0	0
Protein DPCD	DPCD	Putative interactor	27.7568	28.0253	28.1748	27.9929	27.8771	27.898	28.513	28.4072	28.4798	27.9959	28.4674	27.9236	0.471482	-0.0722986	0.0513444	0.165531	0.481018	FALSE	0.663626	0.782591	-0.0629751	FALSE	6519	0	35.748	23.239	203	5	5	5	40	33.5	33.5	33.5	4	3	3	3	2	4	3	2	4	4	3	3	3
Protein dpy-30 homolog	DPY30	Putative interactor	32.4529	32.7608	32.7995	32.3158	32.4103	32.9095	32.6158	32.4792	32.8799	32.6792	32.668	32.5695	-0.0112105	-0.109658	0.940418	0.963783	-0.0127941	FALSE	0.595347	0.72766	-0.125849	FALSE	6664	0	100.34	11.25	99	5	5	5	46	74.7	74.7	74.7	4	4	3	2	4	4	4	3	3	4	4	3	2
Dihydropyrimidine dehydrogenase [NADP(+)]	DPYD	Putative interactor	NA	NA	NA	23.9286	NA	NA	NA	NA	NA	NA	NA	23.9286	NA	NA	NA	NA	NA	FALSE	NA	NA	NA	FALSE	3051	0.00013432	4.5607	111.4	1025	5	5	5	9	7.4	7.4	7.4	0	2	3	3	1	1	0	0	0	0	2	3	3
Dystrobrevin beta	DTNB	Putative interactor	26.7753	26.6385	26.7698	26.9052	26.795	26.9394	26.7486	26.889	27.0163	26.7292	26.8887	26.8812	0.159518	0.151951	0.171652	0.321109	0.156754	FALSE	0.0716124	0.209558	0.152016	FALSE	746	0	18.933	71.355	627	10	5	5	38	26.5	15.9	15.9	6	7	6	8	5	7	7	6	6	3	4	3	4
DTW domain-containing protein 1	DTWD1	Putative interactor	NA	NA	NA	NA	NA	NA	NA	NA	27.5316	NA	27.5316	NA	NA	NA	NA	NA	NA	FALSE	NA	NA	NA	FALSE	4994	0	11.056	35.248	304	5	5	5	12	32.9	32.9	32.9	0	2	0	1	1	1	1	3	2	0	2	0	1
Transcription factor E2F4	E2F4	Putative interactor	27.0822	27.0581	27.1392	26.8288	27.092	27.0715	26.7914	26.9947	26.7561	27.0936	26.8513	27.0023	-0.242251	-0.0912413	0.0689523	0.192616	-0.24574	FALSE	0.376232	0.541251	-0.0956939	FALSE	3601	0	11.365	43.96	413	6	6	5	31	23	23	20.8	2	3	3	5	3	2	2	2	2	2	3	3	5
Eukaryotic translation initiation factor 4E-binding protein 1	EIF4EBP1	Putative interactor	31.9602	31.774	32.0879	30.5232	30.4171	30.7728	30.395	30.6322	30.8936	31.9464	30.6546	30.5788	-1.29179	-1.36758	0.00303565	0.0581158	-1.30045	FALSE	0.000665669	0.04616	-1.36968	TRUE	3201	0	46.276	12.58	118	5	5	5	159	63.6	63.6	63.6	5	5	5	5	5	5	5	5	5	5	5	5	5
ETS-related transcription factor Elf-1	ELF1	Putative interactor	27.0202	NA	26.4985	26.1193	26.504	NA	NA	26.3457	26.3479	26.7828	26.3468	26.3245	-0.435992	-0.458317	0.358969	0.511581	-0.412534	FALSE	0.311149	0.479671	-0.447646	FALSE	1917	0	14.248	67.497	619	5	5	5	25	15	15	15	3	3	3	2	2	0	2	4	4	3	3	3	2
ER membrane protein complex subunit 10	EMC10	Putative interactor	29.3354	29.2486	29.1858	29.7746	29.7367	29.6017	29.7359	29.6634	29.4435	29.2579	29.6196	29.7062	0.361648	0.448332	0.0371587	0.140883	0.357686	FALSE	0.00312059	0.0606322	0.447751	FALSE	4011	0	27.399	27.347	262	5	5	5	50	21.4	21.4	21.4	3	3	3	4	3	4	4	5	4	3	3	3	4
Homeobox protein engrailed-2	EN2	Putative interactor	29.0887	29.0704	29.019	28.9341	28.6073	29.1198	29.4695	28.7769	28.9668	29.0596	29.1015	28.9023	0.0418283	-0.157304	0.960032	0.97557	0.0117214	FALSE	0.369006	0.536276	-0.172277	FALSE	1631	0	49.32	34.21	333	5	5	5	41	31.2	31.2	31.2	4	4	5	5	4	3	3	4	4	4	4	5	5
Transcription and mRNA export factor ENY2	ENY2	Putative interactor	31.2125	31.1537	31.1739	31.3969	31.57	31.5902	31.9739	31.4816	31.8006	31.1802	31.7662	31.5216	0.585911	0.341362	0.0561598	0.17313	0.571978	FALSE	0.0242727	0.124566	0.338998	FALSE	7155	0	34.674	11.528	101	5	5	5	70	46.5	46.5	46.5	2	3	3	3	5	4	4	3	4	2	3	3	3
Ephrin type-B receptor 2	EPHB2	Putative interactor	NA	NA	NA	NA	NA	NA	NA	25.2091	NA	NA	25.2091	NA	NA	NA	NA	NA	NA	FALSE	NA	NA	NA	FALSE	1830	0	6.2616	117.49	1055	6	5	5	10	8	6.9	6.9	1	2	0	2	1	1	3	2	2	1	1	0	2
Endoplasmic reticulum-Golgi intermediate compartment protein 2	ERGIC2	Putative interactor	28.4885	28.7257	28.5895	28.6037	28.5457	28.8723	28.9543	29.0841	29.276	28.6045	29.1109	28.6811	0.506398	0.0765451	0.0147292	0.0959298	0.503596	FALSE	0.586927	0.722667	0.0726825	FALSE	6161	0	16.896	42.548	377	5	5	5	74	18.8	18.8	18.8	4	3	5	5	5	4	5	5	4	4	3	5	5
N-acetyltransferase ESCO1	ESCO1	Putative interactor	25.5832	NA	NA	NA	NA	NA	25.8383	25.5333	26.0575	25.5832	25.8255	NA	0.242303	NA	NA	NA	NA	FALSE	NA	NA	NA	FALSE	3861	0	9.7301	94.982	840	5	5	5	23	10.5	10.5	10.5	2	2	3	1	1	1	3	3	2	2	2	3	1
N-acetyltransferase ESCO2	ESCO2	Putative interactor	26.685	NA	26.0265	NA	26.235	NA	26.056	NA	26.13	26.393	26.0934	26.235	-0.299545	-0.158025	0.570463	0.690924	-0.262772	FALSE	NA	NA	NA	FALSE	3836	0	18.727	68.306	601	5	5	5	24	17.5	17.5	17.5	2	2	2	1	1	2	2	1	3	2	2	2	1
Ewings tumor-associated antigen 1	ETAA1	Putative interactor	NA	NA	NA	NA	NA	NA	24.9952	NA	25.5036	NA	25.2717	NA	NA	NA	NA	NA	NA	FALSE	NA	NA	NA	FALSE	7490	0	7.0705	103.44	926	5	5	5	20	10.5	10.5	10.5	2	2	1	2	1	0	2	3	2	2	2	1	2
EVI5-like protein	EVI5L	Putative interactor	NA	NA	NA	NA	NA	NA	23.8446	NA	NA	NA	23.8446	NA	NA	NA	NA	NA	NA	FALSE	NA	NA	NA	FALSE	5773	0	5.2494	91.375	794	5	5	5	11	12.8	12.8	12.8	1	0	2	1	1	1	1	0	1	1	0	2	1
Exosome complex component RRP45	EXOSC9	Putative interactor	30.6663	30.4822	30.6047	30.1648	30.397	30.2847	30.0789	30.3512	30.0772	30.5864	30.175	30.2853	-0.411433	-0.30111	0.0253974	0.119855	-0.41528	FALSE	0.0265386	0.128083	-0.302207	FALSE	2942	0	29.297	48.948	439	5	5	5	68	14.6	14.6	14.6	5	5	5	5	4	4	5	4	4	5	5	5	5
Fanconi anemia-associated protein of 100 kDa	FAAP100	Putative interactor	25.5784	NA	NA	NA	NA	NA	NA	NA	NA	25.5784	NA	NA	NA	NA	NA	NA	NA	FALSE	NA	NA	NA	FALSE	3012	0	9.2238	93.432	881	5	5	5	12	6.9	6.9	6.9	2	2	2	1	1	1	0	1	2	2	2	2	1
Fatty acid desaturase 2	FADS2	Putative interactor	29.499	29.2749	29.2325	29.529	29.3641	29.3391	29.1407	29.3565	29.3335	29.3403	29.2801	29.4132	-0.0602047	0.0729325	0.615118	0.72714	-0.0585823	FALSE	0.505039	0.654867	0.0752574	FALSE	1122	0	24.469	52.259	444	5	5	5	112	14.2	14.2	14.2	5	5	5	5	5	5	4	5	5	5	5	5	5
Fas apoptotic inhibitory molecule 1	FAIM	Putative interactor	30.2281	30.4132	30.2993	30.0856	30.1571	30.03	30.0061	29.8283	29.3626	30.3156	29.757	30.0919	-0.558588	-0.223701	0.0844162	0.212546	-0.581206	FALSE	0.0327543	0.140945	-0.222619	FALSE	7378	0	40.966	20.215	179	5	5	5	107	35.8	35.8	35.8	5	4	5	4	4	4	4	4	4	5	4	5	4
Protein FAM127C;Protein FAM127B	FAM127C;FAM127B	Putative interactor	26.5371	26.7574	26.6803	27.4308	27.3151	NA	26.7811	26.6975	26.5001	26.6611	26.6643	27.3741	0.0032094	0.71299	0.990577	0.993491	0.00132883	FALSE	0.00456511	0.06789	0.714695	FALSE	3664	0	10.879	13.246	113	5	5	5	21	29.2	29.2	29.2	2	3	2	3	3	2	2	2	2	2	3	2	3
Protein FAM177A1	FAM177A1	Putative interactor	26.472	26.8409	27.5772	26.4182	26.7739	27.6785	26.2813	27.1516	26.1559	27.0385	26.6012	27.0582	-0.437239	0.0197497	0.390865	0.54108	-0.433767	FALSE	0.990175	0.992727	-0.0065089	FALSE	4909	0	20.67	23.757	213	5	5	5	45	32.9	32.9	32.9	4	2	2	3	4	4	4	2	2	4	2	2	3
Protein FAM195A	FAM195A	Putative interactor	28.4367	28.6941	28.5119	28.6485	29.0152	29.0475	29.3481	29.0673	29.0443	28.5517	29.16	28.9147	0.608304	0.363048	0.00937809	0.0791625	0.605646	FALSE	0.0897633	0.236038	0.356137	FALSE	6489	0	49.998	17.828	160	5	5	5	54	59.4	59.4	59.4	2	4	3	4	4	3	4	3	4	2	4	3	4
Protein FAM45A;Protein FAM45B	FAM45A;FAM45B	Putative interactor	27.9027	27.9227	28.08	28.1145	27.9787	28.0703	28.1008	27.9189	27.8153	27.9707	27.9498	28.0556	-0.0208275	0.0849333	0.828325	0.888448	-0.0234863	FALSE	0.286352	0.459534	0.0860389	FALSE	5289	0	12.432	40.513	357	5	5	5	40	15.1	15.1	15.1	3	2	3	4	5	1	4	4	4	3	2	3	4
Protein FAM63A	FAM63A	Putative interactor	NA	NA	NA	26.425	NA	26.2461	27.0337	26.407	NA	NA	26.7541	26.3383	NA	NA	NA	NA	NA	FALSE	NA	NA	NA	FALSE	5001	0	24.127	51.777	469	5	5	5	23	21.5	21.5	21.5	1	1	2	1	1	2	2	2	2	1	1	2	1
Protein FAM8A1	FAM8A1	Putative interactor	29.5408	29.5406	29.3261	29.391	29.6235	29.4136	29.259	29.2685	29.262	29.4726	29.2632	29.4799	-0.209476	0.00724383	0.102208	0.235642	-0.205994	FALSE	0.949957	0.972115	0.00687505	FALSE	7704	0	29.557	44.123	413	5	5	5	66	23.7	23.7	23.7	3	5	5	4	5	3	4	4	4	3	5	5	4
MIP18 family protein FAM96A	FAM96A	Putative interactor	27.4821	27.4777	27.3203	27.3635	27.2028	27.4597	27.2764	27.2924	27.2351	27.4286	27.2681	27.3458	-0.160473	-0.0827769	0.084836	0.213042	-0.158735	FALSE	0.414187	0.579033	-0.0847008	FALSE	6902	0	16.386	18.355	160	5	5	5	42	40	40	40	2	3	5	3	2	4	3	3	2	2	3	5	3
Protein FAM98C	FAM98C	Putative interactor	26.6765	26.9781	27.1802	26.6849	26.7231	26.9367	26.7708	26.4332	NA	26.9596	26.6118	26.7859	-0.347755	-0.173688	0.244273	0.401436	-0.34297	FALSE	0.39628	0.559777	-0.163375	FALSE	3665	0	47.277	37.329	349	5	5	5	30	24.4	24.4	24.4	3	3	3	3	4	3	2	2	1	3	3	3	3
Fanconi anemia group E protein	FANCE	Putative interactor	25.2205	NA	NA	NA	NA	NA	NA	NA	NA	25.2205	NA	NA	NA	NA	NA	NA	NA	FALSE	NA	NA	NA	FALSE	7064	0	8.013	58.71	536	5	5	5	11	16.6	16.6	16.6	2	0	3	0	0	1	1	2	1	2	0	3	0
Fatty acyl-CoA reductase 2	FAR2	Putative interactor	NA	NA	NA	NA	26.5948	NA	NA	NA	NA	NA	NA	26.5948	NA	NA	NA	NA	NA	FALSE	NA	NA	NA	FALSE	6023	0.00013488	4.7121	59.438	515	5	5	5	12	14.6	14.6	14.6	2	1	0	0	2	0	3	1	1	2	1	0	0
Probable fibrosin-1	FBRS	Putative interactor	29.1189	29.0448	29.128	29.087	29.2507	29.1735	28.7531	29.0678	28.9897	29.0977	28.943	29.1719	-0.154697	0.0742404	0.227466	0.384665	-0.160316	FALSE	0.265544	0.437697	0.0731729	FALSE	7041	0	13.642	48.388	460	5	5	5	54	18.9	18.9	18.9	4	3	3	5	3	4	4	5	3	4	3	3	5
F-box/LRR-repeat protein 12	FBXL12	Putative interactor	28.3328	27.5092	26.7562	27.8966	27.4536	27.8315	27.7897	27.7007	28.0601	27.6741	27.8584	27.74	0.184349	0.0659705	0.561233	0.683872	0.317442	FALSE	0.716783	0.819602	0.194496	FALSE	7471	0	13.16	37.026	326	5	5	5	33	27.6	27.6	27.6	3	3	2	2	2	3	2	2	4	3	3	2	2
F-box/LRR-repeat protein 15	FBXL15	Putative interactor	NA	27.1974	NA	NA	NA	26.6495	NA	NA	NA	27.1974	NA	26.6495	NA	-0.547899	NA	NA	NA	FALSE	NA	NA	NA	FALSE	6863	0	24.4	32.998	300	5	5	5	16	27	27	27	3	1	1	2	1	3	2	1	2	3	1	1	2
FYVE, RhoGEF and PH domain-containing protein 1	FGD1	Putative interactor	NA	NA	NA	NA	NA	26.5978	NA	NA	NA	NA	NA	26.5978	NA	NA	NA	NA	NA	FALSE	NA	NA	NA	FALSE	2805	0	7.3051	106.56	961	5	5	5	8	11.2	11.2	11.2	1	0	1	1	1	2	0	1	0	1	0	1	1
Peptidyl-prolyl cis-trans isomerase FKBP9	FKBP9	Putative interactor	27.9117	27.6649	27.8281	27.7847	27.9388	28.0274	28.1767	28.2109	28.3253	27.8051	28.2391	27.9204	0.433922	0.115288	0.0110751	0.0852023	0.436118	FALSE	0.318517	0.487467	0.115436	FALSE	1037	0	23.735	63.083	570	5	5	5	53	12.1	12.1	12.1	3	3	3	3	3	4	4	5	4	3	3	3	3
Formin-like protein 2	FMNL2	Putative interactor	28.4612	28.2739	28.0916	NA	28.363	NA	27.9456	27.9437	NA	28.2835	27.9447	28.363	-0.338784	0.0795031	0.0901207	0.21894	-0.3309	FALSE	NA	NA	NA	FALSE	6126	0.00025763	3.3608	123.32	1086	7	5	5	25	7.2	4.7	4.7	4	4	4	2	3	3	5	4	3	2	2	3	1
Formin-like protein 3	FMNL3	Putative interactor	28.5213	28.6979	28.7528	28.7495	28.3527	28.3828	28.6076	28.5396	28.2585	28.6607	28.4763	28.5066	-0.184343	-0.154091	0.224298	0.380992	-0.18874	FALSE	0.343261	0.51069	-0.16233	FALSE	4762	0	20.234	117.21	1028	7	7	5	41	8.3	8.3	5.6	4	5	3	4	4	4	4	4	3	4	5	3	4
Ketosamine-3-kinase	FN3KRP	Putative interactor	28.4964	28.1674	28.1119	27.9286	28.1158	28.3893	28.2584	28.3255	28.2216	28.2688	28.2692	28.1571	0.000401428	-0.111693	0.942373	0.964767	0.00997231	FALSE	0.560746	0.702845	-0.113978	FALSE	7031	0	19.044	34.412	309	5	5	5	41	18.4	18.4	18.4	3	3	5	3	3	3	3	3	3	3	3	5	3
FERM domain-containing protein 8	FRMD8	Putative interactor	27.8038	27.7454	27.3799	27.8209	27.5318	27.4139	27.8377	27.7201	27.6246	27.6549	27.7301	27.5992	0.0752175	-0.0556999	0.60666	0.720656	0.0844068	FALSE	0.777956	0.865512	-0.0541721	FALSE	6633	0	35.145	51.217	464	5	5	5	47	20.5	20.5	20.5	3	4	3	4	4	3	5	5	5	3	4	3	4
Fucose mutarotase	FUOM	Putative interactor	28.8218	28.6781	28.5524	28.955	29.4001	29.417	29.4477	29.2958	29.018	28.6883	29.2646	29.2726	0.576291	0.584306	0.0255659	0.120398	0.569697	FALSE	0.0436284	0.163187	0.573245	FALSE	60	0	23.829	16.765	154	5	5	5	38	63.6	63.6	63.6	3	2	2	3	4	4	3	4	5	3	2	2	3
Alpha-(1,6)-fucosyltransferase	FUT8	Putative interactor	27.3492	27.2911	27.0598	27.6012	27.3039	27.3563	26.8956	NA	26.9674	27.2387	26.932	27.4264	-0.30673	0.187717	0.0624243	0.182442	-0.301861	FALSE	0.215655	0.383527	0.187112	FALSE	6610	0	20.216	66.515	575	5	5	5	37	16.7	16.7	16.7	2	4	2	4	3	3	2	1	2	2	4	2	4
Fizzy-related protein homolog	FZR1	Putative interactor	NA	27.9472	27.2174	NA	27.6962	27.5592	27.1992	27.5763	27.9445	27.628	27.6052	27.6293	-0.0227606	0.00135567	0.985289	0.99074	-0.00898108	FALSE	0.921535	0.953277	0.0453917	FALSE	7973	0	15.101	55.179	496	5	5	5	28	19.2	19.2	19.2	1	3	2	1	4	3	3	2	2	1	3	2	1
GATA zinc finger domain-containing protein 1	GATAD1	Putative interactor	29.1987	29.258	29.01	29.3553	29.0502	29.1692	29.1678	29.2142	29.3795	29.1594	29.2568	29.1971	0.097369	0.0376657	0.376365	0.527106	0.0982959	FALSE	0.77241	0.861616	0.0359891	FALSE	5409	0	30.157	28.69	269	5	5	5	47	29.7	29.7	29.7	3	2	3	3	3	4	3	5	2	3	2	3	3
Glutamyl-tRNA(Gln) amidotransferase subunit C, mitochondrial	GATC	Putative interactor	30.6129	30.5959	30.1794	30.5605	30.6823	30.3995	31.0105	30.6271	30.2896	30.4762	30.6725	30.552	0.196295	0.0758539	0.520066	0.649357	0.179675	FALSE	0.638645	0.763157	0.0846753	FALSE	207	0	38.653	18.606	168	6	6	5	135	54.8	54.8	44	6	6	4	5	6	5	6	4	6	6	6	4	5
Ganglioside-induced differentiation-associated protein 2	GDAP2	Putative interactor	27.9029	27.6917	27.5242	27.6378	27.6225	27.7216	27.3591	27.6966	27.4325	27.7146	27.5035	27.6613	-0.211112	-0.0533305	0.234202	0.391151	-0.21017	FALSE	0.72251	0.824695	-0.0456384	FALSE	7473	0	7.4092	56.224	497	5	5	5	26	17.7	17.7	17.7	4	1	2	2	2	2	2	3	2	4	1	2	2
Glycerophosphodiester phosphodiesterase 1	GDE1	Putative interactor	NA	27.9794	NA	NA	27.6757	NA	28.4585	27.8456	28.3242	27.9794	28.2325	27.6757	0.253099	-0.303739	NA	NA	NA	FALSE	NA	NA	NA	FALSE	7533	0	41.194	37.718	331	5	5	5	27	22.1	22.1	22.1	1	2	2	3	2	1	2	3	2	1	2	2	3
Gem-associated protein 8	GEMIN8	Putative interactor	27.276	27.7176	27.5734	27.5884	27.7	27.9574	NA	NA	NA	27.5338	NA	27.757	NA	0.223184	NA	NA	NA	FALSE	0.255509	0.426091	0.226289	FALSE	7432	0	9.5981	28.636	242	5	5	5	19	19	19	19	4	2	3	3	2	2	1	0	1	4	2	3	3
Guanine nucleotide-binding protein subunit alpha-11	GNA11	Putative interactor	30.631	30.5259	30.393	30.7664	30.8547	31.0068	30.2186	30.1639	30.6673	30.5199	30.3681	30.8794	-0.151802	0.359541	0.414473	0.560138	-0.166719	FALSE	0.0216922	0.118104	0.359374	FALSE	1844	0	41.497	42.123	359	9	7	5	69	36.2	27.6	21.7	5	4	4	7	6	4	5	6	7	4	3	3	5
Glycosylphosphatidylinositol anchor attachment 1 protein	GPAA1	Putative interactor	28.7363	NA	28.3048	28.7735	29.22	28.9545	28.7661	29.0463	29.0797	28.5366	28.9708	28.9944	0.434121	0.45773	0.249823	0.406084	0.443498	FALSE	0.226367	0.396162	0.462062	FALSE	539	0	10.786	67.622	621	5	5	5	47	9.3	9.3	9.3	3	1	4	4	4	3	3	3	3	3	1	4	4
GPALPP motifs-containing protein 1	GPALPP1	Putative interactor	28.4478	28.235	NA	NA	27.8935	27.4499	27.9845	27.5719	27.9016	28.3453	27.83	27.6887	-0.515306	-0.656619	0.0527994	0.167611	-0.522103	FALSE	0.158675	0.323622	-0.669682	FALSE	4829	0	21.035	38.141	340	5	5	5	23	17.6	17.6	17.6	3	4	1	1	4	3	2	2	3	3	4	1	1
Golgi pH regulator B;Golgi pH regulator A	GPR89B;GPR89A	Putative interactor	29.052	28.9868	29.0782	29.1105	29.0593	29.2674	28.8724	28.9767	28.99	29.0395	28.9473	29.1485	-0.0921649	0.108985	0.12128	0.260763	-0.0926073	FALSE	0.224574	0.393865	0.106749	FALSE	121	0	92.719	52.916	455	5	5	5	56	17.1	17.1	17.1	2	2	3	4	5	5	5	4	4	2	2	3	4
GRAM domain-containing protein 1A	GRAMD1A	Putative interactor	26.3191	NA	NA	NA	NA	NA	NA	NA	26.2531	26.3191	26.2531	NA	-0.0659503	NA	NA	NA	NA	FALSE	NA	NA	NA	FALSE	5777	0	8.551	80.679	724	5	5	5	12	10.1	10.1	10.1	2	2	2	0	0	1	1	3	2	2	2	2	0
Glutamate receptor-interacting protein 1	GRIP1	Putative interactor	NA	NA	NA	NA	NA	NA	NA	24.7352	NA	NA	24.7352	NA	NA	NA	NA	NA	NA	FALSE	NA	NA	NA	FALSE	8229	0.00013201	3.9636	122.42	1128	5	5	5	7	10.1	10.1	10.1	1	0	1	0	1	0	1	2	0	1	0	1	0
Serine/threonine-protein kinase haspin	GSG2	Putative interactor	NA	NA	NA	27.4646	27.5216	NA	NA	NA	NA	NA	NA	27.4934	NA	NA	NA	NA	NA	FALSE	NA	NA	NA	FALSE	5372	0	5.2333	88.494	798	5	5	5	12	11.5	11.5	11.5	1	1	1	2	2	2	0	2	2	1	1	1	2
Maleylacetoacetate isomerase	GSTZ1	Putative interactor	31.2967	31.1962	31.4837	31.2577	31.3449	31.4294	31.4143	31.3057	31.3043	31.3305	31.3424	31.3457	0.011865	0.0152171	0.874543	0.919565	0.0158987	FALSE	0.861305	0.916113	0.0184768	FALSE	603	0	23.408	24.212	216	5	5	5	90	26.9	26.9	26.9	4	4	4	4	4	5	4	4	4	4	4	4	4
General transcription factor IIH subunit 4	GTF2H4	Putative interactor	28.6808	28.8222	28.9567	28.5195	28.3287	28.7652	28.6258	28.7541	28.7965	28.8243	28.7273	28.5489	-0.0969782	-0.27537	0.384387	0.534703	-0.0943954	FALSE	0.145126	0.30715	-0.282094	FALSE	5573	0	11.731	52.186	462	5	5	5	42	16.7	16.7	16.7	4	2	3	2	3	3	4	3	2	4	2	3	2
Transcription factor IIIA	GTF3A	Putative interactor	29.5099	29.5975	NA	29.5118	29.6791	29.7851	29.2821	29.4016	29.0412	29.5543	29.2493	29.663	-0.305031	0.108669	0.0851367	0.213455	-0.312036	FALSE	0.334863	0.50165	0.104977	FALSE	5557	0	22.948	41.514	365	5	5	5	56	26	26	26	4	5	1	3	3	5	4	3	4	4	5	1	3
Guanylate kinase	GUK1	Putative interactor	30.102	30.3485	30.2026	29.8121	29.9168	30.4997	29.9824	29.8669	30.0578	30.2212	29.9711	30.1092	-0.250101	-0.112087	0.05511	0.170762	-0.24866	FALSE	0.584178	0.720804	-0.141468	FALSE	3645	0	25.705	21.725	197	5	5	5	56	40.1	40.1	40.1	4	3	4	5	4	5	4	5	3	4	3	4	5
Beta-glucuronidase	GUSB	Putative interactor	27.979	27.9336	28.0338	27.6918	NA	28.1438	28.4469	28.2502	28.1564	27.9827	28.2896	27.9355	0.306943	-0.0472531	0.0592813	0.17763	0.302394	FALSE	0.823747	0.894079	-0.0643048	FALSE	1302	0	17.135	74.731	651	5	5	5	39	16.7	16.7	16.7	3	2	4	4	1	3	2	3	3	3	2	4	4
Histone H2A.V;Histone H2A.Z	H2AFV;H2AFZ	Putative interactor	35.136	35.0596	35.012	35.0995	35.1897	34.8345	34.719	34.8932	35.6515	35.0701	35.1473	35.0489	0.0771967	-0.0211659	0.954033	0.972041	0.01871	FALSE	0.822962	0.893714	-0.0279804	FALSE	1355	0	172.65	13.509	128	7	5	5	744	60.2	53.1	53.1	6	6	6	7	6	6	6	6	6	4	4	4	5
Intracellular hyaluronan-binding protein 4	HABP4	Putative interactor	28.5393	28.5869	28.5919	28.9037	28.9151	28.9795	28.4129	28.5675	28.6288	28.5729	28.5392	28.9331	-0.0336537	0.360248	0.633678	0.741675	-0.0362906	FALSE	0.000427537	0.0410164	0.360055	TRUE	3895	0	30.503	45.785	413	5	5	5	56	22.5	22.5	22.5	4	4	3	4	4	3	3	3	4	4	4	3	4
Probable ATP-dependent DNA helicase HFM1	HFM1	Putative interactor	NA	27.7152	NA	NA	NA	27.8045	NA	NA	NA	27.7152	NA	27.8045	NA	0.0892372	NA	NA	NA	FALSE	NA	NA	NA	FALSE	53	0.0092028	1.5069	162.61	1435	5	5	5	12	4	4	4	2	1	1	2	3	1	0	0	0	2	1	1	2
Histidine triad nucleotide-binding protein 2, mitochondrial	HINT2	Putative interactor	32.6628	32.5435	32.5705	32.5355	32.2462	32.3508	32.9507	32.5299	32.7547	32.5932	32.7553	32.3825	0.162098	-0.210663	0.335502	0.489656	0.152814	FALSE	0.111087	0.264892	-0.214748	FALSE	6568	0	63.372	17.162	163	5	5	5	179	52.1	52.1	52.1	4	5	5	5	5	5	5	5	5	4	5	5	5
Zinc finger protein 40	HIVEP1	Putative interactor	NA	NA	NA	NA	NA	NA	NA	24.8169	NA	NA	24.8169	NA	NA	NA	NA	NA	NA	FALSE	NA	NA	NA	FALSE	1527	0.00025813	3.4117	296.86	2718	5	5	5	6	2.9	2.9	2.9	1	0	0	1	0	0	2	2	0	1	0	0	1
Transcription factor HIVEP2	HIVEP2	Putative interactor	NA	NA	NA	NA	NA	NA	NA	NA	25.4144	NA	25.4144	NA	NA	NA	NA	NA	NA	FALSE	NA	NA	NA	FALSE	1897	0.00026001	3.5913	269.05	2446	5	5	5	6	4.9	4.9	4.9	0	0	1	2	1	0	1	1	2	0	0	1	2
Non-histone chromosomal protein HMG-14	HMGN1	Putative interactor	31.9132	31.9249	31.6486	31.5945	31.751	31.6653	31.224	31.8884	31.5255	31.8344	31.5716	31.6717	-0.262791	-0.162736	0.279269	0.435217	-0.282909	FALSE	0.215631	0.383527	-0.158638	FALSE	1223	0	263.23	10.659	100	5	5	5	75	50	50	50	4	5	4	4	4	3	4	3	4	4	5	4	4
HMG domain-containing protein 4	HMGXB4	Putative interactor	26.9887	27.2851	27.6576	26.7712	27.5552	27.9823	27.4483	27.432	27.9598	27.3365	27.6349	27.5188	0.298384	0.182322	0.309085	0.465348	0.302891	FALSE	0.77534	0.863544	0.125793	FALSE	7757	0	28.504	65.711	601	5	5	5	42	15.1	15.1	15.1	3	3	4	4	2	1	2	4	2	3	3	4	4
Homeobox protein Hox-A13	HOXA13	Putative interactor	28.7034	28.6214	28.8311	29.238	29.3311	29.2198	28.9432	28.9356	28.9515	28.7212	28.9434	29.2638	0.222228	0.542581	0.065659	0.188022	0.224808	FALSE	0.00369706	0.0627104	0.544347	FALSE	1888	0	29.169	39.726	388	6	5	5	50	32.2	29.9	29.9	2	2	2	3	3	4	3	3	2	2	2	2	3
Homeobox protein Hox-A5	HOXA5	Putative interactor	26.1943	26.5502	NA	26.1173	26.3715	26.5838	26.1741	26.1559	26.3896	26.3832	26.2438	26.37	-0.139354	-0.0131501	0.590698	0.708936	-0.132374	FALSE	0.953127	0.972974	-0.0147159	FALSE	1659	0	42.08	29.345	270	5	5	5	34	39.3	39.3	39.3	3	3	1	3	4	4	3	4	4	3	3	1	3
Hippocalcin-like protein 1	HPCAL1	Putative interactor	28.7008	28.3528	28.8706	29.0557	28.9436	28.9764	29.1074	29.035	29.2186	28.6571	29.1223	28.9926	0.465171	0.335506	0.0748847	0.200151	0.478923	FALSE	0.142564	0.304042	0.350472	FALSE	2010	0	15.84	22.313	193	5	5	5	73	30.1	30.1	30.1	4	2	3	5	3	3	5	5	4	4	2	3	5
Heat shock factor-binding protein 1	HSBP1	Putative interactor	31.7501	31.9099	31.3654	31.8137	31.9314	31.8575	31.3747	31.5238	32.2127	31.6927	31.7519	31.8684	0.0591613	0.17562	0.930508	0.958186	0.0285978	FALSE	0.355703	0.521994	0.192408	FALSE	842	0	323.31	8.5435	76	5	5	5	113	81.6	81.6	81.6	4	4	4	4	4	5	4	4	4	4	4	4	4
Iron-sulfur cluster co-chaperone protein HscB, mitochondrial	HSCB	Putative interactor	28.1598	NA	28.2115	28.399	28.2824	27.9714	28.9534	28.4948	28.3701	28.1859	28.6285	28.2286	0.442624	0.0427491	0.138508	0.281759	0.420415	FALSE	0.827538	0.896525	0.0319461	FALSE	4790	0	14.508	27.422	235	5	5	5	42	33.6	33.6	33.6	2	2	3	4	2	4	5	5	3	2	2	3	4
Intraflagellar transport protein 25 homolog	HSPB11	Putative interactor	28.6059	NA	28.3095	28.7568	28.3032	28.4252	28.6072	28.7355	28.8555	28.4653	28.7363	28.5081	0.271004	0.0427779	0.277765	0.434147	0.275045	FALSE	0.86636	0.919631	0.0373936	FALSE	8296	0	18.903	16.297	144	5	5	5	37	36.1	36.1	36.1	1	1	1	2	3	4	2	4	3	1	1	1	2
Interferon gamma receptor 1	IFNGR1	Putative interactor	NA	NA	NA	27.6438	NA	NA	27.3273	27.1837	27.2965	NA	27.2705	27.6438	NA	NA	NA	NA	NA	FALSE	NA	NA	NA	FALSE	1514	0	14.77	54.404	489	5	5	5	23	24.5	24.5	24.5	1	1	1	3	1	2	2	4	2	1	1	1	3
Intraflagellar transport protein 46 homolog	IFT46	Putative interactor	29.2139	29.0031	29.4299	29.0123	28.7529	29.0178	29.1493	29.1214	28.7854	29.2262	29.0279	28.9329	-0.198232	-0.293318	0.310956	0.467343	-0.196934	FALSE	0.137015	0.297426	-0.28799	FALSE	7190	0	16.011	34.285	304	5	5	5	41	30.9	30.9	30.9	3	5	4	4	2	5	4	4	4	3	5	4	4
Intraflagellar transport protein 52 homolog	IFT52	Putative interactor	26.9403	27.2833	NA	NA	26.7294	27.1953	26.9175	27.1157	27.1391	27.122	27.0608	26.981	-0.061203	-0.14095	0.807928	0.873784	-0.0544028	FALSE	0.66068	0.78022	-0.149508	FALSE	8180	0	13.251	49.706	437	5	5	5	26	18.8	18.8	18.8	4	4	2	0	2	2	2	2	2	4	4	2	0
Intraflagellar transport protein 88 homolog	IFT88	Putative interactor	26.6598	NA	NA	NA	NA	NA	NA	NA	NA	26.6598	NA	NA	NA	NA	NA	NA	NA	FALSE	NA	NA	NA	FALSE	3097	0.0029575	2.235	94.269	833	5	5	5	8	11.9	11.9	11.9	1	3	2	0	0	1	0	0	1	1	3	2	0
Alpha-internexin	INA	Putative interactor	27.2209	NA	26.756	27.5682	NA	NA	NA	NA	NA	27.0071	NA	27.5682	NA	0.561092	NA	NA	NA	FALSE	NA	NA	NA	FALSE	3603	0	12.213	55.39	499	8	5	5	20	19.6	14.8	14.8	5	4	5	6	3	4	4	4	4	3	1	2	3
SOSS complex subunit C	INIP	Putative interactor	29.3653	29.8802	30.0623	29.5209	29.3939	29.4958	29.4683	29.4102	29.4902	29.7982	29.4566	29.4713	-0.34159	-0.326978	0.271687	0.427757	-0.312981	FALSE	0.286793	0.459735	-0.299013	FALSE	7269	0	56.51	11.425	104	5	5	5	76	79.8	79.8	79.8	4	4	3	2	4	4	5	3	3	4	4	3	2
DNA helicase INO80	INO80	Putative interactor	NA	NA	NA	NA	NA	NA	NA	26.5545	NA	NA	26.5545	NA	NA	NA	NA	NA	NA	FALSE	NA	NA	NA	FALSE	7936	0.00013373	4.4371	176.75	1556	5	5	5	9	6	6	6	0	0	1	1	2	1	0	2	1	0	0	1	1
Importin-13	IPO13	Putative interactor	NA	26.9741	NA	27.2603	26.6353	26.9516	NA	26.8182	27.1216	26.9741	26.9779	26.9715	0.00377061	-0.00255577	NA	NA	NA	FALSE	NA	NA	NA	FALSE	952	0	13.373	108.19	963	5	5	5	20	9	9	9	1	2	1	3	3	2	0	3	3	1	2	1	3
Iron-sulfur cluster assembly 2 homolog, mitochondrial	ISCA2	Putative interactor	29.0399	28.8954	28.8964	29.1763	29.1206	28.9219	29.5767	29.1642	29.1424	28.9455	29.3087	29.077	0.36316	0.131504	0.119552	0.258288	0.350533	FALSE	0.241902	0.412356	0.129049	FALSE	4615	0	13.183	16.476	154	5	5	5	56	37.7	37.7	37.7	3	3	3	4	4	4	5	4	4	3	3	3	4
Protein jagged-2	JAG2	Putative interactor	NA	24.4346	24.8856	NA	NA	NA	NA	NA	NA	24.6777	NA	NA	NA	NA	NA	NA	NA	FALSE	NA	NA	NA	FALSE	8074	0	5.647	133.37	1238	5	5	5	12	7.8	7.8	7.8	1	2	2	2	1	2	0	3	0	1	2	2	2
Junctional adhesion molecule C	JAM3	Putative interactor	29.6243	29.9254	29.8225	29.8631	30.0721	30.0426	29.961	29.9997	29.9323	29.796	29.9646	29.9955	0.16854	0.199469	0.183616	0.33554	0.173625	FALSE	0.146149	0.308307	0.201903	FALSE	6567	0	88.935	35.02	310	5	5	5	93	23.5	23.5	23.5	5	4	5	4	4	4	3	4	4	5	4	5	4
Junction-mediating and -regulatory protein	JMY	Putative interactor	28.1101	28.2233	28.6674	28.0782	28.4135	27.5926	28.5122	27.8174	28.3225	28.3542	28.246	28.0665	-0.108228	-0.287711	0.687776	0.781881	-0.116265	FALSE	0.36134	0.528029	-0.305517	FALSE	5062	0	11.548	111.44	988	5	5	5	36	7.4	7.4	7.4	3	2	5	3	4	3	4	3	2	3	2	5	3
Lysine-specific demethylase 8	KDM8	Putative interactor	NA	26.754	NA	NA	NA	NA	NA	NA	NA	26.754	NA	NA	NA	NA	NA	NA	NA	FALSE	NA	NA	NA	FALSE	4943	0	6.1465	47.27	416	5	5	5	8	24.3	24.3	24.3	0	3	1	0	2	0	1	0	2	0	3	1	0
Protein KIAA0100	KIAA0100	Putative interactor	NA	NA	NA	NA	NA	NA	NA	25.6333	NA	NA	25.6333	NA	NA	NA	NA	NA	NA	FALSE	NA	NA	NA	FALSE	3359	0.00013362	4.4059	253.7	2235	5	5	5	6	3.7	3.7	3.7	0	0	0	0	2	1	2	2	1	0	0	0	0
Uncharacterized protein KIAA0930	KIAA0930	Putative interactor	26.9637	27.3008	27.4672	27.017	27.0431	27.6313	NA	26.9051	NA	27.2587	26.9051	27.2595	-0.353682	0.00074848	NA	NA	NA	FALSE	0.959978	0.976376	-0.0133824	FALSE	4151	0	9.6231	45.794	404	5	5	5	45	17.6	17.6	17.6	2	3	3	2	3	3	2	5	1	2	3	3	2
Uncharacterized protein KIAA1211	KIAA1211	Putative interactor	25.798	26.2346	NA	25.7633	25.926	26.2313	NA	NA	25.1595	26.0327	25.1595	25.9867	-0.873233	-0.0459928	NA	NA	NA	FALSE	0.884993	0.93195	-0.0427507	FALSE	4402	0	8.4188	136.76	1233	5	5	5	19	7.1	7.1	7.1	2	1	1	2	2	1	2	1	1	2	1	1	2
UPF0606 protein KIAA1549	KIAA1549	Putative interactor	24.6368	NA	NA	NA	NA	NA	24.9956	NA	NA	24.6368	24.9956	NA	0.358817	NA	NA	NA	NA	FALSE	NA	NA	NA	FALSE	7110	0	6.5877	210.75	1950	5	5	5	15	4.1	4.1	4.1	2	1	2	1	2	2	1	1	1	2	1	2	1
Uncharacterized protein KIAA1958	KIAA1958	Putative interactor	NA	27.0495	NA	NA	NA	27.2209	NA	NA	NA	27.0495	NA	27.2209	NA	0.171471	NA	NA	NA	FALSE	NA	NA	NA	FALSE	5047	0	6.7526	79.211	716	5	5	5	21	17.2	17.2	17.2	2	2	3	2	2	3	1	1	2	2	2	3	2
Kinesin heavy chain isoform 5A	KIF5A	Putative interactor	NA	NA	NA	NA	26.2594	26.5845	26.0105	NA	26.6431	NA	26.3612	26.4311	NA	NA	NA	NA	NA	FALSE	NA	NA	NA	FALSE	3042	0	36.508	117.38	1032	15	5	5	21	18.7	7.7	7.7	6	9	9	9	11	10	10	11	8	0	2	2	3
Kinesin light chain 3	KLC3	Putative interactor	27.4567	27.2975	26.847	NA	NA	NA	NA	NA	NA	27.2227	NA	NA	NA	NA	NA	NA	NA	FALSE	NA	NA	NA	FALSE	4250	0	13.142	55.364	504	7	5	5	19	18.5	13.9	13.9	5	5	5	4	3	3	3	3	4	3	3	3	2
Krueppel-like factor 16	KLF16	Putative interactor	27.5787	27.6557	NA	27.5057	27.4613	27.6112	27.1118	27.1933	27.5606	27.6177	27.3021	27.5275	-0.315573	-0.0902238	0.132448	0.274231	-0.328604	FALSE	0.222774	0.391768	-0.0910879	FALSE	6580	0	23.028	25.43	252	5	5	5	36	42.1	42.1	42.1	3	4	0	2	4	4	4	4	3	3	4	0	2
Krueppel-like factor 3	KLF3	Putative interactor	26.658	26.4765	26.9505	26.6014	26.7004	26.3335	26.9995	26.9926	27.3298	26.7083	27.1161	26.5533	0.407732	-0.155055	0.0836559	0.211817	0.412291	FALSE	0.445406	0.60525	-0.149872	FALSE	2519	0	8.9519	38.828	345	5	5	5	37	16.5	16.5	16.5	3	4	4	3	4	2	2	2	2	3	4	4	3
Histone-lysine N-methyltransferase 2B	KMT2B	Putative interactor	27.4412	27.3759	26.9738	NA	26.7582	NA	NA	NA	26.805	27.2779	26.805	26.7582	-0.472922	-0.51969	NA	NA	NA	FALSE	NA	NA	NA	FALSE	7981	0	13.464	293.51	2715	6	5	5	21	4	3.7	3.7	3	4	4	2	3	2	1	2	2	3	4	3	1
Keratin, type I cytoskeletal 18	KRT18	Putative interactor	NA	NA	25.9861	26.2896	26.4804	26.5139	NA	26.4661	NA	25.9861	26.4661	26.4313	0.480006	0.445211	NA	NA	NA	FALSE	NA	NA	NA	FALSE	1239	0	27.372	48.057	430	7	7	5	25	30.2	30.2	25.3	0	0	1	2	4	4	2	3	3	0	0	1	2
Lysosome-associated membrane glycoprotein 2	LAMP2	Putative interactor	31.1872	31.0475	31.3388	31.9277	32.0626	31.7103	30.6929	31.0626	31.3478	31.1961	31.059	31.9074	-0.137107	0.711339	0.509059	0.640148	-0.156765	FALSE	0.00656975	0.0763635	0.709028	FALSE	1463	0	8.2754	44.96	410	5	5	5	43	18.5	18.5	18.5	3	2	2	4	3	4	3	3	3	3	2	2	4
Ragulator complex protein LAMTOR3	LAMTOR3	Putative interactor	32.2029	31.9149	32.0126	31.9699	32.1368	31.9847	31.6707	31.6508	31.7306	32.0485	31.6845	32.0325	-0.364025	-0.0160148	0.0424886	0.149948	-0.359421	FALSE	0.903875	0.942399	-0.0130058	FALSE	7767	0	25.415	13.623	124	5	5	5	110	49.2	49.2	49.2	3	2	4	2	2	4	3	3	3	3	2	4	2
Ragulator complex protein LAMTOR5	LAMTOR5	Putative interactor	33.2128	33.0162	33.0385	33.2452	33.4283	33.4573	32.6227	33.1364	33.0876	33.0919	32.9668	33.3799	-0.125104	0.288088	0.490665	0.624991	-0.140231	FALSE	0.0342612	0.144055	0.287788	FALSE	573	0	163.31	9.6138	91	5	5	5	182	96.7	96.7	96.7	5	4	4	5	4	5	5	5	5	5	4	4	5
tRNA wybutosine-synthesizing protein 4	LCMT2	Putative interactor	28.028	27.8561	27.8459	27.2439	27.379	27.1361	26.9045	27.13	27.2563	27.9125	27.1042	27.2564	-0.808288	-0.656012	0.0052116	0.0689241	-0.813085	FALSE	0.00224986	0.0556269	-0.65699	FALSE	659	0	12.099	75.601	686	5	5	5	36	12.2	12.2	12.2	5	3	3	2	2	2	2	5	2	5	3	3	2
Lymphoid enhancer-binding factor 1	LEF1	Putative interactor	28.5516	28.7444	28.3704	27.7593	28.2898	28.2574	27.8808	27.6547	28.047	28.5635	27.8697	28.1217	-0.693797	-0.441811	0.0114937	0.0865888	-0.694597	FALSE	0.101746	0.25328	-0.453298	FALSE	7851	0	23.685	44.2	399	6	6	5	57	24.1	24.1	20.8	5	4	3	2	3	2	3	2	2	5	4	3	2
Galectin-3	LGALS3	Putative interactor	30.346	30.1903	30.1219	29.6296	29.5946	29.0974	29.6407	29.7006	30.1635	30.2225	29.8545	29.4602	-0.36801	-0.762318	0.132244	0.274102	-0.384468	FALSE	0.0323918	0.140317	-0.778853	FALSE	1592	0	11.452	26.152	250	5	5	5	45	22.4	22.4	22.4	4	4	4	2	2	2	5	4	4	4	4	4	2
DNA ligase 4	LIG4	Putative interactor	NA	NA	NA	NA	25.5786	NA	NA	NA	NA	NA	NA	25.5786	NA	NA	NA	NA	NA	FALSE	NA	NA	NA	FALSE	2262	0	12.172	103.97	911	5	5	5	14	9.2	9.2	9.2	0	1	3	1	1	2	1	1	1	0	1	3	1
LIM and calponin homology domains-containing protein 1	LIMCH1	Putative interactor	NA	NA	NA	NA	NA	23.9939	NA	NA	NA	NA	NA	23.9939	NA	NA	NA	NA	NA	FALSE	NA	NA	NA	FALSE	8036	0.00013437	4.5719	121.87	1083	5	5	5	6	7.6	7.6	7.6	0	0	0	0	2	2	1	1	0	0	0	0	0
Protein lin-7 homolog C	LIN7C	Putative interactor	30.4206	30.602	30.4264	30.5627	30.4158	30.4537	29.8596	30.1119	30.3596	30.4855	30.1248	30.4788	-0.360761	-0.00676548	0.108003	0.243655	-0.372669	FALSE	0.943339	0.967978	-0.00563103	FALSE	7329	0	107.44	21.834	197	10	5	5	88	54.3	32.5	32.5	6	9	8	6	8	8	7	6	5	4	5	5	4
LON peptidase N-terminal domain and RING finger protein 2	LONRF2	Putative interactor	NA	NA	NA	NA	25.2767	NA	NA	NA	NA	NA	NA	25.2767	NA	NA	NA	NA	NA	FALSE	NA	NA	NA	FALSE	3670	0	5.1155	83.653	754	5	5	5	8	11.8	11.8	11.8	1	0	0	2	2	2	0	0	2	1	0	0	2
Lysophospholipid acyltransferase LPCAT4	LPCAT4	Putative interactor	28.8519	28.6619	NA	NA	NA	28.6359	28.5281	28.6232	28.7816	28.76	28.6481	28.6359	-0.11192	-0.12417	0.441362	0.582341	-0.112605	FALSE	NA	NA	NA	FALSE	4074	0	19.722	57.218	524	5	5	5	22	22.9	22.9	22.9	2	3	1	1	0	3	5	3	2	2	3	1	1
Leucine-rich repeat-containing protein 20	LRRC20	Putative interactor	NA	26.041	NA	NA	NA	NA	NA	NA	NA	26.041	NA	NA	NA	NA	NA	NA	NA	FALSE	NA	NA	NA	FALSE	5286	0	21.526	20.509	184	5	5	5	20	47.3	47.3	47.3	1	2	1	1	2	4	1	3	3	1	2	1	1
U6 snRNA-associated Sm-like protein LSm1	LSM1	Putative interactor	30.7875	30.6316	30.6236	30.5098	30.2813	30.8418	31.1841	31.1017	31.094	30.6829	31.1272	30.5628	0.444277	-0.120083	0.00478585	0.0665898	0.445695	FALSE	0.495727	0.647885	-0.136598	FALSE	439	0	36.234	15.179	133	5	5	5	87	30.1	30.1	30.1	5	5	4	4	4	4	4	4	4	5	5	4	4
Complex III assembly factor LYRM7	LYRM7	Putative interactor	30.7231	30.8457	30.5641	30.2891	30.6718	30.4701	30.1242	30.2627	30.4294	30.7155	30.2775	30.4855	-0.438021	-0.230063	0.0219427	0.112889	-0.438845	FALSE	0.169866	0.334063	-0.233953	FALSE	4010	0	67.783	11.955	104	5	5	5	90	41.3	41.3	41.3	5	4	4	4	4	4	4	4	5	5	4	4	4
MAD2L1-binding protein	MAD2L1BP	Putative interactor	27.4007	27.9731	NA	27.0567	27.1424	27.6703	26.8801	27.5503	27.4876	27.7151	27.336	27.3162	-0.37909	-0.398868	0.393357	0.542767	-0.380897	FALSE	0.373074	0.539101	-0.3971	FALSE	3425	0	21.753	31.051	274	5	5	5	46	36.9	36.9	36.9	3	2	2	2	3	2	3	3	3	3	2	2	2
Mannosyl-oligosaccharide 1,2-alpha-mannosidase IB	MAN1A2	Putative interactor	28.3772	28.3495	28.0157	28.4219	28.1227	27.9747	27.9621	27.5838	27.7184	28.2565	27.7633	28.1853	-0.493204	-0.0712856	0.0373903	0.141287	-0.492697	FALSE	0.693878	0.80158	-0.0743628	FALSE	680	0	15.487	73.003	641	5	5	5	48	12.3	12.3	12.3	3	4	3	3	5	3	4	3	3	3	4	3	3
Alpha-mannosidase 2x	MAN2A2	Putative interactor	NA	NA	NA	29.3176	NA	29.0108	28.8355	NA	NA	NA	28.8355	29.1723	NA	NA	NA	NA	NA	FALSE	NA	NA	NA	FALSE	2228	0	9.5041	130.54	1150	6	5	5	15	10.4	9.7	9.7	1	1	1	3	1	4	3	2	2	1	1	1	2
Mitogen-activated protein kinase 12	MAPK12	Putative interactor	30.0212	29.6529	29.7688	29.0347	29.2408	29.1623	29.5103	29.327	29.4715	29.8226	29.4384	29.1484	-0.384211	-0.674191	0.0538956	0.168603	-0.378044	FALSE	0.0113782	0.0927263	-0.668378	FALSE	2413	0	67.39	41.94	367	5	5	5	68	20.7	20.7	20.7	3	3	4	3	3	3	3	3	5	3	3	4	3
Microtubule-associated protein RP/EB family member 3	MAPRE3	Putative interactor	NA	NA	NA	26.8311	26.8401	26.4165	NA	26.5162	26.5338	NA	26.525	26.709	NA	NA	NA	NA	NA	FALSE	NA	NA	NA	FALSE	8059	0.00013193	3.9454	31.982	281	8	5	5	18	24.2	20.3	20.3	3	2	2	6	5	5	5	5	6	1	0	0	3
Methyl-CpG-binding domain protein 2	MBD2	Putative interactor	27.3472	27.4492	27.4914	27.1804	27.5034	27.2692	26.4323	27.1203	27.1482	27.4305	26.936	27.3242	-0.494527	-0.106337	0.148322	0.292719	-0.52901	FALSE	0.373473	0.539544	-0.111598	FALSE	7666	0	15.731	43.254	411	6	5	5	33	19.5	16.5	16.5	4	4	4	5	5	4	3	5	4	3	3	3	4
Lysophospholipid acyltransferase 2	MBOAT2	Putative interactor	28.4674	28.4067	28.2611	28.9351	28.9863	29.0725	28.7478	28.998	28.7688	28.381	28.8427	28.9991	0.461766	0.618119	0.0120813	0.0884171	0.459808	FALSE	0.00199426	0.0549361	0.619571	FALSE	4419	0	80.7	59.526	520	5	5	5	51	17.3	17.3	17.3	3	2	3	3	3	2	3	3	4	3	2	3	3
Microspherule protein 1	MCRS1	Putative interactor	25.886	26.0805	NA	NA	26.0193	25.6802	NA	NA	NA	25.9865	NA	25.8597	NA	-0.126836	NA	NA	NA	FALSE	0.580197	0.717713	-0.133502	FALSE	5869	0	6.4626	51.803	462	5	5	5	19	14.1	14.1	14.1	2	5	2	1	2	2	1	1	2	2	5	2	1
MDS1 and EVI1 complex locus protein EVI1	MECOM	Putative interactor	26.8307	26.8605	NA	26.8182	26.8895	NA	NA	27.393	NA	26.8457	27.393	26.8543	0.547252	0.00858714	NA	NA	NA	FALSE	0.859135	0.915097	0.0082243	FALSE	2890	0	8.7472	118.27	1051	6	5	5	18	13	11.7	11.7	2	2	2	2	4	1	1	2	2	2	2	1	2
Mediator of RNA polymerase II transcription subunit 20	MED20	Putative interactor	29.736	29.8064	29.5015	29.5236	29.4246	29.8207	29.7941	29.7482	29.6399	29.6871	29.7289	29.5996	0.0417614	-0.0874761	0.685102	0.779604	0.0461075	FALSE	0.57726	0.71514	-0.0916938	FALSE	6994	0	34.718	23.222	212	5	5	5	88	33.5	33.5	33.5	3	4	5	3	3	4	3	3	4	3	4	5	3
Mediator of RNA polymerase II transcription subunit 26	MED26	Putative interactor	27.0792	27.3794	26.6786	NA	NA	NA	NA	NA	NA	27.0738	NA	NA	NA	NA	NA	NA	NA	FALSE	NA	NA	NA	FALSE	1056	0	15.79	65.446	600	5	5	5	22	14.8	14.8	14.8	2	3	2	0	2	2	3	3	2	2	3	2	0
Mediator of RNA polymerase II transcription subunit 29	MED29	Putative interactor	28.7792	28.8964	28.8212	29.0537	29.073	28.9772	28.8784	29.1841	28.8981	28.8331	28.9938	29.0352	0.160707	0.202127	0.253879	0.41038	0.154619	FALSE	0.0115349	0.0928511	0.202356	FALSE	7453	0	37.551	21.073	200	5	5	5	54	37	37	37	5	5	4	4	4	5	4	4	3	5	5	4	4
Multiple epidermal growth factor-like domains protein 8	MEGF8	Putative interactor	NA	NA	NA	NA	NA	NA	26.3636	NA	NA	NA	26.3636	NA	NA	NA	NA	NA	NA	FALSE	NA	NA	NA	FALSE	4587	0	12.457	303.1	2845	5	5	5	10	3.9	3.9	3.9	1	2	1	1	0	0	2	1	3	1	2	1	1
Methyltransferase-like protein 7A	METTL7A	Putative interactor	29.5321	29.6937	29.7403	30.877	31.0615	31.0376	30.0592	30.5464	30.7805	29.6581	30.4923	30.9943	0.834213	1.33626	0.0530088	0.167611	0.806671	FALSE	0.000103235	0.0261903	1.33669	TRUE	6974	0	15.443	28.319	244	5	5	5	64	27	27	27	3	2	3	5	5	5	4	5	4	3	2	3	5
Protein-methionine sulfoxide oxidase MICAL1	MICAL1	Putative interactor	NA	NA	26.4039	NA	NA	NA	27.2013	NA	NA	26.4039	27.2013	NA	0.79744	NA	NA	NA	NA	FALSE	NA	NA	NA	FALSE	5332	0	6.8866	117.87	1067	5	5	5	9	6.6	6.6	6.6	1	0	2	1	1	2	3	3	0	1	0	2	1
MIF4G domain-containing protein	MIF4GD	Putative interactor	27.3679	NA	27.089	27.6246	NA	NA	27.6756	27.521	NA	27.2352	27.6003	27.6246	0.365135	0.389355	0.180651	0.331858	0.369795	FALSE	NA	NA	NA	FALSE	109	0	13.685	25.423	222	5	5	5	22	30.2	30.2	30.2	4	1	2	3	1	1	3	3	1	4	1	2	3
Protein MIS12 homolog	MIS12	Putative interactor	27.9498	27.7633	27.9973	27.5941	27.8412	27.8689	27.7306	27.9117	27.6796	27.907	27.7775	27.7732	-0.129502	-0.13371	0.266187	0.422039	-0.129499	FALSE	0.298665	0.469448	-0.135407	FALSE	6735	0	16.465	24.14	205	5	5	5	53	38	38	38	4	2	4	3	3	5	4	4	2	4	2	4	3
Myeloid leukemia factor 1	MLF1	Putative interactor	26.332	NA	26.202	26.7724	26.4686	26.2205	26.477	26.4042	26.6795	26.2684	26.525	26.5049	0.256545	0.23644	0.0957005	0.22717	0.253246	FALSE	0.304297	0.473865	0.220191	FALSE	2530	0	37.805	30.627	268	5	5	5	38	34	34	34	3	1	2	2	2	3	5	3	2	3	1	2	2
Protein AF1q	MLLT11	Putative interactor	29.7443	29.8398	29.5617	29.8974	29.7547	29.7521	29.7288	30.0418	30.0797	29.7198	29.9584	29.803	0.238604	0.0831974	0.170207	0.319847	0.234821	FALSE	0.425268	0.589172	0.0861481	FALSE	3084	0	113.09	10.061	90	5	5	5	61	91.1	91.1	91.1	4	3	3	4	4	3	5	2	2	4	3	3	4
MLX-interacting protein	MLXIP	Putative interactor	27.5895	27.0205	27.1804	26.8103	26.9047	26.8883	27.3045	26.8531	26.9879	27.2838	27.0611	26.8684	-0.222677	-0.41544	0.37857	0.529525	-0.214951	FALSE	0.140908	0.303171	-0.395674	FALSE	7043	0	26.398	101.18	919	5	5	5	36	11	11	11	3	3	2	3	2	2	5	3	3	3	3	2	3
Max-binding protein MNT	MNT	Putative interactor	26.9197	26.9174	NA	NA	26.753	26.6634	26.9353	NA	26.601	26.9185	26.7778	26.7089	-0.140737	-0.209626	0.533518	0.661455	-0.150396	FALSE	0.133402	0.293189	-0.210321	FALSE	6244	0	10.332	62.299	582	5	5	5	26	12.4	12.4	12.4	2	3	2	0	2	2	2	3	4	2	3	2	0
DBH-like monooxygenase protein 1	MOXD1	Putative interactor	28.0946	28.1349	28.5606	27.873	28.0555	27.4304	28.3619	27.6137	27.5818	28.2792	27.8997	27.8094	-0.379483	-0.469825	0.252346	0.408701	-0.410875	FALSE	0.118836	0.275055	-0.477071	FALSE	4325	0	12.979	69.652	613	5	5	5	58	11.9	11.9	11.9	2	3	3	4	4	3	5	5	3	2	3	3	4
Mitochondrial pyruvate carrier 2	MPC2	Putative interactor	31.257	31.4175	31.335	31.1143	31.186	30.812	30.44	30.3142	30.5025	31.338	30.421	31.0463	-0.916987	-0.29166	0.000264048	0.0310867	-0.917607	TRUE	0.106041	0.258241	-0.299055	FALSE	1076	0	19.608	14.279	127	5	5	5	69	37	37	37	3	3	4	4	4	4	4	4	4	3	3	4	4
Protein Mpv17	MPV17	Putative interactor	NA	NA	28.8588	NA	29.4774	NA	29.2761	28.9661	30.0152	28.8588	29.4885	29.4774	0.629674	0.618618	NA	NA	NA	FALSE	NA	NA	NA	FALSE	2030	0	10.428	19.733	176	5	5	5	20	42.6	42.6	42.6	1	1	2	1	2	2	4	3	2	1	1	2	1
39S ribosomal protein L41, mitochondrial	MRPL41	Putative interactor	32.3416	32.2627	32.1824	32.5668	32.4768	32.3369	32.5641	32.4798	32.514	32.2637	32.5197	32.4633	0.256015	0.19956	0.015317	0.0977388	0.257062	FALSE	0.0794484	0.220446	0.197942	FALSE	4826	0	28.144	15.383	137	5	5	5	123	57.7	57.7	57.7	5	5	5	5	5	4	5	5	5	5	5	5	5
39S ribosomal protein L51, mitochondrial	MRPL51	Putative interactor	28.9583	28.8892	28.7435	29.0399	29.0413	29.0738	29.0719	28.7492	29.268	28.8664	29.0453	29.0518	0.178876	0.185364	0.393694	0.542882	0.166043	FALSE	0.0928949	0.240693	0.18803	FALSE	3777	0	23.328	15.095	128	5	5	5	50	32.8	32.8	32.8	3	2	3	4	3	2	4	4	3	3	2	3	4
28S ribosomal protein S11, mitochondrial	MRPS11	Putative interactor	30.6328	30.5934	30.5193	30.5449	30.5179	30.6217	30.1301	30.3707	30.251	30.5826	30.2539	30.5622	-0.328673	-0.0204205	0.0252314	0.119647	-0.331249	FALSE	0.678418	0.791239	-0.0203307	FALSE	2771	0	37.847	20.616	194	5	5	5	91	37.1	37.1	37.1	3	4	4	4	4	4	3	3	3	3	4	4	4
28S ribosomal protein S36, mitochondrial	MRPS36	Putative interactor	31.1141	31.2968	31.4183	31.3936	31.3822	31.4549	31.3178	31.3355	31.3227	31.2818	31.3253	31.4106	0.0435633	0.128803	0.635856	0.743493	0.0489192	FALSE	0.266373	0.438237	0.133823	FALSE	2770	0	47.659	11.466	103	5	5	5	137	58.3	58.3	58.3	5	5	5	5	5	5	5	5	5	5	5	5	5
Mdm2-binding protein	MTBP	Putative interactor	NA	NA	NA	NA	NA	NA	26.003	25.8098	25.9163	NA	25.9118	NA	NA	NA	NA	NA	NA	FALSE	NA	NA	NA	FALSE	5819	0	10.104	102.19	904	5	5	5	14	11	11	11	2	2	2	1	1	1	2	2	2	2	2	2	1
Mitochondrial fission regulator 2	MTFR2	Putative interactor	NA	NA	NA	26.4587	26.9378	26.657	26.4441	26.8829	26.7895	NA	26.7175	26.698	NA	NA	NA	NA	NA	FALSE	NA	NA	NA	FALSE	4241	0	23.981	43.384	385	5	5	5	27	13.5	13.5	13.5	0	1	1	4	4	2	3	4	3	0	1	1	4
Translation initiation factor IF-3, mitochondrial	MTIF3	Putative interactor	28.1893	28.3437	28.324	28.4585	28.3208	28.6308	28.3862	28.721	28.3992	28.2873	28.5106	28.4756	0.223363	0.188361	0.176532	0.326413	0.216468	FALSE	0.165869	0.330709	0.184386	FALSE	6823	0	14.463	31.725	278	5	5	5	47	35.6	35.6	35.6	3	3	3	3	4	3	5	3	2	3	3	3	3
Myotubularin-related protein 10	MTMR10	Putative interactor	26.4628	26.5283	26.3486	NA	26.5799	27.0576	NA	26.1905	NA	26.4485	26.1905	26.8384	-0.257948	0.389949	NA	NA	NA	FALSE	0.354054	0.52119	0.372169	FALSE	7461	0	9.5037	88.272	777	5	5	5	24	12.6	12.6	12.6	2	3	2	1	3	2	2	2	2	2	3	2	1
Myotubularin-related protein 14	MTMR14	Putative interactor	28.9462	28.5769	28.8006	28.6134	28.5895	29.2014	28.7975	29.0682	28.8152	28.7825	28.899	28.8303	0.11651	0.0478055	0.440416	0.581753	0.119023	FALSE	0.913228	0.94749	0.0268436	FALSE	5127	0	23.56	72.203	650	5	5	5	61	14.3	14.3	14.3	4	3	2	4	3	3	3	3	3	4	3	2	4
Mitochondrial ubiquitin ligase activator of NFKB 1	MUL1	Putative interactor	27.9242	27.9513	27.397	27.7953	28.1266	28.1405	27.871	27.8878	27.3628	27.779	27.7269	28.0294	-0.0521713	0.250346	0.850043	0.903844	-0.0503067	FALSE	0.295438	0.467049	0.263321	FALSE	5683	0	34.785	39.8	352	5	5	5	32	21.6	21.6	21.6	3	4	3	4	3	2	4	2	2	3	4	3	4
Histone H2A deubiquitinase MYSM1	MYSM1	Putative interactor	NA	NA	NA	NA	25.8836	NA	NA	NA	NA	NA	NA	25.8836	NA	NA	NA	NA	NA	FALSE	NA	NA	NA	FALSE	4039	0	10.588	95.031	828	5	5	5	11	10.1	10.1	10.1	0	1	1	1	2	1	3	1	1	0	1	1	1
Cytoplasmic protein NCK2	NCK2	Putative interactor	29.5811	29.0782	29.2352	29.3299	29.4833	29.5822	29.1584	29.4298	29.5131	29.3138	29.3749	29.4688	0.0611113	0.155073	0.727651	0.811976	0.0688989	FALSE	0.389737	0.554429	0.166936	FALSE	590	0	30.397	42.915	380	6	5	5	71	27.1	25	25	6	4	4	5	3	5	6	5	6	5	3	3	4
NADH dehydrogenase [ubiquinone] 1 alpha subcomplex subunit 11	NDUFA11	Putative interactor	29.2103	28.9388	28.9074	29.5584	29.608	29.3837	29.7645	29.7729	29.5101	29.0254	29.6875	29.5199	0.662144	0.49448	0.00701711	0.0733976	0.663639	FALSE	0.016718	0.105709	0.497853	FALSE	4715	0	13.829	14.852	141	5	5	5	82	44.7	44.7	44.7	4	4	4	4	4	4	5	4	4	4	4	4	4
NADH dehydrogenase [ubiquinone] 1 alpha subcomplex assembly factor 3	NDUFAF3	Putative interactor	31.1637	31.1601	31.2779	31.1899	31.335	31.4576	31.2996	31.3965	31.3517	31.2016	31.3498	31.3316	0.148234	0.130021	0.0404852	0.146492	0.148737	FALSE	0.240264	0.410227	0.126931	FALSE	6461	0	79.825	20.35	184	5	5	5	69	46.2	46.2	46.2	4	4	4	4	4	5	4	4	5	4	4	4	4
NADH dehydrogenase [ubiquinone] 1 alpha subcomplex assembly factor 5	NDUFAF5	Putative interactor	NA	26.9542	27.3331	27.6299	27.6424	27.5747	NA	27.4176	27.8198	27.1561	27.6327	27.6159	0.476614	0.459891	0.228106	0.384763	0.475057	FALSE	0.239602	0.409754	0.472	FALSE	3997	0	13.693	38.918	345	5	5	5	27	19.1	19.1	19.1	1	3	3	3	5	3	1	2	3	1	3	3	3
NADH dehydrogenase [ubiquinone] 1 beta subcomplex subunit 11, mitochondrial	NDUFB11	Putative interactor	30.3375	30.5432	30.3404	30.687	30.8557	30.653	30.4569	30.6433	30.598	30.4103	30.5682	30.7347	0.157919	0.324373	0.148536	0.292943	0.159021	FALSE	0.0249442	0.125837	0.32488	FALSE	7438	0	29.628	17.316	153	6	6	5	97	39.9	39.9	32	4	5	5	5	5	5	5	5	5	4	5	5	5
NADH dehydrogenase [ubiquinone] 1 beta subcomplex subunit 3	NDUFB3	Putative interactor	29.551	29.3063	29.2113	29.9326	29.9313	29.7615	29.9599	30.0657	30.3637	29.3634	30.1401	29.8773	0.776666	0.513889	0.00865115	0.0771049	0.773553	FALSE	0.0188226	0.112284	0.518882	FALSE	597	0	14.867	11.402	98	5	5	5	36	32.7	32.7	32.7	3	4	4	3	2	3	3	4	3	3	4	4	3
NADH dehydrogenase [ubiquinone] 1 beta subcomplex subunit 4	NDUFB4	Putative interactor	31.3663	30.8339	31.1465	31.0842	31.4588	31.2332	31.5655	31.4809	31.7048	31.1319	31.5867	31.267	0.454832	0.135101	0.0772729	0.203726	0.468176	FALSE	0.49536	0.647641	0.143142	FALSE	1008	0	13.071	15.208	129	5	5	5	85	41.9	41.9	41.9	5	5	5	5	5	4	4	4	5	5	5	5	5
NADH dehydrogenase [ubiquinone] 1 subunit C2	NDUFC2	Putative interactor	25.5662	27.8699	NA	NA	27.3211	NA	NA	27.354	NA	27.136	27.354	27.3211	0.217967	0.185133	NA	NA	NA	FALSE	NA	NA	NA	FALSE	1035	0	5.6828	14.187	119	5	5	5	17	32.8	32.8	32.8	1	2	1	0	1	1	4	1	0	1	2	1	0
Adaptin ear-binding coat-associated protein 2	NECAP2	Putative interactor	30.0668	30.0584	30.0868	30.088	30.1969	30.1943	30.3302	30.3638	30.288	30.0707	30.3277	30.1606	0.25698	0.0899342	0.0031545	0.0586153	0.256697	FALSE	0.124297	0.281769	0.0890992	FALSE	7393	0	29.197	28.338	263	5	5	5	113	37.3	37.3	37.3	4	5	4	5	5	5	4	4	5	4	5	4	5
Endonuclease 8-like 2	NEIL2	Putative interactor	27.8023	27.8799	28.0201	27.476	27.5199	27.4767	27.6267	27.6676	28.1091	27.9036	27.8182	27.491	-0.0854508	-0.412601	0.59769	0.714231	-0.0996718	FALSE	0.0191465	0.112881	-0.409912	FALSE	5674	0	22.64	36.826	332	5	5	5	35	27.1	27.1	27.1	2	2	2	2	1	2	2	4	3	2	2	2	2
Sialidase-1	NEU1	Putative interactor	NA	26.7178	NA	27.5307	27.7169	28.1651	27.157	26.5655	26.9144	26.7178	26.8991	27.8294	0.181326	1.11158	NA	NA	NA	FALSE	NA	NA	NA	FALSE	6231	0	10.456	45.467	415	5	5	5	31	18.6	18.6	18.6	0	3	1	4	4	3	3	3	2	0	3	1	4
Nuclear factor 1 B-type	NFIB	Putative interactor	26.4891	NA	26.6944	26.3906	26.3873	26.6225	NA	NA	NA	26.5954	NA	26.4711	NA	-0.124352	NA	NA	NA	FALSE	0.429079	0.592446	-0.124978	FALSE	313	0	18.897	47.441	420	5	5	5	30	25.2	25.2	25.2	2	1	4	2	4	2	1	1	0	2	1	4	2
Nuclear factor 1 C-type	NFIC	Putative interactor	28.2261	28.3506	28.2162	27.9662	28.1492	28.3237	27.9233	27.8253	28.1375	28.2656	27.968	28.1538	-0.29759	-0.111837	0.0633567	0.183965	-0.30224	FALSE	0.377657	0.542098	-0.117896	FALSE	1317	0	54.86	55.674	508	5	5	5	37	22.8	22.8	22.8	3	3	3	2	2	3	2	2	3	3	3	3	2
Nuclear transcription factor Y subunit gamma	NFYC	Putative interactor	27.2039	27.217	27.1132	26.9434	26.838	27.1356	26.7852	27.0867	26.7786	27.1787	26.8908	26.9776	-0.287939	-0.201135	0.0897329	0.218454	-0.294522	FALSE	0.129587	0.289261	-0.205708	FALSE	3263	0	20.575	50.302	458	5	5	5	54	20.1	20.1	20.1	3	3	4	3	3	2	3	4	3	3	3	4	3
Non-homologous end-joining factor 1	NHEJ1	Putative interactor	29.0611	29.0697	29.2039	28.8784	28.6996	28.7608	29.0337	28.96	29.1891	29.113	29.0641	28.7815	-0.0489159	-0.331541	0.573837	0.69393	-0.0506027	FALSE	0.0093534	0.0877671	-0.331964	FALSE	7021	0	38.588	33.337	299	5	5	5	69	39.1	39.1	39.1	4	5	5	4	5	3	5	4	5	4	5	5	4
NF-kappa-B inhibitor-interacting Ras-like protein 2	NKIRAS2	Putative interactor	29.4708	28.6904	28.906	28.8923	29.0535	29.1923	28.9853	29.0259	29.101	29.061	29.0382	29.0512	-0.022874	-0.00981309	0.954812	0.972367	0.0149715	FALSE	0.931139	0.960099	0.0236395	FALSE	7512	0	8.6542	21.508	191	5	5	5	49	29.3	29.3	29.3	3	2	2	3	3	3	4	4	5	3	2	2	3
Homeobox protein Nkx-2.5	NKX2-5	Putative interactor	28.0836	28.0662	27.9859	28.0891	27.6709	28.389	28.2359	28.2622	28.2328	28.0458	28.2437	28.0792	0.197816	0.0333148	0.0155588	0.097933	0.19838	FALSE	0.985034	0.989954	0.00443359	FALSE	2389	0	23.088	34.917	324	6	5	5	45	29.3	25.3	25.3	4	4	3	5	3	3	4	5	4	3	3	2	4
RNA-binding protein Nova-1	NOVA1	Putative interactor	26.4091	26.601	26.6065	26.6826	26.6999	NA	NA	26.7335	NA	26.5417	26.7335	26.6913	0.191756	0.14951	NA	NA	NA	FALSE	0.141241	0.303563	0.152361	FALSE	2310	0	12.63	52.055	510	7	5	5	25	23.5	18.4	18.4	4	3	4	3	3	3	4	3	4	3	3	3	2
Nuclear receptor 2C2-associated protein	NR2C2AP	Putative interactor	28.3681	28.4471	28.4151	28.1741	28.3346	28.2497	28.3177	28.2469	28.2629	28.4105	28.2761	28.2543	-0.134341	-0.156224	0.0130076	0.09071	-0.134297	FALSE	0.0576602	0.18876	-0.15735	FALSE	4683	0	12.318	15.876	139	5	5	5	40	41	41	41	4	3	4	4	2	4	4	4	2	4	3	4	4
Neuropilin-2	NRP2	Putative interactor	NA	26.0608	NA	26.3016	25.1113	25.2763	26.3393	26.2473	26.5328	26.0608	26.3781	25.6649	0.317253	-0.395953	NA	NA	NA	FALSE	NA	NA	NA	FALSE	679	0	17.625	104.86	931	5	5	5	27	11.2	11.2	11.2	1	3	1	2	5	3	2	3	2	1	3	1	2
7,8-dihydro-8-oxoguanine triphosphatase	NUDT1	Putative interactor	30.3242	30.2532	29.882	30.5883	30.2614	29.5254	30.8231	30.2026	30.4528	30.1657	30.5156	30.1898	0.349813	0.0240104	0.212932	0.367343	0.339707	FALSE	0.940305	0.966475	-0.0281036	FALSE	1996	0	46.305	22.519	197	5	5	5	97	35	35	35	4	4	4	4	4	4	4	5	4	4	4	4	4
Bis(5-nucleosyl)-tetraphosphatase [asymmetrical]	NUDT2	Putative interactor	30.2026	30.2849	30.1613	29.8323	30.2266	30.1309	30.1301	30.3328	30.1908	30.2172	30.2204	30.0728	0.00323267	-0.144378	0.982785	0.989761	0.00163207	FALSE	0.326033	0.492842	-0.153014	FALSE	2284	0	13.564	16.829	147	5	5	5	68	51.7	51.7	51.7	3	3	4	3	3	4	4	5	5	3	3	4	3
Dehydrodolichyl diphosphate syntase complex subunit NUS1	NUS1	Putative interactor	28.8799	28.916	28.5835	28.7897	29.205	28.9655	27.381	28.9635	28.724	28.8006	28.5035	28.9968	-0.297132	0.196197	0.47037	0.606607	-0.43694	FALSE	0.293825	0.465499	0.193602	FALSE	5825	0	16.953	33.224	293	5	5	5	37	31.7	31.7	31.7	3	2	4	3	3	3	3	3	2	3	2	4	3
Proteasomal ATPase-associated factor 1	PAAF1	Putative interactor	28.3657	28.0472	27.9784	28.385	28.2078	28.085	28.3151	28.3348	28.463	28.1405	28.3725	28.2312	0.231991	0.0907173	0.171074	0.320543	0.240568	FALSE	0.556057	0.699115	0.0955186	FALSE	6373	0	8.214	42.19	392	5	5	5	48	18.4	18.4	18.4	2	4	4	3	4	4	3	5	3	2	4	4	3
Platelet-activating factor acetylhydrolase 2, cytoplasmic	PAFAH2	Putative interactor	NA	28.1972	NA	28.2344	28.1356	28.6478	28.229	27.9091	28.4078	28.1972	28.1964	28.3568	-0.0007815	0.159554	NA	NA	NA	FALSE	NA	NA	NA	FALSE	6227	0	12.651	44.035	392	5	5	5	31	27	27	27	1	3	1	3	2	3	3	3	2	1	3	1	3
PAB-dependent poly(A)-specific ribonuclease subunit PAN3	PAN3	Putative interactor	27.3399	27.3909	NA	NA	27.0605	27.079	NA	NA	NA	27.3657	NA	27.0698	NA	-0.295865	NA	NA	NA	FALSE	0.0337127	0.143188	-0.29567	FALSE	3839	0	34.49	95.612	887	5	5	5	28	18.4	18.4	18.4	3	4	1	3	2	3	1	2	1	3	4	1	3
Pantothenate kinase 3	PANK3	Putative interactor	NA	27.564	27.1618	27.8507	27.118	27.8446	28.0026	27.7526	27.9284	27.3769	27.8983	27.6429	0.521441	0.266007	0.197886	0.351206	0.531645	FALSE	0.500967	0.651905	0.24152	FALSE	7002	0	11.405	41.094	370	5	5	5	39	21.6	21.6	21.6	2	3	2	3	4	3	2	4	2	2	3	2	3
Alpha-parvin	PARVA	Putative interactor	28.0262	28.6502	28.6268	28.5588	27.1971	29.1165	28.6151	28.4252	27.1522	28.4618	28.1933	28.4904	-0.268534	0.0285661	0.518958	0.648669	-0.370213	FALSE	0.830594	0.898335	-0.143579	FALSE	7358	0	125.64	42.243	372	7	5	5	45	31.2	25.5	25.5	3	3	5	5	5	6	3	5	5	3	3	4	4
Beta-parvin	PARVB	Putative interactor	30.3522	30.2563	30.2701	30.4098	30.2069	30.4589	30.8613	30.8562	30.9796	30.2935	30.9002	30.3626	0.606712	0.0691376	0.000422002	0.0343517	0.606201	TRUE	0.493512	0.646239	0.0657015	FALSE	7072	0	108.79	41.714	364	7	7	5	70	31.6	31.6	25.8	3	3	4	4	4	4	6	6	5	3	3	4	4
Phenazine biosynthesis-like domain-containing protein	PBLD	Putative interactor	26.3669	NA	26.0493	26.2369	NA	26.1406	26.4664	26.3654	26.3993	26.2168	26.411	26.1896	0.194177	-0.0272353	0.418479	0.563566	0.202284	FALSE	0.923898	0.954994	-0.0193187	FALSE	1846	0	10.884	31.785	288	5	5	5	20	25.7	25.7	25.7	2	1	3	2	1	2	3	4	2	2	1	3	2
Pre-B-cell leukemia transcription factor 1	PBX1	Putative interactor	30.0483	29.7144	29.7623	30.0129	30.0091	29.9195	29.8103	29.8555	29.9396	29.8493	29.8695	29.9811	0.020104	0.131797	0.827395	0.887683	0.0267944	FALSE	0.313222	0.481467	0.138845	FALSE	2041	0	138.31	46.625	430	11	7	5	90	38.4	25.6	18.8	7	6	6	9	6	6	9	8	9	5	4	4	6
PCI domain-containing protein 2	PCID2	Putative interactor	29.4502	29.3936	NA	NA	NA	NA	NA	NA	NA	29.4222	NA	NA	NA	NA	NA	NA	NA	FALSE	NA	NA	NA	FALSE	3894	0	10.49	46.029	399	5	5	5	9	18.3	18.3	18.3	4	2	1	0	0	1	0	1	1	4	2	1	0
Pecanex-like protein 3	PCNXL3	Putative interactor	NA	NA	NA	NA	NA	NA	NA	NA	25.3951	NA	25.3951	NA	NA	NA	NA	NA	NA	FALSE	NA	NA	NA	FALSE	6909	0	6.5021	222.04	2034	5	5	5	11	4.4	4.4	4.4	1	1	1	1	2	0	1	2	2	1	1	1	1
cGMP-inhibited 3,5-cyclic phosphodiesterase B	PDE3B	Putative interactor	27.7723	27.5281	27.3643	27.0477	27.3988	26.4383	27.2558	26.8387	27.7601	27.5647	27.3341	27.0141	-0.230559	-0.550559	0.428019	0.570692	-0.269998	FALSE	0.157015	0.321468	-0.593271	FALSE	3154	0	30.56	124.33	1112	5	5	5	34	8.1	8.1	8.1	3	3	3	3	5	3	2	3	3	3	3	3	3
cGMP-specific 3,5-cyclic phosphodiesterase	PDE5A	Putative interactor	NA	25.7827	26.3801	NA	NA	NA	25.7567	NA	NA	26.1121	25.7567	NA	-0.355407	NA	NA	NA	NA	FALSE	NA	NA	NA	FALSE	929	0	9.1784	99.984	875	5	5	5	15	8	8	8	3	2	2	1	1	0	2	1	2	3	2	2	1
Peflin	PEF1	Putative interactor	28.2196	28.401	28.4721	28.7713	NA	28.8677	28.7847	29.3395	29.0551	28.3681	29.0775	28.8203	0.709435	0.452197	0.0323644	0.133687	0.695545	FALSE	0.0148859	0.100474	0.455262	FALSE	7710	0	56.261	30.381	284	5	5	5	38	28.5	28.5	28.5	2	2	2	4	2	2	2	2	3	2	2	2	4
CDP-diacylglycerol--glycerol-3-phosphate 3-phosphatidyltransferase, mitochondrial	PGS1	Putative interactor	NA	25.5799	NA	26.2794	25.8127	26.3393	25.8073	25.8091	26.0741	25.5799	25.9024	26.1622	0.322478	0.582355	NA	NA	NA	FALSE	NA	NA	NA	FALSE	3714	0	12.102	62.73	556	5	5	5	23	12.9	12.9	12.9	2	2	1	3	2	2	3	3	3	2	2	1	3
Phosphatase and actin regulator 2	PHACTR2	Putative interactor	27.1484	27.0838	27.4084	26.7427	26.9298	26.9391	27.1304	26.8926	26.9623	27.2205	26.9986	26.8733	-0.221859	-0.347149	0.15491	0.299321	-0.218401	FALSE	0.05308	0.180555	-0.343	FALSE	781	0	13.247	69.699	634	5	5	5	35	19.4	19.4	19.4	3	3	2	4	3	2	3	4	2	3	3	2	4
PHD finger protein 20-like protein 1	PHF20L1	Putative interactor	NA	NA	NA	NA	27.2029	NA	NA	27.4185	NA	NA	27.4185	27.2029	NA	NA	NA	NA	NA	FALSE	NA	NA	NA	FALSE	105	0	184.36	115.01	1017	5	5	5	18	8.8	8.8	8.8	1	0	1	2	2	2	2	2	1	1	0	1	2
PHD finger protein 23	PHF23	Putative interactor	27.2595	26.9417	27.1845	NA	NA	NA	27.083	NA	NA	27.1348	27.083	NA	-0.0517932	NA	NA	NA	NA	FALSE	NA	NA	NA	FALSE	6477	0	6.7257	43.818	403	5	5	5	15	21.1	21.1	21.1	3	2	2	1	0	0	4	1	0	3	2	2	1
Phosphatidylinositol 4,5-bisphosphate 3-kinase catalytic subunit alpha isoform	PIK3CA	Putative interactor	NA	26.1183	NA	NA	NA	NA	NA	NA	NA	26.1183	NA	NA	NA	NA	NA	NA	NA	FALSE	NA	NA	NA	FALSE	2076	0	8.4547	124.28	1068	5	5	5	13	7	7	7	2	3	2	1	1	0	2	1	0	2	3	2	1
Phosphatidylinositol 5-phosphate 4-kinase type-2 alpha	PIP4K2A	Putative interactor	30.1998	29.9684	30.1593	30.0064	29.8192	29.7131	29.7797	29.7516	30.0636	30.1126	29.872	29.8514	-0.240678	-0.261282	0.124349	0.264526	-0.244231	FALSE	0.0800167	0.221069	-0.262946	FALSE	2175	0	69.579	46.224	406	10	10	5	95	27.6	27.6	16.3	5	6	6	8	7	6	6	6	7	5	6	6	8
Phosphatidylinositol 5-phosphate 4-kinase type-2 beta	PIP4K2B	Putative interactor	29.1675	29.0045	28.8965	28.8177	28.8842	28.8722	28.9105	28.6923	28.8906	29.0272	28.8345	28.8583	-0.192694	-0.168831	0.143508	0.287313	-0.191676	FALSE	0.16492	0.329784	-0.164793	FALSE	2735	0	16.921	47.377	416	9	5	5	47	26	17.3	17.3	6	7	5	9	8	6	8	7	8	4	4	3	5
Pleckstrin homology domain-containing family A member 1	PLEKHA1	Putative interactor	26.6221	26.7667	26.881	26.9473	27.1381	26.8035	25.7237	26.6039	26.1439	26.7605	26.2018	26.9695	-0.558702	0.209012	0.133172	0.274753	-0.599461	FALSE	0.17181	0.336793	0.206349	FALSE	7060	0	7.5582	45.553	404	5	5	5	39	17.6	17.6	17.6	2	2	3	2	3	4	3	3	2	2	2	3	2
Pleckstrin homology domain-containing family F member 2	PLEKHF2	Putative interactor	25.154	NA	NA	NA	NA	NA	NA	NA	NA	25.154	NA	NA	NA	NA	NA	NA	NA	FALSE	NA	NA	NA	FALSE	6984	0	6.2539	27.797	249	5	5	5	11	34.9	34.9	34.9	2	1	0	1	1	3	1	1	1	2	1	0	1
Pleckstrin homology domain-containing family H member 3	PLEKHH3	Putative interactor	27.8123	27.7262	27.8008	27.5911	27.5783	27.5697	NA	27.7881	NA	27.7803	27.7881	27.5797	0.0078645	-0.200508	NA	NA	NA	FALSE	0.0140829	0.0985298	-0.200033	FALSE	4569	0	21.775	85.316	793	5	5	5	20	12.2	12.2	12.2	3	2	2	2	3	2	0	2	2	3	2	2	2
Pleckstrin homology domain-containing family M member 2	PLEKHM2	Putative interactor	26.9784	26.7922	NA	NA	NA	NA	NA	NA	NA	26.8883	NA	NA	NA	NA	NA	NA	NA	FALSE	NA	NA	NA	FALSE	4784	0	6.7497	112.78	1019	5	5	5	15	7.3	7.3	7.3	4	2	2	1	1	0	1	2	1	4	2	2	1
Podocalyxin-like protein 2	PODXL2	Putative interactor	29.2872	29.9431	28.8514	29.9694	29.7851	29.6624	29.828	29.9127	29.5479	29.4312	29.7711	29.8112	0.339949	0.380017	0.332999	0.487717	0.402335	FALSE	0.293722	0.465472	0.445095	FALSE	7529	0	33.863	65.075	605	5	5	5	47	15.9	15.9	15.9	3	4	2	4	4	2	3	2	2	3	4	2	4
DNA-directed RNA polymerase III subunit RPC6	POLR3F	Putative interactor	29.616	29.7813	29.7969	29.8609	30.0152	30.1708	30.3258	30.2387	30.293	29.7337	30.2863	30.0212	0.552605	0.287506	0.00437782	0.0635216	0.554449	FALSE	0.0659031	0.200702	0.284252	FALSE	6792	0	29.308	35.684	316	5	5	5	58	25	25	25	3	5	5	5	4	3	4	5	4	3	5	5	5
DNA-directed RNA polymerase III subunit RPC8	POLR3H	Putative interactor	27.0491	27.144	27.0678	NA	27.2832	27.2211	27.0594	27.3039	27.2864	27.0876	27.2208	27.2525	0.133221	0.164937	0.236329	0.393161	0.129591	FALSE	0.0404209	0.156093	0.165191	FALSE	8294	0	80.169	22.918	204	5	5	5	26	28.4	28.4	28.4	3	2	2	2	2	2	3	3	2	3	2	2	2
Proteasome maturation protein	POMP	Putative interactor	29.5274	29.0745	29.4159	29.0309	29.3151	29.3181	28.7632	28.8792	29.2293	29.3518	28.9711	29.2275	-0.380675	-0.124258	0.122292	0.262103	-0.382046	FALSE	0.521679	0.669039	-0.117872	FALSE	8083	0	22.275	15.789	141	5	5	5	55	64.5	64.5	64.5	4	3	4	5	4	3	4	3	4	4	3	4	5
Protein O-mannosyl-transferase 1	POMT1	Putative interactor	27.5504	27.7603	27.8222	27.6736	27.667	27.5422	26.9339	27.2825	27.5995	27.7156	27.2974	27.6289	-0.418197	-0.0867321	0.1363	0.278759	-0.438986	FALSE	0.434582	0.595821	-0.0833699	FALSE	8374	0	19.178	84.88	747	5	5	5	40	10.2	10.2	10.2	3	4	3	3	4	3	4	2	3	3	4	3	3
Ribonuclease P protein subunit p20	POP7	Putative interactor	29.5084	29.8931	29.7547	29.3621	29.7203	29.4033	29.4436	29.3229	29.491	29.7274	29.4209	29.5043	-0.306519	-0.223088	0.100452	0.233411	-0.299586	FALSE	0.233904	0.403475	-0.223518	FALSE	882	0	109.97	15.651	140	5	5	5	65	39.3	39.3	39.3	3	5	3	4	4	4	5	4	4	3	5	3	4
Liprin-alpha-3	PPFIA3	Putative interactor	27.4048	27.2556	27.2839	27.2315	NA	27.1315	26.8911	26.9913	NA	27.3162	26.9421	27.1824	-0.374154	-0.133835	0.0187934	0.106845	-0.37356	FALSE	0.162071	0.326639	-0.133237	FALSE	769	0	7.3174	133.49	1194	9	5	5	27	10.7	7.5	7.5	6	4	6	4	2	4	7	7	3	4	2	3	2
Peptidyl-prolyl cis-trans isomerase-like 1	PPIL1	Putative interactor	33.5232	33.3745	33.3681	33.4644	33.4305	33.2671	33.3984	33.0038	33.586	33.4238	33.3493	33.3899	-0.0744927	-0.0338659	0.649568	0.752717	-0.0925703	FALSE	0.685518	0.795584	-0.0346058	FALSE	8204	0	99.509	18.237	166	5	5	5	91	51.8	51.8	51.8	4	4	4	4	4	5	4	4	3	4	4	4	4
Serine/threonine-protein phosphatase PP1-alpha catalytic subunit	PPP1CA	Putative interactor	34.8478	34.8174	34.7128	34.6352	34.7164	34.8611	34.5234	34.7036	34.787	34.7938	34.6755	34.7406	-0.118345	-0.0532355	0.260371	0.417512	-0.12134	FALSE	0.524287	0.671175	-0.0551305	FALSE	2615	0	205.57	37.512	330	23	23	5	492	74.5	74.5	21.5	17	17	18	16	17	17	19	20	18	17	17	18	16
Phostensin	PPP1R18	Putative interactor	27.9266	27.6984	27.8266	NA	27.8641	28.3805	27.6768	27.8497	27.8091	27.8202	27.7804	28.1453	-0.0398102	0.325094	0.671005	0.768675	-0.0386694	FALSE	0.439177	0.60014	0.305125	FALSE	4206	0	55.983	67.942	613	5	5	5	55	19.9	19.9	19.9	4	3	4	1	3	3	2	2	3	4	3	4	1
Serine/threonine-protein phosphatase 2A 56 kDa regulatory subunit alpha isoform	PPP2R5A	Putative interactor	26.7633	26.0497	NA	26.5863	NA	26.6521	26.2119	25.8329	26.4013	26.4502	26.1676	26.6196	-0.282588	0.169419	0.601095	0.716534	-0.257793	FALSE	0.65759	0.777988	0.212725	FALSE	3472	0	7.9734	56.193	486	5	5	5	21	14.2	14.2	14.2	4	2	1	3	2	2	2	2	3	4	2	1	3
PR domain zinc finger protein 15	PRDM15	Putative interactor	NA	26.0881	NA	26.1129	NA	NA	NA	NA	NA	26.0881	NA	26.1129	NA	0.0248831	NA	NA	NA	FALSE	NA	NA	NA	FALSE	2513	0	5.1576	169.27	1507	5	5	5	14	4.5	4.5	4.5	3	2	1	2	1	1	2	2	0	3	2	1	2
cAMP-dependent protein kinase catalytic subunit alpha	PRKACA	Putative interactor	30.4881	30.451	30.4658	30.4889	30.5181	30.5363	30.513	30.5976	30.6055	30.4684	30.5726	30.5146	0.104261	0.0462224	0.0590677	0.177436	0.103737	FALSE	0.0612186	0.193715	0.0461712	FALSE	1581	0	60.303	40.589	351	12	12	5	102	43	43	19.4	6	10	9	8	6	7	7	7	8	6	10	9	8
Protein kinase C theta type	PRKCQ	Putative interactor	NA	27.587	NA	NA	NA	NA	NA	NA	NA	27.587	NA	NA	NA	NA	NA	NA	NA	FALSE	NA	NA	NA	FALSE	2915	0	8.7267	81.864	706	5	5	5	9	12.6	12.6	12.6	1	3	2	0	1	0	1	1	0	1	3	2	0
Protein kinase C zeta type	PRKCZ	Putative interactor	NA	24.9485	25.0215	NA	NA	25.0483	24.9766	24.8076	NA	24.9855	24.8946	25.0483	-0.0909034	0.0627824	0.45873	0.595372	-0.0929153	FALSE	NA	NA	NA	FALSE	2927	0	5.2783	67.659	592	5	5	5	18	11.7	11.7	11.7	1	2	2	1	0	1	5	3	0	1	2	2	1
Putative protein arginine N-methyltransferase 9	PRMT9	Putative interactor	29.2307	29.0072	29.1364	27.5724	27.9678	28.1338	28.3804	28.4316	28.4667	29.1277	28.4267	27.91	-0.701007	-1.21766	0.0038458	0.0617027	-0.698545	FALSE	0.00981842	0.0888062	-1.23345	FALSE	4236	0	67.468	94.5	845	5	5	5	40	9.5	9.5	9.5	4	4	4	2	3	3	5	4	4	4	4	4	2
Endothelial protein C receptor	PROCR	Putative interactor	29.9345	29.9362	30.0733	31.3456	31.6444	31.3691	30.9357	30.9818	31.1615	29.9828	31.0296	31.4596	1.04682	1.47673	0.000492982	0.0373157	1.04497	TRUE	0.00102103	0.0478134	1.4717	TRUE	8012	0	100.32	26.671	238	5	5	5	80	26.1	26.1	26.1	4	3	4	4	5	4	4	4	5	4	3	4	4
Vitamin K-dependent protein S	PROS1	Putative interactor	NA	NA	NA	NA	NA	27.0556	NA	NA	NA	NA	NA	27.0556	NA	NA	NA	NA	NA	FALSE	NA	NA	NA	FALSE	1268	0	6.2486	75.122	676	6	6	5	9	11.1	11.1	9.8	0	1	1	1	2	2	1	1	0	0	1	1	1
Proline and serine-rich protein 2	PROSER2	Putative interactor	26.913	27.3413	27.1265	27.5711	27.5416	27.8048	27.3023	27.0674	27.2308	27.1375	27.2035	27.644	0.06599	0.506518	0.639643	0.746272	0.0732552	FALSE	0.0324984	0.140361	0.51221	FALSE	4685	0	13.607	45.801	435	5	5	5	35	20	20	20	3	4	3	4	2	2	2	3	3	3	4	3	4
Proline-rich protein 36	PRR36	Putative interactor	NA	NA	NA	NA	NA	NA	28.051	28.2435	NA	NA	28.1504	NA	NA	NA	NA	NA	NA	FALSE	NA	NA	NA	FALSE	6916	0	7.77	132.75	1346	5	5	5	10	6.1	6.1	6.1	1	0	0	1	0	2	3	2	1	1	0	0	1
Protein PRRC1	PRRC1	Putative interactor	29.7537	29.8353	29.8076	29.9148	29.6207	29.6449	29.693	29.9265	29.7102	29.7993	29.7805	29.7331	-0.0187338	-0.0661598	0.799792	0.868644	-0.0223127	FALSE	0.528282	0.674365	-0.0720466	FALSE	6064	0	19.293	46.701	445	5	5	5	45	15.1	15.1	15.1	3	2	2	3	3	4	4	4	3	3	2	2	3
Phosphoribosyltransferase domain-containing protein 1	PRTFDC1	Putative interactor	27.8653	27.9265	28.0042	28.0758	27.5623	28.0881	27.964	28.0443	28.6924	27.9331	28.272	27.9286	0.3389	-0.00449178	0.320202	0.474713	0.301565	FALSE	0.906807	0.943681	-0.0232767	FALSE	7240	0	24.022	25.673	225	5	5	5	39	29.3	29.3	29.3	3	2	3	4	3	5	4	4	4	3	2	3	4
Proteasome subunit beta type-6	PSMB6	Putative interactor	31.7318	32.0918	32.0881	31.67	31.6675	32.012	31.8331	31.9686	31.5915	31.9802	31.8061	31.7925	-0.174107	-0.18767	0.347855	0.500953	-0.172835	FALSE	0.320558	0.488946	-0.187379	FALSE	1804	0	61.348	25.357	239	5	5	5	62	40.6	40.6	40.6	4	4	4	4	5	4	4	4	5	4	4	4	4
Proteasome assembly chaperone 3	PSMG3	Putative interactor	29.9217	29.7496	29.6848	29.3106	29.6698	29.3923	29.4733	29.5311	29.644	29.7888	29.5512	29.4659	-0.237624	-0.322959	0.0591926	0.177456	-0.235874	FALSE	0.0749895	0.214808	-0.327799	FALSE	6430	0	23.498	13.104	122	5	5	5	82	51.6	51.6	51.6	3	3	3	4	4	4	5	4	4	3	3	3	4
Phosphatidylserine synthase 1	PTDSS1	Putative interactor	29.0028	29.0443	28.9954	29.6628	29.6516	29.5082	29.5917	29.6739	29.6778	29.0143	29.6484	29.6092	0.634018	0.59487	0.000237048	0.0310867	0.633636	TRUE	0.00400438	0.0652247	0.593333	FALSE	2187	0	35.324	55.527	473	5	5	5	55	12.5	12.5	12.5	2	3	3	4	4	3	4	4	5	2	3	3	4
Parathymosin	PTMS	Putative interactor	30.7505	30.5231	30.6549	30.5033	31.3116	30.6371	30.7311	32.4422	31.493	30.6458	31.7238	30.8626	1.078	0.216763	0.204756	0.35891	0.912609	FALSE	0.561903	0.703584	0.174528	FALSE	1665	0	13.907	11.53	102	5	5	5	66	23.5	23.5	23.5	3	3	3	5	5	5	3	4	5	3	3	3	5
Prostate tumor-overexpressed gene 1 protein	PTOV1	Putative interactor	NA	27.5756	27.7123	27.3466	27.3881	27.7048	27.2896	27.4565	27.5656	27.6455	27.4417	27.4889	-0.203879	-0.156622	0.147888	0.292272	-0.206693	FALSE	0.304161	0.473865	-0.164075	FALSE	4722	0	22.872	46.868	416	6	5	5	34	26.7	22.1	22.1	2	4	4	3	3	5	4	4	3	1	3	3	2
Protein tyrosine phosphatase type IVA 2	PTP4A2	Putative interactor	30.2016	29.7808	30.0938	29.9254	29.9177	29.6603	30.4417	30.083	29.9048	30.0362	30.1607	29.8396	0.124546	-0.196606	0.592852	0.710653	0.117763	FALSE	0.288832	0.461356	-0.19097	FALSE	3075	0	21.822	19.127	167	8	8	5	113	69.5	69.5	51.5	6	6	7	7	7	6	6	5	8	6	6	7	7
Phosphatidylglycerophosphatase and protein-tyrosine phosphatase 1	PTPMT1	Putative interactor	27.9402	27.8139	27.9933	28.1849	28.0148	28.1146	28.225	28.3594	27.5062	27.9177	28.0758	28.1064	0.158069	0.188711	0.71036	0.799739	0.114421	FALSE	0.0600975	0.192333	0.188976	FALSE	5401	0	15.516	22.843	201	5	5	5	33	31.8	31.8	31.8	2	2	3	3	2	2	4	2	4	2	2	3	3
Polymerase I and transcript release factor	PTRF	Putative interactor	27.2497	NA	NA	NA	NA	NA	NA	NA	NA	27.2497	NA	NA	NA	NA	NA	NA	NA	FALSE	NA	NA	NA	FALSE	4209	0	8.2671	43.476	390	5	5	5	7	21.5	21.5	21.5	4	1	2	1	1	1	1	0	1	4	1	2	1
Transcriptional activator protein Pur-beta	PURB	Putative interactor	29.439	29.3892	29.3716	29.3392	29.3489	29.4864	28.4662	29.0417	28.8833	29.4002	28.8168	29.3931	-0.583389	-0.00714443	0.0704176	0.194676	-0.602895	FALSE	0.881577	0.929527	-0.00844216	FALSE	6145	0	36.486	33.24	312	5	5	5	100	30.4	30.4	30.4	5	4	4	3	3	4	3	2	2	5	4	4	3
tRNA pseudouridine synthase-like 1	PUSL1	Putative interactor	26.7409	26.5187	26.8078	26.3538	NA	26.2908	26.3167	26.421	26.4217	26.6943	26.3873	26.3226	-0.307037	-0.371741	0.058735	0.176854	-0.30267	FALSE	0.0409767	0.157483	-0.366881	FALSE	4906	0	31.735	33.232	303	5	5	5	26	27.1	27.1	27.1	3	2	4	2	1	2	3	4	2	3	2	4	2
Nectin-3	PVRL3	Putative interactor	28.327	28.679	28.7299	28.6894	28.4706	28.2113	28.5906	28.4622	28.22	28.5894	28.4323	28.4702	-0.157104	-0.119186	0.408404	0.55534	-0.154376	FALSE	0.55235	0.696405	-0.121534	FALSE	7199	0	29.723	61.002	549	5	5	5	73	14.9	14.9	14.9	1	1	3	4	2	2	3	2	3	1	1	3	4
PWWP domain-containing protein 2A	PWWP2A	Putative interactor	28.586	28.0966	27.9857	28.1565	28.1576	28.3272	28.123	28.6783	28.3041	28.2471	28.3873	28.216	0.140255	-0.0310197	0.586525	0.705091	0.145735	FALSE	0.966645	0.979056	-0.00894194	FALSE	6089	0	21.654	81.959	755	5	5	5	37	9.7	9.7	9.7	4	1	3	4	2	2	1	2	4	4	1	3	4
PX domain-containing protein kinase-like protein	PXK	Putative interactor	27.9425	28.7508	28.0669	NA	28.1559	27.8996	NA	28.025	NA	28.2991	28.025	28.0334	-0.274111	-0.265658	NA	NA	NA	FALSE	0.486037	0.640186	-0.225648	FALSE	4573	0	10.261	64.949	578	5	5	5	23	14	14	14	3	3	2	0	1	3	2	2	1	3	3	2	0
Ras-related protein Rab-23	RAB23	Putative interactor	28.6102	29.0349	28.6473	28.8429	28.7663	28.6295	28.6107	28.7902	29.19	28.7773	28.8844	28.7489	0.107109	-0.0283635	0.673606	0.770745	0.0995168	FALSE	0.912671	0.947441	-0.017907	FALSE	7927	0	16.389	26.659	237	5	5	5	50	38.8	38.8	38.8	3	4	3	3	3	2	4	5	4	3	4	3	3
Ras-related protein Rab-24	RAB24	Putative interactor	29.0376	29.1758	28.9505	29.7011	29.7225	29.5844	29.0354	29.0996	29.186	29.0577	29.1083	29.6706	0.0506783	0.612959	0.547779	0.673067	0.0523551	FALSE	0.00258355	0.0591176	0.614693	FALSE	5669	0	14.643	23.124	203	5	5	5	38	33	33	33	3	2	2	5	3	3	3	4	1	3	2	2	5
Ras-related protein Rab-31	RAB31	Putative interactor	28.6141	28.6314	NA	28.6588	28.6719	NA	28.7833	28.3663	28.3977	28.6228	28.5286	28.6653	-0.094193	0.0425584	0.508849	0.640023	-0.106981	FALSE	0.0662308	0.200849	0.0425695	FALSE	3233	0	61.214	21.569	194	5	5	5	37	34.5	34.5	34.5	4	3	2	2	3	1	3	3	2	4	3	2	2
Ras-related protein Rab-33B	RAB33B	Putative interactor	26.8236	NA	26.4261	26.7763	26.8565	27.5324	NA	27.2961	26.8883	26.6385	27.1065	27.0967	0.468058	0.458258	0.242483	0.399418	0.46735	FALSE	0.263147	0.435175	0.430247	FALSE	6736	0	7.9205	25.717	229	5	5	5	20	34.1	34.1	34.1	2	1	3	3	3	3	1	3	2	2	1	3	3
Ras-related protein Rab-35	RAB35	Putative interactor	30.7847	30.7218	30.4652	30.7629	30.848	30.8162	30.6724	30.5265	30.5216	30.6637	30.5752	30.8095	-0.0884934	0.145758	0.500901	0.633726	-0.0837217	FALSE	0.257267	0.428289	0.151817	FALSE	3485	0	71.959	23.025	201	5	5	5	88	34.3	34.3	34.3	3	3	3	4	3	3	4	4	5	3	3	3	4
Ras-related protein Rab-4A	RAB4A	Putative interactor	29.2904	29.5329	29.2959	28.9778	28.7733	29.4889	28.8597	29.0118	29.1397	29.3776	29.0082	29.1122	-0.369353	-0.265361	0.0314591	0.131725	-0.36937	FALSE	0.301674	0.471651	-0.293083	FALSE	1649	0	61.186	24.389	218	5	5	5	34	24.3	24.3	24.3	4	4	5	4	4	2	3	3	4	4	4	5	4
Rab-like protein 3	RABL3	Putative interactor	29.1336	29.3369	29.2516	29.5002	29.2676	29.3191	29.3089	29.083	29.364	29.2431	29.257	29.3658	0.0139038	0.12266	0.919734	0.949445	0.0112706	FALSE	0.258682	0.429664	0.121564	FALSE	3869	0	63.591	26.422	236	5	5	5	69	41.9	41.9	41.9	5	5	5	4	3	4	4	4	3	5	5	5	4
Ras-related protein Ral-A	RALA	Putative interactor	31.6436	31.2927	31.3729	31.685	31.5198	31.4303	31.8292	31.8621	31.936	31.4444	31.8765	31.5489	0.432105	0.10454	0.0442039	0.152939	0.43936	FALSE	0.454624	0.613632	0.108602	FALSE	1416	0	45.713	23.567	206	7	7	5	112	35.4	35.4	19.4	5	6	6	6	6	6	5	6	6	5	6	6	6
Ras GTPase-activating protein 2	RASA2	Putative interactor	26.0685	26.0641	25.9502	NA	NA	26.538	NA	NA	NA	26.0286	NA	26.538	NA	0.509415	NA	NA	NA	FALSE	NA	NA	NA	FALSE	3484	0	11.827	96.613	850	5	5	5	18	10.5	10.5	10.5	3	2	2	1	1	2	4	1	1	3	2	2	1
RNA-binding protein 41	RBM41	Putative interactor	27.9532	27.9854	27.7004	27.8355	28.1266	28.0905	28.0845	27.7062	NA	27.8852	27.9077	28.0232	0.0225394	0.13807	0.94924	0.968873	0.015682	FALSE	0.343747	0.511022	0.137881	FALSE	5991	0	28.973	47.099	413	5	5	5	45	23.5	23.5	23.5	2	2	3	2	3	4	3	3	1	2	2	3	2
RNA-binding protein 7	RBM7	Putative interactor	31.3366	31.3332	31.3945	31.3618	31.465	31.4043	31.3513	31.4184	31.6029	31.355	31.4615	31.411	0.106452	0.0559605	0.303581	0.459559	0.102761	FALSE	0.207431	0.374321	0.055612	FALSE	8300	0	208.87	30.503	266	10	10	5	181	59.8	59.8	35	9	10	7	10	8	6	9	9	9	9	10	7	10
Protein RER1	RER1	Putative interactor	29.3648	29.4954	29.6974	29.6526	29.7839	30.0879	29.4955	29.7421	29.6417	29.5257	29.63	29.8532	0.104242	0.327449	0.427191	0.569981	0.10724	FALSE	0.121688	0.278123	0.322267	FALSE	471	0	65.323	22.958	196	5	5	5	50	33.7	33.7	33.7	1	3	2	3	2	3	3	3	2	1	3	2	3
Arginine-glutamic acid dipeptide repeats protein	RERE	Putative interactor	NA	NA	NA	NA	NA	NA	NA	25.9354	NA	NA	25.9354	NA	NA	NA	NA	NA	NA	FALSE	NA	NA	NA	FALSE	7656	0	16.633	172.42	1566	5	5	5	19	6.2	6.2	6.2	2	1	2	1	2	1	1	3	2	2	1	2	1
Riboflavin kinase	RFK	Putative interactor	30.8348	NA	31.2685	30.8305	30.5288	30.8527	30.5644	30.6521	30.5885	31.0679	30.6021	30.7447	-0.465719	-0.323173	0.282123	0.437646	-0.449959	FALSE	0.358427	0.525088	-0.314312	FALSE	5657	0	28.401	17.623	155	5	5	5	52	31	31	31	4	2	4	5	3	4	4	4	3	4	2	4	5
Transcription factor RFX3	RFX3	Putative interactor	NA	NA	NA	28.2045	NA	27.8176	NA	26.9059	NA	NA	26.9059	28.024	NA	NA	NA	NA	NA	FALSE	NA	NA	NA	FALSE	2173	0	18.396	83.529	749	6	5	5	28	19.8	18.2	18.2	1	1	1	3	2	2	3	4	1	1	1	1	2
RANBP2-like and GRIP domain-containing protein 8;RANBP2-like and GRIP domain-containing protein 5/6	RGPD8;RGPD5	Putative interactor	NA	29.3505	NA	NA	29.8344	NA	NA	29.5266	NA	29.3505	29.5266	29.8344	0.176122	0.483833	NA	NA	NA	FALSE	NA	NA	NA	FALSE	357	0	6.3514	198.99	1765	35	6	5	16	23.6	4.7	3.9	23	25	22	22	25	21	25	23	20	1	3	1	2
Rhomboid-related protein 4	RHBDD1	Putative interactor	NA	NA	NA	NA	NA	26.294	NA	25.9358	NA	NA	25.9358	26.294	NA	NA	NA	NA	NA	FALSE	NA	NA	NA	FALSE	5341	0	12.323	35.823	315	5	5	5	18	23.2	23.2	23.2	1	2	1	1	1	2	2	2	2	1	2	1	1
E3 ubiquitin-protein ligase RLIM	RLIM	Putative interactor	NA	NA	NA	26.4135	27.2096	NA	NA	NA	NA	NA	NA	26.8657	NA	NA	NA	NA	NA	FALSE	NA	NA	NA	FALSE	7389	0	13.65	68.548	624	5	5	5	31	17.1	17.1	17.1	1	1	1	4	4	2	1	1	1	1	1	1	4
RING finger protein 141	RNF141	Putative interactor	NA	NA	NA	NA	NA	26.019	NA	26.2173	NA	NA	26.2173	26.019	NA	NA	NA	NA	NA	FALSE	NA	NA	NA	FALSE	5430	0	45.89	25.535	230	5	5	5	18	36.5	36.5	36.5	2	0	2	1	2	2	2	3	2	2	0	2	1
E3 ubiquitin-protein ligase RNF146	RNF146	Putative interactor	NA	NA	NA	26.436	NA	26.5535	26.6606	26.5589	26.6518	NA	26.6245	26.496	NA	NA	NA	NA	NA	FALSE	NA	NA	NA	FALSE	7307	0	5.4725	38.95	359	5	5	5	13	19.5	19.5	19.5	0	0	0	2	1	2	3	4	2	0	0	0	2
E3 ubiquitin-protein ligase RNF8	RNF8	Putative interactor	26.9577	NA	26.7044	NA	NA	26.8868	NA	NA	NA	26.8366	NA	26.8868	NA	0.0502171	NA	NA	NA	FALSE	NA	NA	NA	FALSE	926	0	17.087	55.517	485	5	5	5	20	17.9	17.9	17.9	2	1	2	2	2	2	1	2	1	2	1	2	2
Protein XRP2	RP2	Putative interactor	27.3382	27.2378	26.7436	NA	28.1397	28.0091	26.7027	NA	NA	27.129	26.7027	28.0759	-0.42632	0.946888	NA	NA	NA	FALSE	0.0247657	0.125837	0.967856	FALSE	873	0	7.2417	39.641	350	5	5	5	26	19.4	19.4	19.4	2	3	2	2	4	2	2	1	0	2	3	2	2
Ribonuclease P protein subunit p25	RPP25	Putative interactor	27.6971	27.4219	27.6093	28.2548	28.1447	27.8101	28.4393	28.3677	28.4813	27.5806	28.4302	28.0819	0.849596	0.501333	0.00380306	0.0616724	0.85335	FALSE	0.0447846	0.165353	0.493767	FALSE	6479	0	33.721	20.632	199	5	5	5	40	41.7	41.7	41.7	5	3	3	4	3	3	3	3	4	5	3	3	4
Active regulator of SIRT1	RPS19BP1	Putative interactor	29.4148	28.8453	29.2111	29.2795	29.1647	29.0249	28.7445	29.0219	29.1632	29.1759	28.9868	29.1601	-0.18906	-0.0158021	0.436481	0.578263	-0.180532	FALSE	0.997151	0.998006	-0.000711098	FALSE	4689	0	42.884	15.434	136	5	5	5	54	36	36	36	3	3	3	3	4	3	3	3	4	3	3	3	3
40S ribosomal protein S24	RPS24	Putative interactor	32.8323	32.6913	32.658	32.8549	32.7193	32.3963	32.9128	32.7986	32.7559	32.7292	32.824	32.6694	0.094789	-0.0598174	0.252204	0.408698	0.0952555	FALSE	0.667733	0.78537	-0.0703607	FALSE	2664	0	30.138	15.423	133	5	5	5	194	30.1	30.1	30.1	5	5	5	5	5	5	5	5	5	5	5	5	5
40S ribosomal protein S29	RPS29	Putative interactor	33.1855	33.7591	33.5338	33.3846	33.1709	33.3521	33.9815	33.1949	32.9386	33.5118	33.4427	33.3055	-0.0690599	-0.206263	0.755318	0.834681	-0.121153	FALSE	0.377081	0.541843	-0.190319	FALSE	2629	0	35.54	6.6767	56	5	5	5	135	50	50	50	4	5	4	4	5	4	3	4	4	4	5	4	4
Ribosomal protein S6 kinase beta-2	RPS6KB2	Putative interactor	28.9612	28.4446	28.5458	NA	NA	27.7799	28.0374	27.9349	NA	28.6683	27.9871	27.7799	-0.681275	-0.888464	0.0422648	0.14943	-0.664389	FALSE	NA	NA	NA	FALSE	7697	0	18.404	53.455	482	6	5	5	32	24.3	22.6	22.6	5	3	6	2	2	4	4	5	2	4	2	5	1
Probable ribosome biogenesis protein RLP24	RSL24D1	Putative interactor	31.7287	31.9188	31.6427	31.4656	31.632	31.5597	30.9055	30.9329	30.7899	31.7681	30.8774	31.554	-0.89065	-0.214036	0.0022003	0.0528076	-0.887312	FALSE	0.105538	0.257736	-0.210981	FALSE	7766	0	11.811	19.621	163	5	5	5	57	32.5	32.5	32.5	4	3	3	4	3	5	3	3	3	4	3	3	4
RING finger and SPRY domain-containing protein 1	RSPRY1	Putative interactor	29.0044	29.0487	28.6754	28.8709	28.9695	29.1689	28.9106	28.712	28.5125	28.9189	28.7209	29.0085	-0.198009	0.0896122	0.295705	0.451871	-0.197799	FALSE	0.561188	0.703142	0.0935831	FALSE	5817	0	18.466	64.18	576	5	5	5	55	13.4	13.4	13.4	4	3	3	4	4	5	3	4	3	4	3	3	4
RUN and SH3 domain-containing protein 1	RUSC1	Putative interactor	28.2965	28.215	28.2065	28.063	28.0415	28.0148	28.1748	28.1404	28.3409	28.2399	28.2214	28.0399	-0.0184892	-0.199989	0.783524	0.854679	-0.0206031	FALSE	0.00915345	0.086731	-0.199549	FALSE	6521	0	22.793	96.443	902	5	5	5	76	11.2	11.2	11.2	4	4	4	4	5	4	5	4	4	4	4	4	4
RWD domain-containing protein 4	RWDD4	Putative interactor	30.0144	29.9359	29.5907	29.529	29.3516	29.42	29.5598	29.6687	29.7187	29.8584	29.6506	29.4354	-0.207787	-0.423034	0.264419	0.42087	-0.197889	FALSE	0.0709709	0.208517	-0.413477	FALSE	4197	0	53.605	21.25	188	5	5	5	110	34	34	34	4	5	5	4	4	5	5	5	5	4	5	5	4
Retinoic acid receptor RXR-alpha	RXRA	Putative interactor	28.389	28.067	27.9537	27.9983	27.9744	28.5042	27.7726	28.4301	28.2574	28.1486	28.1792	28.1804	0.030606	0.0317763	0.947273	0.9674	0.0167678	FALSE	0.923015	0.95433	0.0223688	FALSE	1635	0	18.868	50.811	462	8	8	5	60	22.3	22.3	15.8	5	5	6	6	6	6	4	4	6	5	5	6	6
Secretory carrier-associated membrane protein 4	SCAMP4	Putative interactor	NA	28.5875	NA	28.7053	NA	29.1766	29.4269	28.2549	29.349	28.5875	29.0997	28.9601	0.512161	0.372609	NA	NA	NA	FALSE	NA	NA	NA	FALSE	5651	0	7.8178	25.728	229	5	5	5	24	33.2	33.2	33.2	1	3	1	2	1	2	4	2	3	1	3	1	2
Protein SCO1 homolog, mitochondrial	SCO1	Putative interactor	32.0992	32.6729	32.5357	31.9013	31.8783	31.6542	32.2953	32.0793	32.061	32.456	32.1492	31.8155	-0.30678	-0.640466	0.229565	0.386175	-0.290737	FALSE	0.0511272	0.177365	-0.624659	FALSE	894	0	39.662	33.814	301	5	5	5	79	26.2	26.2	26.2	3	3	3	3	4	2	4	4	4	3	3	3	3
Protein-associating with the carboxyl-terminal domain of ezrin	SCYL3	Putative interactor	26.9861	26.5923	26.8893	NA	26.4234	26.5842	27.1068	27.1277	27.1437	26.8321	27.1261	26.506	0.294055	-0.326025	0.123378	0.263715	0.303486	FALSE	0.112478	0.267365	-0.318754	FALSE	4886	0	19.837	82.857	742	5	5	5	37	13.1	13.1	13.1	4	3	4	2	2	2	3	3	3	4	3	4	2
Epimerase family protein SDR39U1	SDR39U1	Putative interactor	30.243	29.9371	30.2062	30.1228	30.1611	30.2465	29.8219	29.9114	30.0583	30.135	29.9338	30.1777	-0.201194	0.0426764	0.177208	0.327436	-0.198201	FALSE	0.677964	0.791239	0.0480475	FALSE	7242	0	16.471	34.747	319	5	5	5	79	27.3	27.3	27.3	4	4	4	5	4	4	4	5	4	4	4	4	5
Serine dehydratase-like	SDSL	Putative interactor	NA	NA	26.5034	28.0649	27.8671	28.1571	NA	NA	NA	26.5034	NA	28.0347	NA	1.53126	NA	NA	NA	FALSE	NA	NA	NA	FALSE	5913	0	38.914	34.674	329	5	5	5	23	28.3	28.3	28.3	0	0	2	4	4	4	1	1	2	0	0	2	4
SEC14-like protein 1	SEC14L1	Putative interactor	27.3282	27.3883	27.3729	NA	NA	NA	NA	NA	27.0507	27.3633	27.0507	NA	-0.312614	NA	NA	NA	NA	FALSE	NA	NA	NA	FALSE	5508	0	6.7558	81.249	715	5	5	5	17	11.2	11.2	11.2	3	4	1	0	0	0	1	2	2	3	4	1	0
Seizure 6-like protein 2	SEZ6L2	Putative interactor	27.2071	27.2647	27.1186	28.4443	28.2383	28.1367	27.7796	27.6306	27.7347	27.1981	27.7163	28.2789	0.518195	1.08078	0.00107798	0.0432381	0.5181	TRUE	0.00217881	0.055331	1.07629	FALSE	4342	0	57.612	97.559	910	6	6	5	38	11.4	11.4	10.7	2	2	2	6	4	4	4	4	4	2	2	2	6
Swi5-dependent recombination DNA repair protein 1 homolog	SFR1	Putative interactor	27.253	27.2967	27.0186	27.2971	27.1939	27.1465	27.4998	27.2763	27.5391	27.1945	27.443	27.2139	0.248501	0.0194071	0.104645	0.238672	0.24901	FALSE	0.827356	0.896495	0.0230969	FALSE	4702	0	36.038	28.261	245	5	5	5	53	43.7	43.7	43.7	3	4	4	4	4	3	5	5	3	3	4	4	4
Sideroflexin-3	SFXN3	Putative interactor	NA	NA	30.7046	NA	NA	NA	NA	NA	NA	30.7046	NA	NA	NA	NA	NA	NA	NA	FALSE	NA	NA	NA	FALSE	6553	0	7.5662	35.503	321	6	5	5	18	24.6	18.7	18.7	2	3	4	2	2	2	3	3	3	1	2	3	1
Serine/threonine-protein kinase Sgk3	SGK3	Putative interactor	26.0153	NA	NA	26.0397	NA	NA	NA	NA	26.1062	26.0153	26.1062	26.0397	0.0908197	0.0244025	NA	NA	NA	FALSE	NA	NA	NA	FALSE	5744	0	13.057	57.107	496	5	5	5	15	17.5	17.5	17.5	2	1	0	3	2	1	2	1	2	2	1	0	3
SH3 domain-containing RING finger protein 3	SH3RF3	Putative interactor	NA	NA	NA	NA	NA	NA	NA	NA	25.0525	NA	25.0525	NA	NA	NA	NA	NA	NA	FALSE	NA	NA	NA	FALSE	5345	0	8.5425	92.775	882	5	5	5	7	12.5	12.5	12.5	1	1	2	1	0	0	1	1	1	1	1	2	1
SH3KBP1-binding protein 1	SHKBP1	Putative interactor	27.7875	27.7097	NA	27.8181	NA	27.5113	NA	27.3622	NA	27.7491	27.3622	27.6728	-0.386939	-0.0762946	NA	NA	NA	FALSE	0.681381	0.793426	-0.0839135	FALSE	5267	0	27.201	76.343	707	6	5	5	24	16.7	13.4	13.4	3	4	0	4	2	3	2	3	1	3	3	0	4
NAD-dependent protein deacylase sirtuin-5, mitochondrial	SIRT5	Putative interactor	28.4401	27.9495	28.2337	28.4171	28.1346	28.7133	28.6657	28.2877	28.6936	28.2216	28.5605	28.441	0.338885	0.219385	0.152735	0.297335	0.341243	FALSE	0.386075	0.550672	0.213929	FALSE	7457	0	43.218	33.881	310	5	5	5	41	25.2	25.2	25.2	4	2	3	4	2	4	5	4	5	4	2	3	4
Neutral amino acid transporter A	SLC1A4	Putative interactor	28.6546	28.393	28.0261	NA	NA	28.0816	27.0589	NA	NA	28.3806	27.0589	28.0816	-1.32169	-0.298959	NA	NA	NA	FALSE	NA	NA	NA	FALSE	2101	0	76.467	55.722	532	5	5	5	22	19.2	19.2	19.2	5	2	3	1	1	2	2	2	1	5	2	3	1
ADP/ATP translocase 1	SLC25A4	Putative interactor	30.4418	30.0847	30.4171	30.7436	30.4406	30.5725	30.81	30.608	30.5997	30.3235	30.6759	30.5909	0.352406	0.267418	0.0691617	0.192738	0.358013	FALSE	0.139488	0.300669	0.271	FALSE	1441	0	8.861	33.064	298	20	5	5	80	57.4	17.1	17.1	18	15	16	17	18	15	18	16	16	5	4	4	4
Solute carrier family 25 member 46	SLC25A46	Putative interactor	26.4874	NA	NA	26.7136	26.5131	26.5711	26.0548	26.209	NA	26.4874	26.134	26.6017	-0.353412	0.114364	NA	NA	NA	FALSE	NA	NA	NA	FALSE	5710	0	14.594	46.173	418	5	5	5	22	17.2	17.2	17.2	2	1	1	2	3	3	2	2	3	2	1	1	2
ADP/ATP translocase 3;ADP/ATP translocase 3, N-terminally processed	SLC25A6	Putative interactor	34.9357	34.7604	34.8624	35.5012	35.3605	35.2341	35.0823	35.1141	34.9482	34.8546	35.0499	35.3694	0.195294	0.514737	0.0531535	0.167611	0.195304	FALSE	0.00784012	0.0807656	0.512389	FALSE	1442	0	73.584	32.866	298	22	22	5	482	64.1	64.1	20.8	16	15	18	16	17	17	17	15	16	16	15	18	16
Long-chain fatty acid transport protein 3	SLC27A3	Putative interactor	27.3661	27.406	27.7953	27.765	27.1286	27.8091	27.0403	27.1238	26.9858	27.5358	27.0511	27.5992	-0.48475	0.0634349	0.0646406	0.186298	-0.472516	FALSE	0.871703	0.922875	0.0451227	FALSE	3898	0	31.159	78.643	730	5	5	5	39	14.7	14.7	14.7	3	5	5	5	4	3	4	2	3	3	5	5	5
Solute carrier family 2, facilitated glucose transporter member 1	SLC2A1	Putative interactor	28.2316	28.0328	28.0436	28.7322	28.0437	27.9897	28.2925	28.0938	28.4193	28.1056	28.2747	28.2966	0.169066	0.190994	0.2306	0.38708	0.165833	FALSE	0.593618	0.726404	0.152492	FALSE	1410	0	30.368	54.083	492	5	5	5	58	12	12	12	4	5	4	4	4	4	4	4	4	4	5	4	4
Solute carrier family 35 member F2	SLC35F2	Putative interactor	29.1954	29.3282	29.407	29.1796	29.1474	29.0948	29.1491	28.8444	29.2685	29.3128	29.0981	29.141	-0.214689	-0.171816	0.21388	0.368657	-0.222873	FALSE	0.0958332	0.244463	-0.169614	FALSE	4833	0	31.174	41.211	374	5	5	5	63	19.5	19.5	19.5	3	4	4	2	4	4	3	3	4	3	4	4	2
Sodium bicarbonate cotransporter 3	SLC4A7	Putative interactor	28.9878	28.7559	28.7702	28.7052	28.6413	28.6669	28.1132	28.1633	28.4355	28.8419	28.2444	28.6713	-0.597485	-0.170572	0.0104282	0.0828556	-0.600606	FALSE	0.149514	0.312022	-0.166846	FALSE	8405	0	27.424	136.04	1214	6	6	5	94	7.9	7.9	6.8	3	4	4	5	4	3	5	3	3	3	4	4	5
Sodium/hydrogen exchanger 1	SLC9A1	Putative interactor	NA	27.373	27.1331	27.7582	27.649	27.3376	27.0815	27.3384	27.7652	27.258	27.423	27.5923	0.164951	0.334306	0.585662	0.70449	0.141988	FALSE	0.163681	0.328516	0.328538	FALSE	1633	0	16.342	90.762	815	5	5	5	33	12.5	12.5	12.5	1	2	2	4	3	2	5	3	2	1	2	2	4
Mothers against decapentaplegic homolog 5	SMAD5	Putative interactor	31.4801	31.6243	31.5161	31.1228	31.3261	31.4567	31.2523	31.3645	31.3782	31.5414	31.3328	31.3084	-0.20869	-0.233059	0.0243048	0.117406	-0.208472	FALSE	0.118547	0.274911	-0.238229	FALSE	6271	0	212.18	52.258	465	14	14	5	140	35.1	35.1	14.8	10	9	12	8	9	10	10	9	8	10	9	12	8
SWI/SNF-related matrix-associated actin-dependent regulator of chromatin subfamily D member 3	SMARCD3	Putative interactor	27.4312	27.1622	27.2731	27.212	27.1545	26.908	27.2128	27.2215	NA	27.2931	27.2172	27.0974	-0.075918	-0.19566	0.455378	0.592779	-0.0716836	FALSE	0.18208	0.348111	-0.197325	FALSE	4312	0	21.577	55.015	483	9	5	5	24	28.8	17.8	17.8	7	5	5	6	4	4	6	6	3	3	2	2	3
snRNA-activating protein complex subunit 3	SNAPC3	Putative interactor	25.9783	26.0583	25.9812	NA	NA	25.7279	25.9672	NA	NA	26.0064	25.9672	25.7279	-0.0392389	-0.278555	NA	NA	NA	FALSE	NA	NA	NA	FALSE	5625	0	25.208	46.752	411	5	5	5	22	25.5	25.5	25.5	2	3	2	1	1	3	2	1	2	2	3	2	1
snRNA-activating protein complex subunit 4	SNAPC4	Putative interactor	25.9508	NA	26.6389	25.6065	NA	NA	26.3274	NA	26.5983	26.3355	26.4692	25.6065	0.133688	-0.728989	0.713707	0.80211	0.167976	FALSE	NA	NA	NA	FALSE	3927	0	12.617	159.43	1469	5	5	5	25	5.8	5.8	5.8	3	1	3	2	1	0	3	3	3	3	1	3	2
Alpha-synuclein	SNCA	Putative interactor	30.6745	30.6222	30.6978	30.5646	30.476	30.7146	30.9749	31.0029	30.6295	30.6652	30.8788	30.5884	0.213639	-0.0767666	0.228308	0.384992	0.204277	FALSE	0.372255	0.538809	-0.0798034	FALSE	2016	0	212.57	14.46	140	5	5	5	156	63.6	63.6	63.6	5	5	5	5	5	5	5	5	5	5	5	5	5
Small nuclear ribonucleoprotein F	SNRPF	Putative interactor	31.6209	31.66	31.6412	31.2499	31.2426	31.5219	31.4044	31.4789	31.4217	31.6408	31.4353	31.3441	-0.205423	-0.296647	0.00413212	0.0634687	-0.205688	FALSE	0.0790924	0.219869	-0.302532	FALSE	2633	0	42.388	9.7251	86	5	5	5	82	48.8	48.8	48.8	5	4	5	4	5	4	4	4	4	5	4	5	4
Beta-1-syntrophin	SNTB1	Putative interactor	28.9497	28.6252	28.8646	28.7356	28.897	29.12	28.8623	28.6879	29.0569	28.8196	28.8769	28.9262	0.0573044	0.106605	0.718374	0.805278	0.0558515	FALSE	0.519719	0.667671	0.104378	FALSE	3253	0	14.097	58.06	538	5	5	5	38	15.4	15.4	15.4	2	2	2	3	3	3	3	3	4	2	2	2	3
Sorting nexin-19	SNX19	Putative interactor	NA	NA	NA	NA	NA	NA	NA	25.1944	NA	NA	25.1944	NA	NA	NA	NA	NA	NA	FALSE	NA	NA	NA	FALSE	5520	0	4.8596	108.6	992	5	5	5	13	9	9	9	1	3	1	3	1	0	0	2	1	1	3	1	3
Sorting nexin-29	SNX29	Putative interactor	NA	26.5182	26.5304	NA	NA	25.9237	26.6668	NA	26.894	26.5243	26.7849	25.9237	0.260568	-0.600652	0.26497	0.421401	0.256114	FALSE	NA	NA	NA	FALSE	5349	0	8.825	91.253	813	5	5	5	21	11.1	11.1	11.1	0	3	4	1	1	2	2	1	2	0	3	4	1
Transcription factor Sp1	SP1	Putative interactor	30.0423	30.2406	30.1547	29.8975	29.8597	30.1755	29.8157	30.0474	29.9088	30.1482	29.9271	29.9846	-0.221029	-0.163577	0.0677348	0.19068	-0.221908	FALSE	0.233802	0.403475	-0.168309	FALSE	1295	0	140.96	80.692	785	5	5	5	98	13.1	13.1	13.1	5	3	5	4	4	4	4	4	4	5	3	5	4
Signal peptide peptidase-like 2B	SPPL2B	Putative interactor	NA	NA	NA	NA	NA	NA	26.345	NA	26.8058	NA	26.5937	NA	NA	NA	NA	NA	NA	FALSE	NA	NA	NA	FALSE	5298	0	7.3464	64.643	592	5	5	5	18	14.4	14.4	14.4	1	1	1	1	2	2	2	3	2	1	1	1	1
SRC kinase signaling inhibitor 1	SRCIN1	Putative interactor	NA	NA	NA	NA	NA	25.8446	NA	25.7242	NA	NA	25.7242	25.8446	NA	NA	NA	NA	NA	FALSE	NA	NA	NA	FALSE	6691	0	7.9763	112.45	1055	5	5	5	15	8.4	8.4	8.4	0	2	1	1	2	2	0	3	2	0	2	1	1
Signal recognition particle 14 kDa protein	SRP14	Putative interactor	33.19	33.1086	33.2877	33.407	33.1628	33.1986	33.8796	33.4065	33.6151	33.1973	33.6468	33.2602	0.449479	0.062938	0.0706524	0.194819	0.438303	FALSE	0.550263	0.694374	0.0607195	FALSE	2008	0	57.988	14.57	136	5	5	5	121	31.6	31.6	31.6	4	5	5	5	5	5	4	5	5	4	5	5	5
Serine racemase	SRR	Putative interactor	28.4123	28.3855	28.8283	28.1298	29.0118	28.9306	28.1375	28.0259	28.5469	28.5567	28.2546	28.7418	-0.302115	0.185072	0.22686	0.384222	-0.305292	FALSE	0.670167	0.786964	0.148716	FALSE	6711	0	47.314	36.566	340	5	5	5	40	27.9	27.9	27.9	2	3	3	2	2	2	2	1	1	2	3	3	2
Serine/arginine-rich splicing factor 2	SRSF2	Putative interactor	33.3746	33.5264	33.6113	33.6664	33.679	33.4761	33.8712	33.7903	33.7067	33.5074	33.791	33.6101	0.28359	0.102712	0.0329654	0.134602	0.28532	FALSE	0.340919	0.508373	0.103064	FALSE	2836	0	61.914	25.476	221	7	7	5	216	31.2	31.2	24.4	7	6	7	6	6	5	5	5	5	7	6	7	6
Serine/arginine-rich splicing factor 4	SRSF4	Putative interactor	29.6124	29.0906	29.4695	29.6839	29.4067	29.9482	30.0839	29.5605	29.2407	29.4072	29.6709	29.6965	0.263686	0.289316	0.467796	0.604197	0.237526	FALSE	0.26073	0.432205	0.288787	FALSE	2975	0	45.266	56.678	494	8	5	5	78	14.6	10.3	10.3	5	5	5	6	7	5	5	6	7	3	3	3	4
STE20-related kinase adapter protein alpha	STRADA	Putative interactor	27.9765	28.1756	27.8072	27.2829	27.4218	27.6637	27.4964	27.5965	27.3179	27.9943	27.4749	27.4648	-0.519458	-0.529496	0.0206897	0.110396	-0.516144	FALSE	0.0262793	0.127359	-0.530288	FALSE	4495	0	28.757	48.368	431	5	5	5	52	26	26	26	2	3	3	2	3	4	5	4	3	2	3	3	2
Striatin-interacting protein 2	STRIP2	Putative interactor	25.5124	NA	NA	NA	NA	25.9379	NA	NA	NA	25.5124	NA	25.9379	NA	0.425526	NA	NA	NA	FALSE	NA	NA	NA	FALSE	7956	0	5.4381	95.358	834	5	5	5	11	12.2	12.2	12.2	3	0	1	2	0	2	2	1	0	3	0	1	2
Succinate--hydroxymethylglutarate CoA-transferase	SUGCT	Putative interactor	NA	NA	NA	NA	NA	NA	26.4549	26.4564	26.2955	NA	26.4042	NA	NA	NA	NA	NA	NA	FALSE	NA	NA	NA	FALSE	7037	0	10.29	48.461	445	5	5	5	25	20	20	20	1	1	1	1	1	1	3	3	4	1	1	1	1
Transcription factor SPT20 homolog	SUPT20H	Putative interactor	26.3931	NA	NA	NA	26.4024	NA	26.7314	26.6043	26.5158	26.3931	26.6199	26.4024	0.226827	0.00931748	NA	NA	NA	FALSE	NA	NA	NA	FALSE	5174	0	7.4543	85.788	779	5	5	5	18	7.1	7.1	7.1	2	1	2	1	2	1	3	3	3	2	1	2	1
STAGA complex 65 subunit gamma	SUPT7L	Putative interactor	28.5767	28.5958	28.6196	28.5464	28.5875	28.6855	28.3481	28.6404	28.1527	28.5975	28.3944	28.6077	-0.203046	0.0101702	0.264928	0.421401	-0.216982	FALSE	0.849781	0.909856	0.00908993	FALSE	958	0	53.594	46.192	414	5	5	5	32	31.4	31.4	31.4	2	3	3	2	4	4	3	4	1	2	3	3	2
Surfeit locus protein 2	SURF2	Putative interactor	29.7741	29.8528	29.7496	29.4791	29.4983	29.3915	29.8241	30.0287	29.7016	29.7928	29.8578	29.457	0.0649789	-0.335788	0.60516	0.719609	0.0592942	FALSE	0.00178616	0.0540568	-0.335857	FALSE	3526	0	35.156	29.647	256	5	5	5	63	24.6	24.6	24.6	3	3	4	3	3	3	4	3	3	3	3	4	3
Surfeit locus protein 4	SURF4	Putative interactor	33.1382	32.7518	33.216	33.0382	32.9317	33.4212	33.2842	33.515	33.1941	33.0492	33.3375	33.1461	0.288341	0.0968971	0.172032	0.321304	0.29575	FALSE	0.669468	0.786777	0.0950326	FALSE	472	0	242.76	30.394	269	5	5	5	156	21.6	21.6	21.6	3	3	3	3	3	4	5	4	2	3	3	3	3
SUZ domain-containing protein 1	SZRD1	Putative interactor	30.1305	30.2191	30.1696	30.0645	30.1342	30.2649	29.3402	29.7802	29.6923	30.1735	29.6164	30.1569	-0.557107	-0.0165753	0.0471949	0.158734	-0.568827	FALSE	0.79307	0.873317	-0.0185287	FALSE	4526	0	20.479	16.997	152	5	5	5	52	52.6	52.6	52.6	4	5	5	4	4	5	3	4	5	4	5	5	4
Protein SZT2	SZT2	Putative interactor	NA	26.7745	NA	NA	NA	NA	NA	NA	NA	26.7745	NA	NA	NA	NA	NA	NA	NA	FALSE	NA	NA	NA	FALSE	3933	0.001383	2.6902	378.02	3432	5	5	5	7	2.6	2.6	2.6	2	2	0	1	0	0	1	0	1	2	2	0	1
Transcription initiation factor TFIID subunit 8	TAF8	Putative interactor	29.7786	29.2954	29.5074	29.4013	29.5287	29.5224	29.3656	29.6113	29.6362	29.5407	29.5428	29.4853	0.00201824	-0.0554343	0.952416	0.971171	0.0105641	FALSE	0.792179	0.873202	-0.0430012	FALSE	4574	0	85.159	34.262	310	5	5	5	49	29.7	29.7	29.7	2	4	5	3	5	4	3	4	5	2	4	5	3
Transcription initiation factor TFIID subunit 9	TAF9	Putative interactor	28.9249	28.9589	28.8151	27.8454	28.1231	27.6382	28.0117	28.1883	28.1934	28.9009	28.1336	27.8827	-0.767313	-1.01823	0.000761194	0.038763	-0.768455	TRUE	0.0122011	0.093879	-1.03069	FALSE	3621	0	17.064	28.974	264	8	5	5	48	48.1	37.5	37.5	8	7	5	3	4	4	5	6	6	5	5	4	1
Transcription initiation factor TFIID subunit 9B	TAF9B	Putative interactor	28.2512	28.9326	28.7968	28.7888	28.5239	28.3231	28.8508	28.6661	28.9919	28.6889	28.8424	28.5579	0.153499	-0.130957	0.50114	0.633891	0.176065	FALSE	0.671021	0.787491	-0.114934	FALSE	7077	0	27.187	27.622	251	8	8	5	65	45	45	33.9	5	5	4	4	4	6	5	5	4	5	5	4	4
TRAF family member-associated NF-kappa-B activator	TANK	Putative interactor	27.8297	27.6756	27.3743	27.3295	27.3841	27.5012	26.9178	27.5312	27.3758	27.6387	27.2976	27.4067	-0.341098	-0.231963	0.203873	0.358091	-0.351608	FALSE	0.233926	0.403475	-0.221587	FALSE	5598	0	31.469	47.815	425	5	5	5	28	20.5	20.5	20.5	3	3	3	2	3	2	3	1	3	3	3	3	2
Antigen peptide transporter 1	TAP1	Putative interactor	28.7759	28.8828	28.6761	29.7649	29.905	29.2924	28.8543	29.2274	29.41	28.7807	29.182	29.677	0.401257	0.896275	0.130261	0.272517	0.385634	FALSE	0.0321818	0.140259	0.875831	FALSE	2901	0	47.566	87.217	808	5	5	5	58	14.4	14.4	14.4	3	4	3	5	5	4	3	4	3	3	4	3	5
Tafazzin	TAZ	Putative interactor	27.3422	NA	26.9553	27.3573	NA	27.2884	NA	NA	26.6628	27.1617	26.6628	27.3233	-0.498933	0.1616	NA	NA	NA	FALSE	0.531209	0.676327	0.174124	FALSE	3629	0	9.3747	33.459	292	5	5	5	25	19.5	19.5	19.5	3	1	4	3	1	3	1	1	3	3	1	4	3
TBC1 domain family member 22B	TBC1D22B	Putative interactor	26.3937	26.2014	26.4231	NA	NA	NA	NA	NA	NA	26.3427	NA	NA	NA	NA	NA	NA	NA	FALSE	NA	NA	NA	FALSE	7309	0	18.168	59.08	505	5	5	5	19	18	18	18	2	3	3	1	1	2	2	1	2	2	3	3	1
TBC1 domain family member 7	TBC1D7	Putative interactor	26.6783	26.9286	26.76	NA	26.9891	27.0918	26.5868	27.2481	NA	26.7928	26.955	27.0414	0.162211	0.24862	0.764671	0.840622	0.128446	FALSE	0.0678879	0.203246	0.251505	FALSE	7587	0	32.616	33.971	293	5	5	5	41	18.8	18.8	18.8	1	2	3	2	2	2	4	3	3	1	2	3	2
F-box-like/WD repeat-containing protein TBL1X	TBL1X	Putative interactor	29.2852	29.4719	29.3996	28.8462	28.7173	29.0067	28.4702	28.7561	28.718	29.3876	28.6535	28.8616	-0.734081	-0.526019	0.00430148	0.0635216	-0.737498	FALSE	0.00924571	0.0874372	-0.52885	FALSE	739	0	71.254	62.495	577	12	7	5	87	38.8	26.5	20.8	10	9	12	9	8	9	9	8	6	6	5	7	5
T-complex protein 11-like protein 2	TCP11L2	Putative interactor	27.3452	27.2052	27.1243	27.1033	26.8869	26.8112	26.7837	27.4358	27.0788	27.2278	27.1241	26.9392	-0.103657	-0.288606	0.582448	0.701494	-0.125458	FALSE	0.060548	0.19327	-0.291085	FALSE	4980	0	34.974	58.091	519	5	5	5	27	18.3	18.3	18.3	3	4	3	2	2	2	2	3	2	3	4	3	2
Tectonic-3	TCTN3	Putative interactor	NA	NA	NA	27.6186	NA	NA	27.4174	27.2461	27.4525	NA	27.3748	27.6186	NA	NA	NA	NA	NA	FALSE	NA	NA	NA	FALSE	4194	0	5.6241	66.156	607	5	5	5	17	18	18	18	1	1	1	2	1	2	3	2	2	1	1	1	2
Transcription factor Dp-1	TFDP1	Putative interactor	28.2404	28.3669	28.3793	27.8134	28.076	28.1664	27.9044	28.2089	27.8935	28.3302	28.0098	28.0262	-0.320401	-0.304017	0.0703721	0.194676	-0.326621	FALSE	0.083161	0.226516	-0.310287	FALSE	3302	0	46.402	45.07	410	5	5	5	45	25.4	25.4	25.4	4	2	4	4	4	4	4	2	3	4	2	4	4
Protein-glutamine gamma-glutamyltransferase 2	TGM2	Putative interactor	NA	24.5193	NA	NA	NA	NA	NA	NA	NA	24.5193	NA	NA	NA	NA	NA	NA	NA	FALSE	NA	NA	NA	FALSE	1682	0	7.8178	77.328	687	5	5	5	7	10.8	10.8	10.8	0	2	1	1	2	1	1	0	0	0	2	1	1
Acyl-coenzyme A thioesterase THEM4	THEM4	Putative interactor	27.4501	27.0487	26.9208	27.5285	27.6036	27.2462	26.9792	27.321	NA	27.1579	27.1602	27.4675	0.00229433	0.309517	0.968225	0.980532	0.0102539	FALSE	0.182572	0.348482	0.31955	FALSE	3941	0	10.66	27.129	240	5	5	5	36	23.3	23.3	23.3	3	3	4	2	4	4	2	3	2	3	3	4	2
Mitochondrial import inner membrane translocase subunit Tim8 A	TIMM8A	Putative interactor	33.2587	32.9922	32.8082	33.5815	33.6217	33.3518	32.6146	32.7699	32.8313	33.0317	32.7414	33.5231	-0.290212	0.491474	0.151994	0.296505	-0.281127	FALSE	0.0409342	0.157483	0.498604	FALSE	642	0	87.293	10.998	97	5	5	5	156	74.2	74.2	74.2	5	5	5	5	5	5	5	5	5	5	5	5	5
Transmembrane 9 superfamily member 1	TM9SF1	Putative interactor	29.7688	30.2844	30.4512	30.5368	30.554	30.2616	30.6462	30.4528	30.6931	30.1962	30.6011	30.4569	0.404887	0.260674	0.161677	0.308013	0.429249	FALSE	0.30527	0.474768	0.282651	FALSE	196	0	47.714	92.386	815	7	7	5	102	15.8	15.8	11.7	4	5	4	5	4	6	4	5	6	4	5	4	5
Transmembrane emp24 domain-containing protein 1	TMED1	Putative interactor	30.4575	30.2682	30.5306	30.8703	30.7069	30.5801	30.6796	30.8582	30.8376	30.423	30.794	30.724	0.371019	0.301079	0.0215057	0.111924	0.373025	FALSE	0.0592861	0.191272	0.300355	FALSE	3177	0	44.321	25.206	227	5	5	5	107	22.5	22.5	22.5	4	5	5	5	5	5	5	5	5	4	5	5	5
Transmembrane emp24 domain-containing protein 2	TMED2	Putative interactor	31.7279	31.9956	31.7766	32.2517	32.2608	32.0774	32.1274	32.2389	32.3713	31.8381	32.2493	32.1991	0.411174	0.360959	0.0198427	0.109285	0.412495	FALSE	0.0272057	0.130013	0.363296	FALSE	3495	0	90.054	22.761	201	5	5	5	167	30.8	30.8	30.8	5	5	5	5	5	5	5	5	5	5	5	5	5
Transmembrane emp24 domain-containing protein 5	TMED5	Putative interactor	30.4785	30.5772	30.6363	30.5825	30.5979	30.5405	30.2942	30.4967	30.5284	30.5654	30.4434	30.5738	-0.122022	0.00838919	0.237502	0.394121	-0.12423	FALSE	0.858911	0.915053	0.00964723	FALSE	8192	0	51.421	26.005	229	5	5	5	54	18.8	18.8	18.8	4	3	4	4	5	4	5	5	4	4	3	4	4
Transmembrane emp24 domain-containing protein 7	TMED7-TICAM2;TMED7	Putative interactor	30.3335	30.3318	30.1054	30.5193	30.5393	30.6284	30.2208	30.4625	30.4467	30.2608	30.3808	30.5631	0.119982	0.302335	0.332854	0.487626	0.119742	FALSE	0.0398807	0.155655	0.305457	FALSE	9	0	27.772	21.233	188	5	5	5	61	39.4	39.4	39.4	4	3	4	4	4	4	4	5	4	4	3	4	4
Transmembrane protein 102	TMEM102	Putative interactor	NA	26.2002	NA	27.0634	27.1128	26.9468	NA	27.02	NA	26.2002	27.02	27.0427	0.819833	0.842517	NA	NA	NA	FALSE	NA	NA	NA	FALSE	5066	0	15.509	54.174	508	5	5	5	20	16.3	16.3	16.3	1	2	1	2	3	4	2	4	1	1	2	1	2
Transmembrane protein 222	TMEM222	Putative interactor	27.6486	27.461	27.5627	27.7387	27.4521	27.2932	27.768	27.5088	27.4935	27.5594	27.5957	27.5066	0.0362766	-0.0528141	0.772516	0.846131	0.0327061	FALSE	0.690406	0.799468	-0.0627013	FALSE	6763	0	25.841	23.23	208	5	5	5	56	39.9	39.9	39.9	3	3	2	4	4	3	4	4	3	3	3	2	4
Transmembrane protein 256	TMEM256	Putative interactor	31.8736	32.0319	31.999	32.0597	32.2999	32.2773	31.8629	31.6719	32.0495	31.9697	31.8697	32.2163	-0.100055	0.246544	0.442024	0.582689	-0.106677	FALSE	0.0651503	0.19991	0.244149	FALSE	228	0	40.479	7.1301	68	5	5	5	76	89.7	89.7	89.7	3	3	4	4	4	4	3	3	3	3	3	4	4
Transmembrane protein 65	TMEM65	Putative interactor	29.3491	29.2375	29.4868	29.6708	29.8367	29.6217	29.5799	29.4944	29.886	29.3614	29.6634	29.7127	0.301987	0.351255	0.115333	0.252932	0.295601	FALSE	0.0226768	0.12029	0.351901	FALSE	4279	0	18.117	25.498	240	5	5	5	70	20.8	20.8	20.8	3	3	4	5	5	4	5	5	5	3	3	4	5
Thymosin beta-4;Hematopoietic system regulatory peptide	TMSB4X	Putative interactor	30.9911	31.0118	31.1504	27.51	28.2478	27.8092	29.2178	28.627	29.3094	31.0529	29.0815	27.8878	-1.97141	-3.16508	0.00846189	0.0769554	-1.99974	FALSE	0.00304928	0.0604208	-3.19547	FALSE	2639	0	92.313	5.0526	44	5	5	5	41	77.3	77.3	77.3	4	4	4	2	3	2	2	3	2	4	4	4	2
Transmembrane and ubiquitin-like domain-containing protein 2	TMUB2	Putative interactor	28.5528	28.932	28.4919	29.2738	29.3321	29.4355	28.7468	28.1833	27.878	28.6724	28.3151	29.3487	-0.357263	0.676291	0.268703	0.425014	-0.389557	FALSE	0.0275075	0.130657	0.688232	FALSE	4439	0	44.735	33.788	321	5	5	5	60	31.8	31.8	31.8	2	2	2	2	3	5	3	2	2	2	2	2	2
Thioredoxin-related transmembrane protein 4	TMX4	Putative interactor	30.1654	29.7683	29.9624	30.1634	30.1933	30.5143	29.7907	29.8476	30.0684	29.9745	29.9073	30.2993	-0.067157	0.324811	0.682774	0.777972	-0.0630977	FALSE	0.112917	0.267724	0.324969	FALSE	6794	0	15.36	38.952	349	5	5	5	49	15.2	15.2	15.2	2	2	3	4	4	4	4	3	4	2	2	3	4
Tumor necrosis factor receptor superfamily member 10B	TNFRSF10B	Putative interactor	27.2696	27.096	27.1162	27.4654	27.6518	27.6099	28.0106	27.4855	27.948	27.1627	27.833	27.5779	0.670253	0.415174	0.0470849	0.158659	0.654094	FALSE	0.00621329	0.0747517	0.415093	FALSE	369	0	52.771	47.878	440	5	5	5	33	20.9	20.9	20.9	2	4	3	4	3	3	3	4	3	2	4	3	4
Mitochondrial import receptor subunit TOM20 homolog	TOMM20	Putative interactor	28.0311	28.2294	28.2057	28.0573	28.4351	28.1315	28.4048	NA	28.3618	28.1581	28.3835	28.2174	0.225419	0.0593875	0.056281	0.173282	0.227929	FALSE	0.71503	0.818721	0.0526072	FALSE	3503	0	9.1326	16.298	145	5	5	5	29	53.1	53.1	53.1	2	3	2	4	3	3	2	1	3	2	3	2	4
Tropomyosin alpha-1 chain	TPM1	Putative interactor	29.5029	29.7314	29.5378	28.6413	29.08	28.9162	29.3213	29.2639	29.4991	29.5942	29.365	28.8904	-0.229291	-0.70389	0.0843233	0.212546	-0.229256	FALSE	0.0150979	0.100916	-0.711526	FALSE	1337	0	133.58	32.708	284	17	8	5	85	42.3	20.4	15.1	11	8	12	9	11	10	10	11	10	6	3	6	4
Trafficking protein particle complex subunit 2-like protein	TRAPPC2L	Putative interactor	29.4769	29.3974	29.0901	29.2724	29.2226	29.4175	29.088	29.1981	29.1603	29.3309	29.1496	29.3066	-0.181324	-0.0243249	0.278252	0.434563	-0.172635	FALSE	0.903935	0.942399	-0.0173043	FALSE	211	0	48.712	27.302	241	5	5	5	65	25.3	25.3	25.3	3	3	4	2	2	2	3	2	4	3	3	4	2
tRNA (cytosine(38)-C(5))-methyltransferase	TRDMT1	Putative interactor	27.0848	27.4322	NA	NA	NA	27.5087	NA	NA	NA	27.2689	NA	27.5087	NA	0.239772	NA	NA	NA	FALSE	NA	NA	NA	FALSE	358	0	14.515	44.596	391	5	5	5	13	19.9	19.9	19.9	4	2	1	0	1	2	0	1	1	4	2	1	0
Transcriptional-regulating factor 1	TRERF1	Putative interactor	NA	NA	25.8623	NA	NA	NA	NA	25.2159	NA	25.8623	25.2159	NA	-0.646324	NA	NA	NA	NA	FALSE	NA	NA	NA	FALSE	6118	0	13.964	132.25	1200	5	5	5	16	10.1	10.1	10.1	2	1	3	1	0	1	1	3	1	2	1	3	1
E3 ubiquitin-protein ligase TRIM41	TRIM41	Putative interactor	NA	26.2042	NA	NA	NA	NA	NA	NA	NA	26.2042	NA	NA	NA	NA	NA	NA	NA	FALSE	NA	NA	NA	FALSE	5420	0	6.632	71.669	630	5	5	5	6	12.5	12.5	12.5	0	2	2	0	0	0	1	0	0	0	2	2	0
Tripartite motif-containing protein 47	TRIM47	Putative interactor	NA	NA	26.3172	NA	NA	NA	NA	NA	NA	26.3172	NA	NA	NA	NA	NA	NA	NA	FALSE	NA	NA	NA	FALSE	6057	0	8.3092	69.531	638	5	5	5	15	13.3	13.3	13.3	2	1	4	1	1	2	2	1	1	2	1	4	1
tRNA (uracil(54)-C(5))-methyltransferase homolog	TRMT2B	Putative interactor	NA	NA	NA	NA	26.664	NA	NA	NA	NA	NA	NA	26.664	NA	NA	NA	NA	NA	FALSE	NA	NA	NA	FALSE	5923	0	4.796	56.476	504	5	5	5	7	15.1	15.1	15.1	0	1	0	2	2	1	1	0	1	0	1	0	2
Tastin	TROAP	Putative interactor	NA	NA	NA	25.6531	25.6075	NA	25.6014	25.4885	NA	NA	25.5461	25.6304	NA	NA	NA	NA	NA	FALSE	NA	NA	NA	FALSE	3037	0	8.7944	83.856	778	5	5	5	23	17.1	17.1	17.1	3	0	0	3	2	2	4	2	0	3	0	0	3
Transient receptor potential cation channel subfamily M member 7	TRPM7	Putative interactor	27.1385	NA	26.8315	NA	NA	NA	NA	NA	NA	26.9931	NA	NA	NA	NA	NA	NA	NA	FALSE	NA	NA	NA	FALSE	6146	0	25.311	212.69	1865	5	5	5	15	4.8	4.8	4.8	3	1	3	1	0	1	2	2	1	3	1	3	1
TSC22 domain family protein 1	TSC22D1	Putative interactor	27.1263	27.9197	27.743	27.6122	27.5815	27.6241	27.8165	27.3834	27.9317	27.6344	27.7292	27.606	0.0947776	-0.0283679	0.718604	0.80528	0.114202	FALSE	0.971864	0.982264	0.00957971	FALSE	3559	0	22.457	109.68	1073	9	8	5	38	13	12.2	10.4	3	3	3	5	3	4	4	5	6	2	3	3	4
Tetratricopeptide repeat protein 21B	TTC21B	Putative interactor	NA	NA	NA	NA	NA	NA	NA	NA	25.9422	NA	25.9422	NA	NA	NA	NA	NA	NA	FALSE	NA	NA	NA	FALSE	4536	0.00013396	4.4888	150.94	1316	5	5	5	11	4.8	4.8	4.8	1	1	2	1	0	1	1	1	3	1	1	2	1
Tubby protein homolog	TUB	Putative interactor	NA	NA	NA	NA	NA	NA	26.5397	26.4462	NA	NA	26.4937	NA	NA	NA	NA	NA	NA	FALSE	NA	NA	NA	FALSE	2285	0	12.216	55.65	506	5	5	5	24	21.7	21.7	21.7	1	3	1	2	2	1	3	2	0	1	3	1	2
Tubulin beta chain	TUBB	Putative interactor	36.7562	36.6273	36.7474	36.9125	36.9915	37.0017	36.7827	36.8224	36.7601	36.7115	36.7886	36.9691	0.077134	0.257625	0.192369	0.345102	0.0780895	FALSE	0.0095261	0.0877671	0.258264	FALSE	1276	0	145.81	49.67	444	31	5	5	1098	71.8	16.2	16.2	30	30	30	30	28	28	30	28	29	5	5	5	5
Tubulin beta-4A chain	TUBB4A	Putative interactor	31.4469	31.3483	31.4353	31.7494	31.9308	32.1059	31.853	32.1225	31.9018	31.4108	31.964	31.936	0.553115	0.525144	0.0133709	0.0921435	0.548941	FALSE	0.0287723	0.132716	0.518483	FALSE	1204	0	140.5	49.585	444	32	7	5	133	75.2	15.5	11.3	29	28	29	29	28	28	30	28	31	5	5	5	5
Thioredoxin domain-containing protein 16	TXNDC16	Putative interactor	27.1797	NA	26.9315	NA	27.4557	27.3694	NA	27.6022	27.5368	27.0609	27.5699	27.4132	0.508993	0.352263	0.132064	0.273924	0.513954	FALSE	0.184111	0.350064	0.35695	FALSE	7643	0	6.9082	93.571	825	5	5	5	21	10.3	10.3	10.3	2	1	2	1	3	2	1	4	3	2	1	2	1
Thioredoxin reductase 3	TXNRD3	Putative interactor	NA	NA	NA	NA	NA	NA	NA	24.6415	NA	NA	24.6415	NA	NA	NA	NA	NA	NA	FALSE	NA	NA	NA	FALSE	4659	0	7.2134	70.682	643	5	5	5	10	13.8	13.8	13.8	0	0	2	2	1	1	0	1	2	0	0	2	2
Ubiquitin-conjugating enzyme E2 G2	UBE2G2	Putative interactor	31.444	31.4434	31.2777	31.3392	31.2455	31.3562	31.6363	31.5272	31.6022	31.3905	31.5893	31.3144	0.198818	-0.076026	0.0475321	0.158967	0.200198	FALSE	0.326783	0.493346	-0.0747466	FALSE	2547	0	67.683	18.566	165	5	5	5	115	49.1	49.1	49.1	5	4	5	5	4	5	5	5	5	5	4	5	5
Ubiquitin-conjugating enzyme E2 H	UBE2H	Putative interactor	28.9943	NA	28.9883	29.1046	29.1712	29.2331	29.3829	29.4488	29.5047	28.9913	29.4463	29.1706	0.455043	0.179281	0.00567397	0.0702123	0.454189	FALSE	0.0398599	0.155655	0.178332	FALSE	2624	0	20.207	20.655	183	5	5	5	42	27.9	27.9	27.9	3	2	5	5	3	3	3	2	4	3	2	5	5
Ubiquitin-conjugating enzyme E2 J2	UBE2J2	Putative interactor	28.7232	28.7698	28.3678	28.9233	29.2361	29.1836	28.9946	28.7966	29.123	28.6311	28.9776	29.1207	0.346492	0.489559	0.096503	0.228063	0.351139	FALSE	0.0398538	0.155655	0.49405	FALSE	4932	0	16.474	28.898	259	5	5	5	52	27.8	27.8	27.8	1	2	2	3	2	2	4	4	4	1	2	2	3
NEDD8-conjugating enzyme Ubc12	UBE2M	Putative interactor	32.1405	32.0903	32.1993	32.0275	32.0403	31.9428	32.0706	31.9565	31.4341	32.1441	31.8459	32.0042	-0.298186	-0.139884	0.239143	0.396029	-0.32295	FALSE	0.0334249	0.142673	-0.139838	FALSE	2567	0	20.488	20.9	183	5	5	5	94	36.6	36.6	36.6	4	4	4	4	3	5	4	3	3	4	4	4	4
Ubiquitin-like protein 4A	UBL4A	Putative interactor	31.0231	30.9981	31.2037	31.5286	31.2536	31.3467	30.8797	31.1137	31.0373	31.0779	31.0135	31.3809	-0.0644293	0.302947	0.53134	0.660597	-0.0647391	FALSE	0.0461729	0.167549	0.301333	FALSE	1426	0	14.852	17.776	157	5	5	5	95	38.9	38.9	38.9	4	4	5	5	5	5	4	5	5	4	4	5	5
Uridine-cytidine kinase 1	UCK1	Putative interactor	27.6413	27.3364	NA	27.3754	27.6856	27.652	27.4041	27.4894	27.4568	27.4969	27.4505	27.5775	-0.0464021	0.08064	0.841782	0.898095	-0.0387858	FALSE	0.698336	0.805454	0.0821428	FALSE	7030	0	28.317	31.434	277	5	5	5	43	37.9	37.9	37.9	4	3	2	3	4	3	4	5	4	4	3	2	3
Uridine-cytidine kinase-like 1	UCKL1	Putative interactor	28.2164	28.1823	28.02	27.5699	27.5856	28.027	27.8554	27.3097	27.1226	28.1421	27.4638	27.7435	-0.678296	-0.398546	0.0747239	0.199997	-0.710317	FALSE	0.0954142	0.243971	-0.412079	FALSE	7431	0	13.46	61.14	548	5	5	5	60	14.1	14.1	14.1	5	4	4	5	4	5	4	3	4	5	4	4	5
Ubiquitin-conjugating enzyme E2 variant 3	UEVLD	Putative interactor	26.2905	NA	26.2927	NA	26.3437	26.7475	26.4967	26.6948	26.2932	26.2916	26.5042	26.5597	0.212608	0.268093	0.221628	0.377892	0.203309	FALSE	0.427562	0.591051	0.25401	FALSE	4809	0	9.5228	52.263	471	5	5	5	33	14.4	14.4	14.4	4	1	3	1	3	3	2	3	3	4	1	3	1
Ubiquitin-fold modifier-conjugating enzyme 1	UFC1	Putative interactor	32.1205	32.0394	32.0617	31.9799	32.1124	32.2539	32.2254	32.0475	32.3354	32.0743	32.2076	32.1197	0.133334	0.0454534	0.260629	0.417811	0.128907	FALSE	0.658508	0.778519	0.041522	FALSE	8206	0	7.5671	19.458	167	5	5	5	70	29.3	29.3	29.3	4	5	4	4	4	4	5	4	3	4	5	4	4
Ubiquitin carboxyl-terminal hydrolase 40	USP40	Putative interactor	NA	NA	NA	27.1792	27.8478	NA	27.2411	27.2271	NA	NA	27.2341	27.5519	NA	NA	NA	NA	NA	FALSE	NA	NA	NA	FALSE	7359	0	8.1553	140.13	1235	5	5	5	16	8.1	8.1	8.1	3	1	1	2	2	2	2	2	2	3	1	1	2
Uronyl 2-sulfotransferase	UST	Putative interactor	26.2818	26.0038	26.2816	26.3797	26.3945	NA	NA	26.1375	NA	26.1949	26.1375	26.3871	-0.057345	0.192281	NA	NA	NA	FALSE	0.165084	0.329885	0.198075	FALSE	8107	0	4.9754	47.672	406	5	5	5	22	19.7	19.7	19.7	2	3	3	2	3	2	2	3	1	2	3	3	2
Vacuolar protein sorting-associated protein 37C	VPS37C	Putative interactor	30.7992	30.6864	31.0102	30.559	30.2405	30.9406	30.4796	30.8402	30.9173	30.8382	30.7579	30.6085	-0.080302	-0.229768	0.631625	0.74029	-0.0862393	FALSE	0.345886	0.512765	-0.251916	FALSE	69	0	61.649	38.658	355	5	5	5	77	26.5	26.5	26.5	3	4	3	4	4	3	5	5	3	3	4	3	4
Vesicle transport through interaction with t-SNAREs homolog 1A	VTI1A	Putative interactor	27.6696	NA	28.0919	28.6396	28.339	28.3135	28.612	28.6527	28.8521	27.8962	28.7095	28.4385	0.813312	0.542322	0.128083	0.269433	0.824841	FALSE	0.184764	0.350829	0.549957	FALSE	5713	0	24.549	25.217	217	5	5	5	42	44.7	44.7	44.7	2	1	1	4	2	3	3	4	3	2	1	1	4
Vesicle transport through interaction with t-SNAREs homolog 1B	VTI1B	Putative interactor	28.5978	28.6784	28.5721	29.2362	29.0193	29.4892	29.2606	29.0385	28.533	28.6168	28.975	29.261	0.35824	0.644259	0.265721	0.421996	0.327979	FALSE	0.037192	0.150514	0.632165	FALSE	7732	0	52.01	26.688	232	5	5	5	73	28.4	28.4	28.4	4	3	4	3	4	4	5	5	5	4	3	4	3
Probable 18S rRNA (guanine-N(7))-methyltransferase	WBSCR22	Putative interactor	27.6319	27.8339	27.6982	27.5915	27.5039	27.5631	27.8631	28.2109	27.5794	27.7238	27.9076	27.5533	0.183788	-0.170535	0.471505	0.607504	0.163068	FALSE	0.0885832	0.234096	-0.168527	FALSE	604	0	35.079	31.88	281	5	5	5	33	34.5	34.5	34.5	2	3	2	2	2	3	3	2	2	2	3	2	2
WD repeat domain phosphoinositide-interacting protein 4	WDR45	Putative interactor	NA	NA	NA	NA	25.2502	25.1075	NA	NA	NA	NA	NA	25.1807	NA	NA	NA	NA	NA	FALSE	NA	NA	NA	FALSE	8246	0.00013389	4.4656	39.867	360	5	5	5	9	17.2	17.2	17.2	1	1	1	3	2	2	1	0	0	1	1	1	3
WD repeat-containing protein 54	WDR54	Putative interactor	30.4917	30.0914	30.0656	30.2249	30.3992	30.3862	30.4441	30.4043	30.5315	30.2298	30.4609	30.3389	0.231112	0.109085	0.214052	0.368759	0.243697	FALSE	0.484732	0.639044	0.120505	FALSE	6998	0	43.132	35.891	334	5	5	5	116	28.7	28.7	28.7	4	5	5	5	4	4	5	5	4	4	5	5	5
WD repeat, SAM and U-box domain-containing protein 1	WDSUB1	Putative interactor	27.0647	26.7842	27.2561	26.7685	26.6387	26.5132	26.9991	26.7087	27.0349	27.0478	26.9214	26.6439	-0.126417	-0.403972	0.523092	0.652854	-0.120774	FALSE	0.0829969	0.226358	-0.394882	FALSE	5074	0	20.699	52.817	476	5	5	5	36	16.8	16.8	16.8	3	2	2	2	2	3	3	4	4	3	2	2	2
WD repeat domain phosphoinositide-interacting protein 2	WIPI2	Putative interactor	29.7971	29.8221	29.6157	29.7091	29.2534	30.2995	29.7852	29.3805	29.2731	29.7478	29.4969	29.8178	-0.250949	0.0699707	0.224992	0.381837	-0.265358	FALSE	0.979197	0.986126	0.00902701	FALSE	8280	0	46.133	49.408	454	5	5	5	143	26.7	26.7	26.7	4	4	4	4	4	5	4	4	4	4	4	4	4
Ubiquitin thioesterase OTU1	YOD1	Putative interactor	28.1255	28.0588	28.2096	28.332	28.2259	27.9501	28.2802	28.0376	28.3762	28.1326	28.2383	28.1781	0.105639	0.0455049	0.435438	0.577566	0.100044	FALSE	0.778575	0.865825	0.0380239	FALSE	4040	0	9.2357	38.322	348	5	5	5	47	18.1	18.1	18.1	2	2	3	2	3	2	2	3	3	2	2	3	2
Transcriptional repressor protein YY1	YY1	Putative interactor	31.2865	31.307	31.4502	30.7528	30.9486	31.1384	30.7818	30.7233	30.7698	31.3498	30.7585	30.9552	-0.591241	-0.394594	0.0038196	0.0616724	-0.589603	FALSE	0.0510813	0.177351	-0.401308	FALSE	1757	0	149.03	44.712	414	11	11	5	226	25.8	25.8	16.4	9	10	10	8	8	8	9	9	8	9	10	10	8
Zinc finger BED domain-containing protein 4	ZBED4	Putative interactor	NA	25.9044	NA	NA	NA	NA	NA	24.8905	NA	25.9044	24.8905	NA	-1.01392	NA	NA	NA	NA	FALSE	NA	NA	NA	FALSE	766	0.00026069	3.6511	130.32	1171	5	5	5	14	6.5	6.5	6.5	1	2	2	1	1	1	1	2	3	1	2	2	1
Protein ZBED8	ZBED8	Putative interactor	NA	27.0747	26.7268	NA	NA	27.1512	26.8754	NA	NA	26.9112	26.8754	27.1512	-0.0358211	0.240027	NA	NA	NA	FALSE	NA	NA	NA	FALSE	4874	0	13.734	68.326	594	5	5	5	21	14.3	14.3	14.3	1	3	4	1	1	2	3	1	1	1	3	4	1
Zinc finger and BTB domain-containing protein 7B	ZBTB7B	Putative interactor	NA	26.0616	NA	26.0142	26.3002	NA	NA	NA	NA	26.0616	NA	26.1643	NA	0.102644	NA	NA	NA	FALSE	NA	NA	NA	FALSE	450	0	18.571	58.026	539	5	5	5	17	20.6	20.6	20.6	1	2	1	3	3	2	3	2	1	1	2	1	3
Zinc finger C2HC domain-containing protein 1A	ZC2HC1A	Putative interactor	26.9524	NA	27.0394	27.0622	NA	NA	26.6968	26.1917	26.4628	26.9965	26.4651	27.0622	-0.531411	0.0656638	0.0553872	0.171488	-0.545421	FALSE	NA	NA	NA	FALSE	5937	0	9.7647	35.092	325	5	5	5	23	23.4	23.4	23.4	2	1	2	2	1	3	2	3	3	2	1	2	2
Zinc finger CCCH domain-containing protein 10	ZC3H10	Putative interactor	26.0584	NA	NA	NA	NA	NA	NA	NA	NA	26.0584	NA	NA	NA	NA	NA	NA	NA	FALSE	NA	NA	NA	FALSE	6032	0.00013405	4.5062	46.051	434	5	5	5	7	21.9	21.9	21.9	2	1	0	3	0	0	0	1	1	2	1	0	3
Zinc finger CCHC domain-containing protein 24	ZCCHC24	Putative interactor	28.2681	27.6389	28.2598	28.183	28.4047	28.6298	28.1909	27.9247	28.2486	28.0841	28.1281	28.4173	0.0440392	0.333224	0.795074	0.86465	0.0658043	FALSE	0.23953	0.409751	0.350225	FALSE	4929	0	108.93	26.954	241	5	5	5	40	34.9	34.9	34.9	4	3	3	4	3	4	3	3	2	4	3	3	4
Zinc finger CCHC-type and RNA-binding motif-containing protein 1	ZCRB1	Putative interactor	29.8472	29.9937	30.2432	29.5304	30.0822	29.8716	29.5714	29.8862	29.3758	30.0374	29.6266	29.8457	-0.4108	-0.191732	0.0953292	0.226763	-0.416932	FALSE	0.375012	0.54068	-0.19998	FALSE	5272	0	46.411	24.591	217	5	5	5	65	31.8	31.8	31.8	4	3	5	4	4	4	4	5	4	4	3	5	4
AN1-type zinc finger protein 5	ZFAND5	Putative interactor	28.4642	28.1361	28.4972	28.6797	28.3921	28.8729	28.4336	28.6022	28.846	28.3748	28.6373	28.6616	0.262495	0.286811	0.190844	0.343313	0.261447	FALSE	0.196349	0.363983	0.282421	FALSE	931	0	32.751	23.132	213	5	5	5	66	35.7	35.7	35.7	4	3	2	3	3	5	5	5	3	4	3	2	3
Zinc finger protein 90 homolog	ZFP90	Putative interactor	27.1195	26.9937	27.3841	26.163	26.8959	27.0096	26.0432	26.4983	26.2526	27.1751	26.2767	26.7351	-0.898314	-0.439941	0.00703874	0.0733976	-0.901026	FALSE	0.207078	0.374319	-0.476296	FALSE	5364	0	18.447	73.03	636	5	5	5	43	16.4	16.4	16.4	3	2	3	3	2	2	2	2	1	3	2	3	3
Abscission/NoCut checkpoint regulator	ZFYVE19	Putative interactor	27.612	27.4683	27.8246	27.2584	27.7142	27.6242	27.5019	27.5226	28.0993	27.6424	27.7356	27.5453	0.0931496	-0.0970752	0.763134	0.839968	0.0729905	FALSE	0.588542	0.724044	-0.102678	FALSE	6026	0	12.039	51.546	471	5	5	5	60	24	24	24	3	3	2	4	3	3	3	3	3	3	3	2	4
Zinc finger FYVE domain-containing protein 26	ZFYVE26	Putative interactor	NA	NA	29.3463	NA	NA	NA	27.8027	29.4585	NA	29.3463	28.8561	NA	-0.490153	NA	NA	NA	NA	FALSE	NA	NA	NA	FALSE	4105	0.00038304	3.1375	284.57	2539	5	5	5	16	2.8	2.8	2.8	1	2	3	1	0	2	3	2	2	1	2	3	1
Zinc finger protein ZIC 2	ZIC2	Putative interactor	27.8887	28.5619	27.8136	28.0917	28.3297	26.2705	27.8886	27.7203	27.6258	28.1291	27.749	27.8068	-0.380097	-0.322305	0.283476	0.438366	-0.343218	FALSE	0.513462	0.662257	-0.524108	FALSE	1058	0	17.094	55.005	532	7	5	5	86	25.4	20.3	20.3	5	4	5	6	4	5	5	6	5	3	3	3	4
Zinc finger protein 205	ZNF205	Putative interactor	25.6393	26.5131	26.2258	25.2261	25.2504	25.3866	25.7595	25.1684	25.211	26.1701	25.4057	25.2894	-0.764354	-0.880607	0.0855482	0.214091	-0.746436	FALSE	0.0775524	0.217557	-0.83836	FALSE	1014	0	51.189	60.629	554	5	5	5	52	14.3	14.3	14.3	3	3	3	3	2	2	4	4	2	3	3	3	3
Zinc finger protein 22	ZNF22	Putative interactor	30.6264	30.575	30.5849	29.6478	29.8572	29.6755	30.1185	29.8732	30.0864	30.5956	30.0301	29.7299	-0.565531	-0.865733	0.0148204	0.0961777	-0.569396	FALSE	0.00389513	0.0644974	-0.868592	FALSE	1560	0	125.32	25.915	224	6	6	5	112	30.8	30.8	26.8	5	5	6	4	4	3	5	6	5	5	5	6	4
Zinc finger protein 239	ZNF239	Putative interactor	25.2213	25.788	25.8132	25.7518	25.7962	NA	26.1263	25.5677	25.4522	25.6321	25.7465	25.7741	0.114382	0.141998	0.723481	0.80872	0.107877	FALSE	0.480267	0.63577	0.16646	FALSE	3623	0	14.649	51.59	458	5	5	5	37	15.7	15.7	15.7	2	2	3	5	2	1	3	4	5	2	2	3	5
Zinc finger protein 330	ZNF330	Putative interactor	30.9493	30.7406	30.774	30.5501	30.6299	30.2511	30.5178	30.5125	30.9461	30.8242	30.6735	30.4861	-0.150725	-0.338176	0.383576	0.534215	-0.162526	FALSE	0.0763046	0.216103	-0.344234	FALSE	8232	0	38.492	36.201	320	5	5	5	94	30	30	30	5	5	5	5	5	5	5	5	5	5	5	5	5
Zinc finger protein 444	ZNF444	Putative interactor	26.5483	26.9047	26.5691	26.3297	26.5416	26.4206	25.8563	26.4751	NA	26.6835	26.1986	26.4333	-0.48491	-0.250255	0.324856	0.479251	-0.50836	FALSE	0.158261	0.323112	-0.2434	FALSE	4902	0	25.74	35.204	327	5	5	5	29	39.1	39.1	39.1	3	3	3	2	1	3	3	2	1	3	3	3	2
Zinc finger protein 445	ZNF445	Putative interactor	26.8083	27.1448	27.3456	26.4524	26.3559	26.2453	26.391	26.3596	25.6684	27.1163	26.1759	26.3537	-0.940395	-0.762645	0.0341431	0.136354	-0.959914	FALSE	0.0288389	0.132814	-0.7484	FALSE	2535	0	9.9399	118.96	1031	6	5	5	47	6.8	6	6	3	4	3	4	3	2	4	4	4	3	4	3	3
Zinc finger protein 446	ZNF446	Putative interactor	NA	NA	27.4242	NA	NA	NA	NA	NA	NA	27.4242	NA	NA	NA	NA	NA	NA	NA	FALSE	NA	NA	NA	FALSE	7418	0	31.544	48.956	450	5	5	5	9	25.6	25.6	25.6	1	0	2	2	0	0	1	0	1	1	0	2	2
Zinc finger protein 467	ZNF467	Putative interactor	23.3676	24.1152	NA	23.8894	24.2019	23.8135	23.5297	23.6486	24.2526	23.7893	23.8464	23.9783	0.0570874	0.188963	0.89082	0.931684	0.0688898	FALSE	0.65227	0.773564	0.226858	FALSE	4582	0	13.42	65.124	595	5	5	5	26	12.3	12.3	12.3	1	1	1	4	1	4	3	3	2	1	1	1	4
Zinc finger protein 593	ZNF593	Putative interactor	NA	NA	NA	29.0462	NA	29.0428	28.9881	29.2917	29.4447	NA	29.2537	29.0445	NA	NA	NA	NA	NA	FALSE	NA	NA	NA	FALSE	295	0	11.915	15.199	134	5	5	5	20	46.3	46.3	46.3	0	1	3	2	1	2	3	3	2	0	1	3	2
Zinc finger protein 672	ZNF672	Putative interactor	NA	NA	NA	NA	22.9014	24.7802	NA	NA	NA	NA	NA	24.1272	NA	NA	NA	NA	NA	FALSE	NA	NA	NA	FALSE	3751	0	8.5231	50.224	452	5	5	5	17	15.7	15.7	15.7	2	3	2	1	2	2	0	1	0	2	3	2	1
Zinc finger protein 696	ZNF696	Putative interactor	26.8403	26.468	26.4259	26.8046	26.7695	26.2869	27.2551	27.0205	27.2178	26.5904	27.1681	26.6389	0.577675	0.048473	0.0279365	0.124648	0.5864	FALSE	0.852691	0.911421	0.0422611	FALSE	6955	0	22.785	40.575	374	5	5	5	33	15.5	15.5	15.5	2	2	3	2	1	2	4	3	2	2	2	3	2
U2 small nuclear ribonucleoprotein auxiliary factor 35 kDa subunit-related protein 2;U2 small nuclear ribonucleoprotein auxiliary factor 35 kDa subunit-related protein 1	ZRSR2;ZRSR1	Putative interactor	NA	NA	NA	26.7345	25.9954	25.952	NA	NA	NA	NA	NA	26.2742	NA	NA	NA	NA	NA	FALSE	NA	NA	NA	FALSE	3556	0	15.947	58.044	482	5	5	5	24	17.2	17.2	17.2	2	2	1	3	3	2	2	2	1	2	2	1	3
Zinc finger and SCAN domain-containing protein 21	ZSCAN21	Putative interactor	24.5138	24.7293	NA	NA	NA	NA	24.862	24.1264	22.8484	24.6255	24.1632	NA	-0.462375	NA	0.369463	0.521426	-0.675921	FALSE	NA	NA	NA	FALSE	8304	0	6.1012	53.658	473	6	5	5	22	16.3	14.4	14.4	2	4	2	1	1	2	3	2	2	2	3	2	1
ZW10 interactor	ZWINT	Putative interactor	30.7736	30.85	30.64	30.9431	31.2167	30.9132	30.8284	30.9106	30.9369	30.7571	30.8927	31.0309	0.135594	0.273828	0.141003	0.284156	0.137452	FALSE	0.0896054	0.235763	0.269823	FALSE	1020	0	118.74	31.293	277	5	5	5	71	34.7	34.7	34.7	2	3	4	4	3	4	3	4	5	2	3	4	4
15 kDa selenoprotein	2015-09-01	Putative interactor	29.1101	29.0732	29.1156	29.0032	29.165	29.0727	28.6101	28.8107	28.7793	29.0998	28.736	29.0818	-0.363723	-0.0179493	0.0236048	0.116344	-0.366253	FALSE	0.724809	0.826673	-0.0193527	FALSE	705	0	44.216	17.79	162	6	6	6	53	49.4	49.4	49.4	5	4	5	5	4	5	3	4	3	5	4	5	5
Mth938 domain-containing protein	AAMDC	Putative interactor	28.2316	28.0147	28.1641	28.0578	28.1663	28.0515	28.2831	27.9299	28.2797	28.1396	28.1735	28.0929	0.0338482	-0.0467556	0.850073	0.903844	0.0274235	FALSE	0.584845	0.721169	-0.0449053	FALSE	6941	0	69.362	13.332	122	6	6	6	41	44.3	44.3	44.3	1	2	2	2	3	2	4	4	3	1	2	2	2
Multidrug resistance protein 1	ABCB1	Putative interactor	26.5046	26.6799	26.2152	27.4712	26.8305	26.4718	26.5206	NA	NA	26.4791	26.5206	26.9849	0.0414523	0.505829	NA	NA	NA	FALSE	0.255736	0.426349	0.457928	FALSE	1300	0	19.965	141.48	1280	6	6	6	23	6.6	6.6	6.6	2	2	2	3	3	3	2	1	2	2	2	2	3
Multidrug resistance-associated protein 5	ABCC5	Putative interactor	27.3448	NA	NA	27.5902	27.7544	27.4877	27.7662	27.5989	27.7776	27.3448	27.7165	27.615	0.371757	0.270211	NA	NA	NA	FALSE	NA	NA	NA	FALSE	502	0	24.713	160.66	1437	7	7	6	36	9.8	9.8	9.2	2	1	1	4	2	4	3	4	2	2	1	1	4
Adrenocortical dysplasia protein homolog	ACD	Putative interactor	NA	27.2166	27.3526	27.6261	27.442	27.1399	27.4963	27.29	27.8024	27.2862	27.5451	27.4164	0.258861	0.130163	0.241434	0.398462	0.244973	FALSE	0.511887	0.660877	0.118063	FALSE	5714	0	30.038	57.733	544	6	6	6	36	23.2	23.2	23.2	0	5	2	3	3	4	3	5	3	0	5	2	3
tRNA-specific adenosine deaminase 2	ADAT2	Putative interactor	28.8271	28.8372	29.0878	28.1532	28.4854	28.4502	28.6426	27.9036	28.15	28.9225	28.2655	28.3704	-0.657035	-0.552089	0.0722411	0.196886	-0.685296	FALSE	0.0163155	0.104501	-0.55446	FALSE	4567	0	23.811	21.046	191	6	6	6	69	57.1	57.1	57.1	4	3	3	4	3	3	4	4	4	4	3	3	4
Putative adenosylhomocysteinase 3	AHCYL2	Putative interactor	29.3262	29.2124	29.202	29.5304	29.3692	29.4804	28.846	29.0724	29.0402	29.248	28.9896	29.4616	-0.258388	0.213585	0.0455524	0.155843	-0.260691	FALSE	0.0277913	0.13076	0.213129	FALSE	5955	0	77.484	66.72	611	13	6	6	97	29.8	17.8	17.8	9	11	11	11	9	10	9	10	10	5	5	6	6
Proline-rich AKT1 substrate 1	AKT1S1	Putative interactor	31.1077	31.1972	31.1485	30.8662	30.7529	30.7288	31.0947	31.0069	31.1825	31.1516	31.0965	30.7839	-0.0551489	-0.367708	0.394692	0.544093	-0.056464	FALSE	0.00358032	0.0627104	-0.368498	FALSE	5725	0	23.217	27.383	256	6	6	6	133	32.8	32.8	32.8	6	6	6	6	5	4	5	6	5	6	6	6	6
Chitobiosyldiphosphodolichol beta-mannosyltransferase	ALG1	Putative interactor	30.4928	30.5827	30.2936	29.9607	30.1268	30.6177	30.4748	30.5912	30.3653	30.4614	30.48	30.2628	0.0186803	-0.198536	0.85712	0.908844	0.0207223	FALSE	0.385818	0.550672	-0.22128	FALSE	6423	0	52.366	52.518	464	6	6	6	117	19	19	19	6	5	6	6	6	6	5	5	6	6	5	6	6
[truncated: 5,202 more rows]
[truncated: 60 more columns]

## Sheet: Hsp90a_b isoforms
Quantification of Hsp90alpha, beta isoforms in HEK293 cells, based on MS data			HEK cells
[truncated: 126 more rows]

## Sheet: % Calculation
HEK293T
[truncated: 6 more rows]
