# Supplementary material for: Translational reprogramming in response to accumulating stressors ensures critical threshold levels of Hsp90 for mammalian life
Source: Nat Commun. 2022 Oct 21;13:6271. doi: 10.1038/s41467-022-33916-3 (PMC9587034; doi:10.1038/s41467-022-33916-3)
Supplement: Supplementary file 7 — Source Data [file 41467_2022_33916_MOESM7_ESM.zip]

Archive with 4 entries (4 files):
- Source data file 1.pdf
- __MACOSX/._Source data file 1.pdf
- Source data file 2.xlsx
- __MACOSX/._Source data file 2.xlsx
