# Supplementary material for: Translational reprogramming in response to accumulating stressors ensures critical threshold levels of Hsp90 for mammalian life
Source: Nat Commun. 2022 Oct 21;13:6271. doi: 10.1038/s41467-022-33916-3 (PMC9587034; doi:10.1038/s41467-022-33916-3)
Supplement: Supplementary file 7 — Source Data [file 41467_2022_33916_MOESM7_ESM.zip › Source data file 2.xlsx]

## Sheet: Sheet1
	Wherever applicable
	If it is written	How to read
	WT	WT
	-/-	90aKO
	+/-	90bHET
	-/-+/-	90aKO90bHET
	Hsp90aa1/HSP90AA1	Hsp90 alpha
	Hsp90ab1/HSP90AB1	Hsp90 Beta
	aKO	Hsp90alpha KO
	bKO	Hsp90beta KO

## Sheet: Fig. 1a
		Hsp90α+/-Hsp90β+/+	Hsp90α+/-Hsp90β+/-	Hsp90α-/-Hsp90β+/+	Hsp90α-/-Hsp90β+/-
	Expected (postnatal)	25	25	25	25
	Actual (postnatal)	37.8	19.1	37.4	5.7
	E13.5 (embryonic stage)	20	28	44	8
	E8.5 (embryonic stage)	14	21.1	47.5	17.5

## Sheet: Fig. 1b
		Hsp90α+/+Hsp90β+/-				Hsp90α+/-Hsp90β+/-				Hsp90α-/-Hsp90β+/-
	Expected (postnatal)	1	1			1	1	1	1	1	1
	Actual (postnatal)	0.68	0.44			0.76	0.42	1.15	0.7	0.24	0.42

## Sheet: Fig. 1d
		Hsp90α+/-Hsp90β+/+	Hsp90α+/-Hsp90β+/-	Hsp90α-/-Hsp90β+/+	Hsp90α-/-Hsp90β+/-
	Expected (postnatal)	17	33	17	33
	Actual (postnatal)	10	14	62	14

## Sheet: Fig. 2b
	Brain						Liver						Muscle
		Hsp90aa1		Hsp90ab1				Hsp90aa1		Hsp90ab1				Hsp90aa1		Hsp90ab1
	WT	49.7783	51.5811	50.2217	48.4189		WT	20.1903	22.967	79.8097	77.033		WT	2.90933	2.2351	97.0907	97.7649
	Hsp90α-/-_expected	0	0	50.2217	48.4189		Hsp90α-/-_expected	0	0	79.8097	77.033		Hsp90α-/-_expected	0	0	97.0907	97.7649
	Hsp90α-/-_actual	0	0	73.52	84.7731		Hsp90α-/-_actual	0	0	69.3462	90.4202		Hsp90α-/-_actual	0	0	83.7549	87.6681
	Hsp90β+/-_expected	49.7783	51.5811	25.1109	24.2095		Hsp90β+/-_expected	20.1903	22.967	39.9048	38.5165		Hsp90β+/-_expected	2.90933	2.2351	48.5453	48.8825
	Hsp90β+/-_actual	52.3742	50.1292	31.1244	31.4864		Hsp90β+/-_actual	22.9632	24.4018	53.187	46.7783		Hsp90β+/-_actual	5.85064	2.5543	64.1725	72.8778
	Hsp90α-/-Hsp90β+/-_expected	0	0	25.1109	24.2095		Hsp90α-/-Hsp90β+/-_expected	0	0	39.9048	38.5165		Hsp90α-/-Hsp90β+/-_expected	0	0	48.5453	48.8825
	Hsp90α-/-Hsp90β+/-_actual	0	0	76.9796	65.8682		Hsp90α-/-Hsp90β+/-_actual	0	0	55.8464	77.1425		Hsp90α-/-Hsp90β+/-_actual	0	0	58.0805	56.2334

## Sheet: Fig. 2d
	Brain protein
											Eye protein
		HSP90AA1				HSP90AB1
	WT	1	1	1		1	1	1				HSP90AA1			HSP90AB1
	-/-	0	0	0		1.43353	1.04152	1.93878			WT	1	1	1	1	1	1
	+/-	1.20273	0.943829	1.44728		0.81012	0.53573	0.895967			-/-	0	0	0	1.74697	1.69669	1.45308
	-/-+/-	0	0	0		1.85873	1.18974	1.66024			+/-	0.5701	1.25533	0.523505	0.812428	0.593302	0.53584
											-/-+/-	0	0	0	2.05373	1.55122	1.19231
	Brain mRNA										Eye mRNA
		HSP90AA1				HSP90AB1						HSP90AA1			HSP90AB1
	WT	1	1	1		1	1	1			WT	1	1	1	1	1	1
	-/-	0.07097	0.0746	0.10602		0.94188	1.01603	1.00551			-/-	0.26518	0.306362	0.31101	1.19686	1.33852	1.16691
	+/-	1.3666	1.51055	0.98095		0.54769	0.62822	0.58607			+/-	1.41958	1.63621	1.15048	0.69628	0.999249	0.84034
	-/-+/-	0.05822	0.07544	0.10229		0.56689	0.71655	1.036			-/-+/-	0.15298	0.326157	0.15053	0.77948	1.37098	0.95779

## Sheet: Fig. 3b
		WT				-/-				+/-				-/-+/-
	Rate of neo-Hsp90β protein synthesis (Puromycin incorporation)	1	1	1	1	0.634507	0.374882	1.07795	0.982915	0.505694	0.756993	0.734452	1.25164	1.78836	1.12182	1.39965	2.22613

## Sheet: Fig. 3c
		HSP90AA1				HSP90AB1
	WT	1	1	1	1	1	1	1	1
	-/-	0	0	0	0	0.736461	0.549073	1.19884	1.19807
	+/-	0.757861	0.45468	0.888875	0.309337	0.715463	0.36013	1.13987	0.452588
	-/-+/-	0	0	0	0	0.981184	0.548423	1.55986	1.01336

## Sheet: Fig. 3d
		HSP90AA1				HSP90AB1
	WT	1	1			1	1
	-/-	0	0			44.8563	1.24079
	+/-	2.78221	1.34726			5.34362	1.30407
	-/-+/-	0	0			2317.23	65.6529

## Sheet: Fig. 3e
	WT								aKO								bHET								aKObHET
	0.383854	0.606455	1.05775	0.987257	0.254935	0.375269	0.318564	0.388575	0.236018	0.230734	0.378966	0.836845	0.462282	0.544491	0.610842	0.483806	0.314468	0.39517	0.802725	0.782408	0.658019	0.629801	0.757126	0.477915	1.60076	1.11709	1.18749	0.96933	0.98605	1.46758	1.07205	0.926105

[truncated: 40 more sheets: Fig. 3f, Fig. 3h, Fig. 4d, Fig. 4g, Fig. 5d, Fig. 5e, Fig. 5f, Fig. 5g, Fig. 5h, Supple Fig. 4b, Supple Fig. 5a, Supple Fig. 5b, Supple Fig. 6a, Supple Fig. 6c, Supple Fig. 7c, Supple Fig. 7d, Supple Fig. 7f, Supple Fig. 7g, Supple Fig. 7i, Supple Fig. 7j …]
